# Supplementary material for: Poly[[tetra­deca­kis­(μ-propionato)hepta­barium] propionic acid monosolvate tetra­hydrate]
Source: Acta Crystallogr E Crystallogr Commun. 2020 Jan 31;76(Pt 2):264–9. doi: 10.1107/S2056989020000924 (PMC7001838; doi:10.1107/S2056989020000924)
Supplement: Supplementary file 1 [file e-76-00264-sup1.cif]

##############################################################################
#                                                                            #
# This CIF contains the data in a paper accepted for publication in          #
# Acta Crystallographica Section E. It conforms to the requirements of       #
# Notes for Authors for Acta Crystallographica Section E, and has been       #
# peer reviewed under the auspices of the IUCr Commission on Journals.       #
#                                                                            #
# Full details of the Crystallographic Information File format               #
# are given in the paper "The Crystallographic Information File (CIF):       #
# a New Standard Archive File for Crystallography" by S. R. Hall, F. H.      #
# Allen and I. D. Brown [Acta Cryst. (1991), A47, 655-685].                  #
#                                                                            #
# The current version of the core CIF dictionary is obtainable from          #
# ftp://ftp.iucr.org/pub/cif_core.dic.                                       #
#                                                                            #
# Software is freely available for graphical display of the structure(s)     #
# in this CIF. For information consult the CIF software page                 #
# http://www.iucr.org/resources/cif/software.                                #
#                                                                            #
# This file may be used for bona fide research purposes within the           #
# scientific community so long as proper attribution is given to the journal # 
# article from which it was obtained.                                        #
#                                                                            #
##############################################################################
data_global
_audit_creation_method     'Jana2006 Version : 25/10/2015'
_journal_date_recd_electronic     2019-11-20
_journal_date_accepted     2020-01-24
_journal_name_full     'Acta Crystallographica, Section E'
_journal_year     2020
_journal_volume     76
_journal_issue      2
_journal_page_first     264
_journal_page_last     269
_journal_paper_category     GM
_journal_paper_doi     10.1107/S2056989020000924
_journal_coeditor_code     WM5531
_publ_contact_author_name     'Jan F\'abry'
_publ_contact_author_address
;            Jan F\'abry
             Institute of Physics Czech Acad. Sci.
             Na Slovance 2
      182 21 Praha 8
             Czech Republic
;
_publ_contact_author_email     fabry@fzu.cz
_publ_contact_author_fax     '(420)2 8689 0527'
_publ_contact_author_phone     '(420)2 6605 2695'
_publ_section_title
;
Poly[[tetradecakis(\m-propionato)heptabarium] propionic acid monosolvate
tetrahydrate]
;
_publ_section_title_footnote     .
loop_
    _publ_author_name
    _publ_author_address
    'Erika Samolov\'a'
;Inst. of Physics, v. v. i.,
Academy of Sciences of the Czech Republic
Na Slovance 2,
182 21 Praha 8
Czech Republic
;
    'Jan F\'abry'
;Inst. of Physics, v. v. i.,
Academy of Sciences of the Czech Republic
Na Slovance 2,
182 21 Praha 8
Czech Republic
;
_publ_section_synopsis
;
The structure of the title compound is held together by Ba---O---Ba bonds as
well as by O---H...O hydrogen bonds of moderate strength. There is an
occupationally as well as a positionally disordered molecule of propionic acid
in the structure. Its occupation deviates from a potentially full occupation
while the disordered molecules occupy two positions related by a twofold
rotation axis.
;
data_I
_chemical_name_systematic
;
Poly[[tetradecakis(\m-propionato)heptabarium]
propionic acid monosolvate tetrahydrate]
;
_chemical_name_common     ?
_chemical_formula_moiety
;
Ba7 (H5 C3 O2)14 (H6 C3 O2)0.946 4H2 O
;
_chemical_formula_sum     'C44.836 H83.674 Ba7 O33.892'
_chemical_formula_structural     ?
_chemical_formula_analytical     ?
_chemical_formula_iupac     '[Ba7 (C3 H5 O2)14], 0.946C3 H6 O2, 4H2 O'
_chemical_formula_weight     2126.4
_chemical_melting_point     ?
_chemical_compound_source     ?
_chemical_absolute_configuration     .
_symmetry_cell_setting     orthorhombic
_symmetry_space_group_name_H-M     'P b c n'
_symmetry_space_group_name_Hall     '-P 2n 2ab'
loop_
    _space_group_symop_id
    _space_group_symop_operation_xyz
    1 x,y,z
    2 -x+1/2,-y+1/2,z+1/2
    3 -x,y,-z+1/2
    4 x+1/2,-y+1/2,-z
    5 -x,-y,-z
    6 x+1/2,y+1/2,-z+1/2
    7 x,-y,z+1/2
    8 -x+1/2,y+1/2,z
_cell_length_a     15.7831(2)
_cell_length_b     14.0136(2)
_cell_length_c     30.5583(3)
_cell_angle_alpha     90
_cell_angle_beta     90
_cell_angle_gamma     90
_cell_volume     6758.83(15)
_cell_formula_units_Z     4
_cell_measurement_reflns_used     70680
_cell_measurement_theta_min     2.7720
_cell_measurement_theta_max     29.5540
_cell_measurement_temperature     94.98
_cell_special_details     ?
loop_
    _twin_individual_id
    _twin_individual_mass_fraction_refined
    _twin_individual_twin_matrix_11
    _twin_individual_twin_matrix_12
    _twin_individual_twin_matrix_13
    _twin_individual_twin_matrix_21
    _twin_individual_twin_matrix_22
    _twin_individual_twin_matrix_23
    _twin_individual_twin_matrix_31
    _twin_individual_twin_matrix_32
    _twin_individual_twin_matrix_33
    ? ? ? ? ? ? ? ? ? ? ?
_exptl_crystal_description     'prism'
_exptl_crystal_colour     'colourless'
_exptl_crystal_size_max     0.224
_exptl_crystal_size_mid     0.117
_exptl_crystal_size_min     0.103
_exptl_crystal_size_rad     ?
_exptl_crystal_density_diffrn     2.0898
_exptl_crystal_density_meas     ?
_exptl_crystal_density_method     ?
_exptl_crystal_F_000     4063.4
loop_
    _exptl_crystal_face_index_h
    _exptl_crystal_face_index_k
    _exptl_crystal_face_index_l
    _exptl_crystal_face_perp_dist
    19 -1 -14 0.0562
    -19 1 14 0.0592
    -7 -6 -38 0.1142
    4 6 41 0.1013
    -1 22 -10 0.0467
    1 -22 10 0.0557
    -1 21 -15 0.0506
    -1 -20 -18 0.1039
    13 15 15 0.0747
    -14 -14 16 0.0554
    -13 -15 -13 0.0730
    14 16 7 0.0687
    13 13 -20 0.0686
    -3 -7 -40 0.1201
    16 -12 3 0.0754
    16 -13 -5 0.0703
    -16 13 3 0.0671
    -9 0 -39 0.1157
    9 -13 -29 0.1094
    5 -21 12 0.0603
    -5 -21 11 0.0521
    -16 -4 25 0.0679
    8 21 1 0.0625
    -3 16 -29 0.0788
    7 1 -40 0.1183
_exptl_absorpt_coefficient_mu     4.097
_exptl_absorpt_correction_type     multi-scan
_exptl_absorpt_process_details
;
(CrysAlisPro; Rigaku OD, 2019)
;
_exptl_absorpt_correction_T_min     0.568
_exptl_absorpt_correction_T_max     0.656
_exptl_special_details     ?
_diffrn_ambient_temperature     94.98
_diffrn_source     'micro-focus sealed X-ray tube'
_diffrn_source_power     ?
_diffrn_source_voltage     ?
_diffrn_source_current     ?
_diffrn_radiation_type     'Mo K\a'
_diffrn_radiation_wavelength     0.71073
_diffrn_radiation_source     'X-ray tube'
_diffrn_radiation_monochromator     'mirror'
_diffrn_measurement_device_type
           'Rigaku Oxford Diffraction SuperNova, Dual, Cu at home/near, AtlasS2'
_diffrn_measurement_device     'four-circle diffractometer'
_diffrn_measurement_method     '\w scans'
_diffrn_detector     'CCD plate'
_diffrn_measurement_specimen_support     ?
_diffrn_detector_area_resol_mean     5.2027
_diffrn_reflns_number     112254
_diffrn_reflns_av_R_equivalents     0.0431
_diffrn_reflns_av_unetI/netI     0.0206
_diffrn_reflns_theta_min     2.36
_diffrn_reflns_theta_max     29.64
_diffrn_reflns_theta_full     28.97
_diffrn_measured_fraction_theta_max     0.94
_diffrn_measured_fraction_theta_full     0.98
_diffrn_reflns_limit_h_min     -19
_diffrn_reflns_limit_h_max     21
_diffrn_reflns_limit_k_min     -18
_diffrn_reflns_limit_k_max     18
_diffrn_reflns_limit_l_min     -40
_diffrn_reflns_limit_l_max     41
_diffrn_reflns_reduction_process     ?
_diffrn_standards_number     0
_diffrn_standards_interval_count     .
_diffrn_standards_interval_time     .
_diffrn_standards_decay_%     ?
loop_
    _diffrn_standard_refln_index_h
    _diffrn_standard_refln_index_k
    _diffrn_standard_refln_index_l
    ? ? ?
_diffrn_radiation_probe     x-ray
loop_
    _refln_index_h
    _refln_index_k
    _refln_index_l
    _refln_observed_status
    _refln_F_squared_meas
    _refln_F_squared_calc
    _refln_F_squared_sigma
    2 0 0 o 285920. 270528. 1507.
    4 0 0 o 638438. 652466. 1914.
    6 0 0 o 420519. 418366. 1905.
    8 0 0 o 169442. 166932. 1396.
    10 0 0 o 262553. 255806. 1845.
    12 0 0 o 78005. 74183. 1203.
    14 0 0 o 5694. 5764. 432.
    16 0 0 o 26256. 25327. 985.
    18 0 0 o 82524. 81711. 2147.
    20 0 0 < -498. 45. 452.
    3 1 0 o 26074. 26944. 311.
    5 1 0 o 6146. 5843. 160.
    7 1 0 o 118690. 118598. 859.
    9 1 0 o 382734. 393337. 1758.
    11 1 0 o 26610. 27668. 443.
    13 1 0 o 61505. 62983. 862.
    15 1 0 o 18877. 19251. 515.
    17 1 0 o 3207. 3458. 304.
    19 1 0 o 23058. 22158. 833.
    21 1 0 o 21558. 19959. 2008.
    0 2 0 o 242953. 230885. 1117.
    2 2 0 o 87766. 86592. 584.
    4 2 0 o 128632. 118412. 745.
    6 2 0 o 13346. 12843. 246.
    8 2 0 o 874. 619. 83.
    10 2 0 o 215467. 210372. 1305.
    12 2 0 o 7951. 8203. 265.
    14 2 0 o 4235. 4798. 217.
    16 2 0 o 55174. 54394. 889.
    18 2 0 o 38656. 37758. 1041.
    20 2 0 o 6545. 5740. 1133.
    1 3 0 o 74936. 77357. 495.
    3 3 0 o 35403. 32528. 419.
    5 3 0 o 1435. 715. 99.
    7 3 0 o 35100. 33921. 444.
    9 3 0 o 120208. 120430. 876.
    11 3 0 o 52682. 52705. 602.
    13 3 0 o 2407. 1956. 173.
    15 3 0 o 10339. 11028. 355.
    17 3 0 o 13614. 13713. 636.
    19 3 0 o 45967. 45392. 1182.
    21 3 0 o 5349. 5669. 1107.
    0 4 0 o 1399980. 1478540. 4524.
    2 4 0 o 145453. 153513. 747.
    4 4 0 o 172171. 171641. 771.
    6 4 0 o 200714. 202563. 1379.
    8 4 0 o 113425. 118801. 1019.
    10 4 0 o 37979. 37835. 509.
    12 4 0 o 33957. 35546. 597.
    14 4 0 o 6532. 6983. 286.
    16 4 0 o 38680. 39640. 1045.
    18 4 0 o 17370. 17382. 714.
    20 4 0 o 1444. 1604. 447.
    1 5 0 o 40232. 43618. 460.
    3 5 0 o 58567. 61273. 485.
    5 5 0 o 6662. 6698. 195.
    7 5 0 o 55175. 57306. 874.
    9 5 0 o 86391. 89426. 843.
    11 5 0 o 482. 384. 82.
    13 5 0 o 10909. 11517. 381.
    15 5 0 o 74558. 74913. 1381.
    17 5 0 o 1355. 1795. 211.
    19 5 0 < 382. 13. 290.
    0 6 0 o 45551. 41474. 756.
    2 6 0 o 12906. 13775. 279.
    4 6 0 o 137878. 147523. 945.
    6 6 0 o 37583. 38363. 525.
    8 6 0 o 6291. 6619. 220.
    10 6 0 o 69890. 71854. 825.
    12 6 0 o 1210. 1353. 114.
    14 6 0 o 7943. 7748. 342.
    16 6 0 o 26982. 26117. 907.
    18 6 0 o 1223. 602. 299.
    1 7 0 o 9306. 9510. 290.
    3 7 0 o 3747. 3812. 168.
    5 7 0 o 110022. 117157. 1020.
    7 7 0 o 8053. 7970. 244.
    9 7 0 o 11314. 10030. 311.
    11 7 0 o 61198. 61357. 759.
    13 7 0 o 42417. 42448. 707.
    15 7 0 o 1770. 1739. 238.
    17 7 0 o 50819. 50842. 1572.
    2 8 0 o 2680. 2017. 184.
    4 8 0 o 32054. 33046. 503.
    6 8 0 o 23263. 23550. 477.
    8 8 0 o 774. 335. 105.
    10 8 0 o 979. 792. 119.
    12 8 0 o 5667. 5101. 269.
    14 8 0 o 15265. 16824. 607.
    16 8 0 o 5484. 5159. 460.
    1 9 0 o 11819. 10198. 347.
    3 9 0 o 4687. 4647. 193.
    5 9 0 o 48952. 51803. 836.
    7 9 0 o 10806. 10569. 365.
    9 9 0 o 2687. 1588. 260.
    11 9 0 o 743. 1016. 129.
    13 9 0 < 364. 72. 197.
    15 9 0 o 37260. 37853. 1317.
    17 9 0 < -156. 17. 166.
    0 10 0 o 26340. 27174. 763.
    2 10 0 o 9614. 10336. 317.
    4 10 0 o 91255. 94709. 940.
    6 10 0 o 14357. 14015. 568.
    8 10 0 o 4902. 5973. 315.
    10 10 0 o 3271. 2421. 285.
    12 10 0 o 2927. 3695. 288.
    14 10 0 o 52860. 53674. 1567.
    16 10 0 < 187. 166. 166.
    1 11 0 o 4265. 4256. 245.
    3 11 0 o 19648. 19297. 508.
    5 11 0 o 168018. 170069. 2017.
    7 11 0 o 65767. 66215. 1104.
    9 11 0 o 89283. 92428. 1359.
    11 11 0 o 56738. 55114. 1292.
    13 11 0 o 92844. 96954. 2071.
    15 11 0 o 13179. 13755. 829.
    0 12 0 o 188869. 192598. 3085.
    2 12 0 o 87549. 90590. 1429.
    4 12 0 o 187370. 195692. 2105.
    6 12 0 o 3276. 3210. 369.
    8 12 0 o 24094. 24998. 838.
    10 12 0 < 98. 303. 114.
    12 12 0 o 1472. 2435. 270.
    14 12 0 o 17991. 17974. 967.
    1 13 0 o 22715. 23770. 800.
    3 13 0 o 11007. 11182. 454.
    5 13 0 o 19698. 19762. 868.
    7 13 0 o 962. 731. 209.
    9 13 0 o 11144. 9768. 627.
    11 13 0 o 5918. 5406. 529.
    13 13 0 o 4633. 4686. 496.
    0 14 0 o 42171. 42361. 1624.
    2 14 0 o 5345. 4787. 339.
    4 14 0 o 4523. 3843. 401.
    6 14 0 o 7215. 6862. 561.
    8 14 0 < 427. 849. 162.
    10 14 0 o 30072. 31104. 1211.
    12 14 0 < -73. 272. 187.
    1 15 0 o 16966. 17588. 726.
    3 15 0 o 11738. 11985. 606.
    5 15 0 o 24901. 22969. 1090.
    7 15 0 o 41594. 41251. 1419.
    9 15 0 o 87732. 85894. 1887.
    11 15 0 o 13130. 12367. 1227.
    0 16 0 o 175652. 173166. 3601.
    2 16 0 o 78439. 78477. 1933.
    4 16 0 o 46197. 45011. 1506.
    6 16 0 o 37662. 37388. 1391.
    8 16 0 o 24981. 25949. 1162.
    1 17 0 o 7222. 7739. 608.
    3 17 0 < 357. 704. 181.
    5 17 0 o 7037. 6642. 632.
    7 17 0 < 1976. 2246. 671.
    0 18 0 < 432. 38. 391.
    4 18 0 o 40269. 36531. 2680.
    6 18 0 < -313. 159. 400.
    2 1 1 o 163. 21. 15.
    3 1 1 o 4009. 4313. 84.
    4 1 1 o 22472. 21782. 212.
    5 1 1 o 5107. 5191. 103.
    6 1 1 o 511. 509. 38.
    7 1 1 o 354. 22. 46.
    8 1 1 o 3039. 3097. 113.
    9 1 1 o 1295. 750. 92.
    10 1 1 o 27510. 27348. 315.
    11 1 1 o 4430. 4360. 128.
    12 1 1 o 30055. 30799. 352.
    13 1 1 o 1951. 1953. 121.
    14 1 1 o 37344. 37828. 469.
    15 1 1 o 9528. 10160. 243.
    16 1 1 o 33466. 35527. 663.
    17 1 1 o 4247. 4092. 244.
    18 1 1 o 18805. 19012. 530.
    19 1 1 o 6924. 7130. 326.
    20 1 1 o 8157. 9285. 581.
    21 1 1 o 4140. 3356. 645.
    0 2 1 o 46873. 47653. 359.
    1 2 1 o 336. 293. 23.
    2 2 1 o 919. 934. 40.
    3 2 1 o 10619. 10234. 141.
    4 2 1 o 3909. 3570. 92.
    5 2 1 o 11008. 11128. 156.
    6 2 1 o 13114. 13814. 169.
    7 2 1 o 206. 65. 26.
    8 2 1 o 1960. 2408. 87.
    9 2 1 o 7275. 7161. 171.
    10 2 1 o 12122. 11966. 207.
    11 2 1 o 4206. 4153. 129.
    12 2 1 o 1234. 1196. 79.
    13 2 1 o 598. 631. 62.
    14 2 1 o 9168. 9570. 228.
    15 2 1 o 6627. 6627. 222.
    16 2 1 o 1021. 680. 119.
    17 2 1 o 3192. 3206. 215.
    18 2 1 o 11979. 11589. 459.
    19 2 1 < 155. 298. 84.
    20 2 1 o 732. 1213. 233.
    21 2 1 < 472. 336. 355.
    1 3 1 o 36876. 36113. 261.
    2 3 1 o 2878. 2961. 73.
    3 3 1 o 18886. 17943. 187.
    4 3 1 o 1363. 1201. 56.
    5 3 1 o 209920. 204859. 839.
    6 3 1 o 13138. 13259. 197.
    7 3 1 o 46098. 46390. 376.
    8 3 1 o 122953. 122977. 617.
    9 3 1 o 154319. 150990. 701.
    10 3 1 o 85833. 85045. 513.
    11 3 1 o 15758. 14919. 231.
    12 3 1 o 32373. 33243. 390.
    13 3 1 o 61070. 62130. 569.
    14 3 1 o 80760. 81098. 718.
    15 3 1 o 11984. 11632. 279.
    16 3 1 o 32218. 33589. 528.
    17 3 1 o 25130. 24960. 595.
    18 3 1 o 1315. 976. 171.
    19 3 1 < 268. 69. 104.
    20 3 1 o 11786. 12688. 1089.
    21 3 1 o 10643. 11130. 1084.
    0 4 1 o 605590. 600963. 1839.
    1 4 1 o 104323. 104158. 504.
    2 4 1 o 78946. 82252. 410.
    3 4 1 o 48827. 49488. 369.
    4 4 1 o 241161. 239365. 754.
    5 4 1 o 48620. 47620. 361.
    7 4 1 o 57165. 57268. 595.
    8 4 1 o 55606. 56423. 502.
    9 4 1 o 3022. 2886. 99.
    10 4 1 o 24009. 23493. 286.
    11 4 1 o 310. 195. 37.
    12 4 1 o 6892. 6679. 195.
    13 4 1 o 16159. 16608. 304.
    14 4 1 o 12382. 12968. 294.
    15 4 1 o 6578. 6507. 223.
    16 4 1 o 5015. 4206. 267.
    17 4 1 o 27035. 26707. 621.
    18 4 1 o 41149. 41635. 798.
    19 4 1 < 145. 1. 107.
    20 4 1 < 59. 473. 273.
    1 5 1 o 52303. 54121. 394.
    2 5 1 o 1526. 1693. 62.
    3 5 1 o 5552. 5200. 112.
    4 5 1 o 20435. 21136. 261.
    5 5 1 o 59970. 60079. 421.
    6 5 1 o 20683. 19899. 249.
    7 5 1 o 1091. 342. 87.
    8 5 1 o 20784. 19263. 321.
    9 5 1 o 61413. 60118. 528.
    10 5 1 o 2293. 2190. 103.
    11 5 1 o 2128. 2195. 110.
    12 5 1 o 15469. 15527. 319.
    13 5 1 o 23869. 25049. 388.
    14 5 1 o 5154. 4940. 196.
    15 5 1 o 877. 21. 117.
    16 5 1 < 283. 120. 106.
    17 5 1 o 3567. 4278. 258.
    18 5 1 o 37677. 37053. 956.
    19 5 1 o 19720. 20001. 902.
    20 5 1 < 145. 141. 292.
    0 6 1 o 231449. 230642. 1359.
    1 6 1 o 5384. 4541. 135.
    2 6 1 o 3031. 3170. 108.
    3 6 1 o 87389. 90647. 490.
    4 6 1 o 20151. 19705. 290.
    5 6 1 o 15064. 14107. 267.
    6 6 1 o 9880. 10444. 197.
    7 6 1 o 1558. 1385. 67.
    8 6 1 o 3143. 3946. 103.
    9 6 1 o 43211. 43799. 415.
    10 6 1 o 82902. 84833. 609.
    11 6 1 o 28395. 29647. 437.
    12 6 1 < 44. 18. 45.
    13 6 1 o 2036. 1993. 117.
    14 6 1 o 39506. 39830. 493.
    15 6 1 o 22020. 22093. 536.
    16 6 1 o 5232. 5445. 337.
    17 6 1 o 20474. 21614. 639.
    18 6 1 o 39636. 38590. 996.
    19 6 1 < -17. 317. 254.
    1 7 1 o 112902. 112059. 667.
    2 7 1 o 69808. 70809. 519.
    3 7 1 o 21329. 21739. 286.
    4 7 1 o 1167. 944. 74.
    5 7 1 o 64923. 63705. 531.
    6 7 1 o 4410. 4210. 128.
    7 7 1 o 57953. 60780. 449.
    8 7 1 o 134068. 135263. 705.
    9 7 1 o 159001. 160219. 818.
    10 7 1 o 24031. 23484. 347.
    11 7 1 o 6413. 6382. 166.
    12 7 1 o 3800. 3481. 139.
    13 7 1 o 70979. 71571. 634.
    14 7 1 o 53866. 53239. 765.
    15 7 1 o 9743. 10121. 399.
    16 7 1 o 11029. 12005. 465.
    17 7 1 o 21048. 19835. 721.
    18 7 1 o 1183. 1116. 207.
    0 8 1 o 548282. 563085. 2482.
    1 8 1 o 197924. 208559. 1061.
    2 8 1 o 26743. 27121. 371.
    3 8 1 o 2217. 2381. 102.
    4 8 1 o 72013. 75660. 559.
    5 8 1 o 67607. 69416. 656.
    6 8 1 o 53775. 54288. 525.
    7 8 1 o 184346. 187963. 922.
    8 8 1 o 44884. 46039. 439.
    9 8 1 < 76. 1. 45.
    10 8 1 o 11960. 12396. 277.
    11 8 1 < 127. 270. 47.
    12 8 1 o 4978. 5258. 178.
    13 8 1 o 21822. 22067. 352.
    14 8 1 o 11063. 11277. 361.
    15 8 1 o 8058. 8128. 354.
    16 8 1 o 3328. 3184. 256.
    17 8 1 o 25580. 25918. 719.
    1 9 1 o 66471. 70381. 572.
    2 9 1 o 63010. 66948. 549.
    3 9 1 o 5812. 5993. 148.
    4 9 1 o 21891. 22690. 310.
    5 9 1 o 11208. 11120. 267.
    6 9 1 o 8104. 8806. 228.
    7 9 1 o 16598. 16292. 320.
    8 9 1 o 84474. 87112. 858.
    9 9 1 o 66554. 69706. 854.
    10 9 1 o 3054. 3407. 227.
    11 9 1 o 1120. 1388. 134.
    12 9 1 o 7021. 7686. 267.
    13 9 1 o 17070. 17672. 557.
    14 9 1 o 27539. 28089. 664.
    15 9 1 o 1731. 1373. 217.
    16 9 1 o 6673. 7008. 408.
    17 9 1 o 1857. 1813. 258.
    0 10 1 o 32926. 31686. 608.
    1 10 1 o 522. 473. 56.
    2 10 1 o 11411. 11676. 247.
    3 10 1 o 136856. 143115. 777.
    4 10 1 o 4048. 2954. 152.
    5 10 1 o 11721. 11880. 303.
    6 10 1 o 487. 294. 77.
    7 10 1 o 456. 691. 65.
    8 10 1 o 292. 237. 66.
    9 10 1 o 55435. 56728. 700.
    10 10 1 o 37161. 39007. 583.
    11 10 1 o 32045. 33279. 680.
    12 10 1 < 158. 5. 76.
    13 10 1 o 7543. 8318. 413.
    14 10 1 o 5463. 4490. 368.
    15 10 1 o 9139. 10154. 473.
    16 10 1 o 8465. 9844. 470.
    1 11 1 o 3650. 3434. 165.
    2 11 1 o 25366. 26706. 436.
    3 11 1 o 1214. 1041. 96.
    4 11 1 o 19911. 19605. 423.
    5 11 1 o 2571. 712. 217.
    6 11 1 o 8126. 7356. 328.
    7 11 1 o 6955. 6943. 288.
    8 11 1 o 37004. 37479. 674.
    9 11 1 o 19819. 17990. 445.
    10 11 1 o 1384. 613. 169.
    11 11 1 o 671. 5. 137.
    12 11 1 o 19506. 17749. 664.
    13 11 1 o 2781. 1144. 299.
    14 11 1 o 16338. 16203. 644.
    15 11 1 o 4718. 5151. 352.
    0 12 1 o 35117. 31752. 971.
    1 12 1 o 60750. 61170. 886.
    2 12 1 o 18113. 16797. 472.
    3 12 1 o 2421. 1245. 167.
    4 12 1 o 3565. 618. 295.
    5 12 1 o 16104. 15289. 535.
    6 12 1 o 18869. 19268. 544.
    7 12 1 o 75124. 76810. 1004.
    8 12 1 o 1419. 1042. 167.
    9 12 1 o 988. 1372. 121.
    10 12 1 < 19. 69. 99.
    11 12 1 o 1886. 1840. 201.
    12 12 1 < 265. 471. 115.
    13 12 1 o 42142. 43069. 1019.
    14 12 1 o 3893. 3353. 348.
    1 13 1 < 90. 48. 88.
    2 13 1 o 22447. 23404. 497.
    3 13 1 o 2108. 2014. 145.
    4 13 1 o 14604. 14412. 436.
    5 13 1 o 11366. 10262. 481.
    6 13 1 o 3432. 3249. 266.
    7 13 1 o 4781. 4168. 314.
    8 13 1 o 51681. 50946. 1048.
    9 13 1 o 3324. 2753. 259.
    10 13 1 o 3116. 2964. 270.
    11 13 1 < 282. 150. 142.
    12 13 1 o 1193. 1625. 174.
    13 13 1 < 242. 18. 139.
    0 14 1 o 11673. 11781. 607.
    1 14 1 < -143. 11. 97.
    2 14 1 o 5151. 5204. 234.
    3 14 1 o 88173. 87533. 1125.
    4 14 1 o 39365. 39029. 755.
    5 14 1 o 9901. 9730. 455.
    6 14 1 < 241. 192. 97.
    7 14 1 o 679. 799. 118.
    8 14 1 o 5352. 5069. 357.
    9 14 1 o 39181. 37779. 859.
    10 14 1 o 2130. 1644. 241.
    11 14 1 o 11996. 11966. 555.
    12 14 1 < 358. 340. 158.
    1 15 1 o 1591. 1576. 168.
    2 15 1 o 21031. 20372. 572.
    3 15 1 < 157. 126. 87.
    4 15 1 o 36699. 34832. 907.
    5 15 1 o 50552. 49118. 1077.
    6 15 1 o 24447. 23723. 759.
    7 15 1 o 2926. 2288. 284.
    8 15 1 o 3058. 2036. 313.
    9 15 1 o 21042. 19286. 665.
    10 15 1 o 23374. 20933. 793.
    11 15 1 o 12453. 10304. 958.
    0 16 1 o 18668. 16007. 879.
    1 16 1 o 6117. 4399. 353.
    2 16 1 o 2558. 2513. 272.
    3 16 1 o 18451. 18428. 672.
    4 16 1 o 28608. 26215. 839.
    5 16 1 o 1194. 722. 201.
    6 16 1 o 6441. 5468. 423.
    7 16 1 o 17422. 15722. 677.
    8 16 1 o 4047. 3666. 334.
    9 16 1 o 6541. 5541. 528.
    1 17 1 o 1077. 959. 179.
    2 17 1 o 13935. 13154. 592.
    3 17 1 o 1434. 1805. 185.
    4 17 1 o 4275. 4012. 338.
    5 17 1 o 19744. 17955. 727.
    6 17 1 < 369. 375. 137.
    7 17 1 < 581. 1259. 222.
    8 17 1 o 17169. 16863. 1363.
    0 18 1 o 28426. 27797. 1888.
    1 18 1 < 551. 546. 246.
    2 18 1 o 5596. 5082. 810.
    4 18 1 o 30014. 29811. 1640.
    5 18 1 o 1377. 1284. 359.
    6 18 1 < 678. 1220. 263.
    7 18 1 o 5098. 4800. 746.
    2 0 2 o 431. 248. 27.
    3 0 2 o 58230. 56996. 388.
    4 0 2 o 188464. 193623. 829.
    5 0 2 o 302053. 299765. 977.
    6 0 2 o 88418. 92778. 577.
    7 0 2 o 365442. 345983. 1411.
    8 0 2 o 2263. 2062. 101.
    9 0 2 o 3199. 2984. 133.
    10 0 2 o 13642. 13027. 267.
    11 0 2 o 323. 84. 41.
    12 0 2 o 2577. 2742. 140.
    13 0 2 o 14932. 14500. 469.
    14 0 2 o 117532. 119284. 1611.
    15 0 2 o 29876. 28834. 768.
    16 0 2 o 22053. 21096. 689.
    17 0 2 o 48280. 47341. 1062.
    18 0 2 o 35939. 36137. 1109.
    19 0 2 o 9789. 10088. 604.
    20 0 2 o 30311. 30823. 1339.
    21 0 2 o 17844. 17801. 1268.
    1 1 2 o 567. 504. 39.
    2 1 2 o 85278. 80904. 259.
    3 1 2 o 6467. 5877. 81.
    4 1 2 o 3542. 2951. 75.
    5 1 2 o 214608. 210768. 656.
    6 1 2 o 3721. 3350. 93.
    7 1 2 o 15529. 15018. 207.
    8 1 2 o 266034. 265876. 978.
    9 1 2 o 5729. 5704. 156.
    10 1 2 o 55861. 56028. 438.
    11 1 2 o 14528. 13418. 232.
    12 1 2 o 12530. 11913. 227.
    13 1 2 o 52465. 51848. 530.
    14 1 2 o 58869. 59669. 618.
    15 1 2 o 23496. 23164. 431.
    16 1 2 o 10812. 10657. 342.
    17 1 2 o 35229. 34548. 694.
    18 1 2 o 5097. 5187. 277.
    19 1 2 < 251. 324. 106.
    20 1 2 o 1601. 1854. 214.
    21 1 2 o 10730. 10962. 1007.
    0 2 2 o 118520. 108674. 583.
    1 2 2 o 943. 794. 35.
    2 2 2 o 61667. 62760. 305.
    3 2 2 o 136934. 134552. 446.
    4 2 2 o 276346. 272822. 667.
    5 2 2 o 26313. 25693. 228.
    6 2 2 o 44800. 44456. 320.
    7 2 2 o 658. 693. 44.
    8 2 2 o 29191. 29081. 320.
    9 2 2 o 82736. 80696. 556.
    10 2 2 o 8999. 9870. 176.
    11 2 2 o 42885. 42144. 391.
    12 2 2 o 4004. 3885. 146.
    13 2 2 o 1369. 1346. 96.
    14 2 2 o 33374. 35157. 479.
    15 2 2 o 27263. 27654. 423.
    16 2 2 o 16490. 16771. 375.
    17 2 2 o 36591. 37117. 625.
    18 2 2 o 20542. 19831. 599.
    19 2 2 o 470. 632. 110.
    20 2 2 o 17928. 17125. 1023.
    21 2 2 < 834. 646. 337.
    1 3 2 o 544. 306. 35.
    2 3 2 o 576. 297. 32.
    3 3 2 o 402. 339. 30.
    4 3 2 o 15676. 14565. 174.
    5 3 2 o 334541. 336639. 959.
    6 3 2 o 6310. 5056. 135.
    7 3 2 o 3707. 3003. 108.
    8 3 2 o 50194. 51347. 419.
    9 3 2 o 30456. 30323. 310.
    10 3 2 o 5832. 5432. 134.
    11 3 2 o 53298. 51858. 429.
    12 3 2 o 4046. 3985. 146.
    13 3 2 o 31166. 31547. 419.
    14 3 2 o 15661. 16420. 298.
    15 3 2 o 4813. 4331. 190.
    16 3 2 < 130. 21. 66.
    17 3 2 o 45658. 44804. 798.
    18 3 2 o 32122. 32632. 747.
    19 3 2 o 1019. 906. 157.
    20 3 2 < 386. 417. 280.
    21 3 2 o 1550. 1438. 435.
    0 4 2 o 16027. 16456. 278.
    1 4 2 o 123553. 127231. 584.
    2 4 2 o 391. 27. 36.
    3 4 2 o 94100. 96828. 493.
    4 4 2 o 85977. 88365. 447.
    5 4 2 o 121197. 120529. 542.
    6 4 2 o 119744. 123555. 644.
    7 4 2 o 161693. 162818. 883.
    8 4 2 o 5555. 5100. 154.
    9 4 2 o 9819. 9493. 173.
    10 4 2 o 3267. 3448. 103.
    11 4 2 o 242. 130. 32.
    12 4 2 o 10203. 10802. 247.
    13 4 2 o 23264. 23270. 371.
    14 4 2 o 37619. 38305. 501.
    15 4 2 o 12057. 12658. 311.
    16 4 2 o 12544. 12993. 411.
    17 4 2 o 31405. 31843. 671.
    18 4 2 o 15537. 15157. 566.
    19 4 2 < 245. 21. 130.
    20 4 2 o 6864. 7517. 873.
    1 5 2 o 27802. 27754. 294.
    2 5 2 o 34523. 35643. 312.
    3 5 2 o 14827. 14484. 214.
    4 5 2 o 3601. 3339. 109.
    5 5 2 o 67864. 67679. 435.
    6 5 2 o 11982. 12018. 188.
    7 5 2 o 40250. 40836. 416.
    8 5 2 o 75377. 78197. 588.
    9 5 2 o 4497. 4216. 144.
    10 5 2 o 20041. 19643. 292.
    11 5 2 o 2132. 2241. 107.
    12 5 2 o 6201. 6381. 185.
    13 5 2 o 294. 7. 64.
    14 5 2 o 54361. 55068. 674.
    15 5 2 o 37781. 38111. 620.
    16 5 2 o 25631. 25393. 651.
    17 5 2 o 1235. 1022. 203.
    18 5 2 < 163. 26. 118.
    19 5 2 < 482. 573. 175.
    20 5 2 o 10049. 10732. 1522.
    0 6 2 o 61087. 63482. 674.
    1 6 2 o 3162. 3198. 105.
    2 6 2 o 8111. 9390. 166.
    3 6 2 o 79782. 80072. 526.
    4 6 2 o 55553. 56944. 537.
    5 6 2 o 6115. 6369. 175.
    6 6 2 o 17751. 17982. 248.
    7 6 2 o 316. 189. 38.
    8 6 2 o 4585. 4108. 133.
    9 6 2 o 34115. 33606. 330.
    10 6 2 o 40704. 42166. 423.
    11 6 2 o 9048. 8981. 231.
    12 6 2 o 1543. 1888. 103.
    13 6 2 o 2052. 1778. 131.
    14 6 2 o 5666. 6227. 240.
    15 6 2 o 1991. 1832. 168.
    16 6 2 o 10770. 11113. 474.
    17 6 2 o 2289. 2056. 236.
    18 6 2 o 1013. 407. 185.
    19 6 2 o 6735. 7137. 909.
    1 7 2 o 25908. 23922. 358.
    2 7 2 o 1169. 828. 80.
    3 7 2 o 411. 30. 58.
    4 7 2 o 32763. 35478. 412.
    5 7 2 o 5029. 3668. 180.
    6 7 2 o 29864. 31661. 344.
    8 7 2 o 9551. 9112. 196.
    9 7 2 o 6222. 5047. 171.
    10 7 2 o 36850. 38076. 458.
    11 7 2 o 43502. 45705. 512.
    12 7 2 o 45476. 47087. 481.
    13 7 2 o 3568. 3113. 157.
    14 7 2 o 7575. 7377. 278.
    15 7 2 o 694. 400. 141.
    16 7 2 o 15827. 16154. 584.
    17 7 2 o 12033. 12318. 504.
    18 7 2 o 25521. 24461. 813.
    0 8 2 o 75291. 65052. 939.
    2 8 2 o 1723. 855. 110.
    3 8 2 o 8765. 7957. 211.
    4 8 2 o 9315. 8520. 204.
    8 8 2 o 21068. 21492. 311.
    9 8 2 o 4591. 4948. 173.
    10 8 2 o 16535. 16918. 354.
    11 8 2 o 417. 596. 47.
    12 8 2 o 15472. 16236. 318.
    13 8 2 o 13471. 12936. 296.
    14 8 2 o 1991. 1612. 182.
    15 8 2 o 725. 715. 128.
    16 8 2 o 3829. 3595. 262.
    17 8 2 < 250. 35. 116.
    1 9 2 o 50182. 48842. 497.
    2 9 2 o 1390. 623. 88.
    3 9 2 o 457. 250. 51.
    4 9 2 o 6398. 5611. 179.
    5 9 2 o 33840. 34894. 475.
    6 9 2 o 1113. 60. 109.
    7 9 2 o 6283. 6118. 209.
    8 9 2 o 5120. 4338. 194.
    9 9 2 o 85794. 86784. 887.
    10 9 2 o 803. 134. 121.
    11 9 2 < 162. 233. 66.
    12 9 2 o 1188. 985. 123.
    13 9 2 o 51005. 51181. 1006.
    14 9 2 o 11889. 10804. 461.
    15 9 2 o 8493. 8343. 416.
    16 9 2 o 8853. 8853. 474.
    17 9 2 o 14562. 14385. 727.
    0 10 2 o 123471. 124172. 1166.
    1 10 2 o 6363. 6589. 187.
    3 10 2 o 44473. 41100. 438.
    4 10 2 o 17241. 15358. 279.
    5 10 2 o 3296. 3008. 167.
    6 10 2 o 174. 206. 54.
    7 10 2 < 86. 159. 53.
    8 10 2 o 14464. 15442. 378.
    9 10 2 o 1543. 923. 143.
    10 10 2 o 31341. 30011. 588.
    11 10 2 o 5651. 5867. 292.
    12 10 2 o 10245. 11333. 365.
    13 10 2 o 17139. 16906. 576.
    14 10 2 o 3895. 4164. 286.
    15 10 2 o 6539. 7516. 402.
    16 10 2 o 1008. 565. 193.
    1 11 2 o 25119. 25551. 449.
    2 11 2 o 732. 479. 96.
    3 11 2 o 11358. 11313. 260.
    4 11 2 o 44106. 44368. 624.
    5 11 2 o 13148. 12705. 404.
    6 11 2 o 58478. 61068. 811.
    7 11 2 o 5415. 5291. 236.
    8 11 2 o 45497. 45218. 710.
    9 11 2 o 16996. 15907. 394.
    10 11 2 o 62533. 64487. 898.
    11 11 2 o 5520. 5127. 279.
    12 11 2 o 78398. 82125. 1312.
    13 11 2 o 5383. 5427. 358.
    14 11 2 o 40966. 42269. 1002.
    15 11 2 < 368. 459. 150.
    0 12 2 o 50562. 49620. 1160.
    1 12 2 o 44769. 45158. 761.
    2 12 2 o 916. 198. 120.
    3 12 2 o 83879. 85593. 850.
    4 12 2 o 22359. 23209. 514.
    5 12 2 o 44482. 44939. 881.
    6 12 2 o 3051. 1830. 249.
    7 12 2 o 14560. 13442. 496.
    8 12 2 o 9326. 9578. 358.
    9 12 2 o 8473. 8209. 362.
    10 12 2 o 14361. 15567. 550.
    11 12 2 < 34. 375. 96.
    12 12 2 < 366. 9. 147.
    13 12 2 o 2572. 2045. 291.
    14 12 2 o 15100. 14653. 629.
    15 12 2 o 10534. 9930. 1487.
    1 13 2 o 6603. 6235. 316.
    2 13 2 o 541. 17. 112.
    3 13 2 o 409. 585. 79.
    4 13 2 o 768. 366. 124.
    5 13 2 o 56775. 58265. 1045.
    6 13 2 o 3543. 3478. 274.
    7 13 2 o 6604. 6769. 372.
    8 13 2 o 5196. 4714. 345.
    9 13 2 o 42524. 41633. 915.
    10 13 2 o 1380. 1137. 192.
    11 13 2 o 7401. 8287. 421.
    12 13 2 < -11. 170. 123.
    13 13 2 o 28206. 28200. 862.
    14 13 2 < -84. 3. 356.
    0 14 2 o 16548. 17119. 719.
    1 14 2 o 467. 325. 97.
    2 14 2 o 13102. 13356. 403.
    3 14 2 o 1566. 539. 194.
    4 14 2 o 35532. 35379. 720.
    5 14 2 o 1813. 1666. 212.
    6 14 2 < 60. 131. 92.
    7 14 2 o 2429. 2381. 238.
    8 14 2 o 12229. 13218. 531.
    9 14 2 o 7133. 5817. 373.
    10 14 2 o 603. 22. 190.
    11 14 2 o 6685. 6591. 425.
    12 14 2 < 354. 809. 123.
    1 15 2 < 238. 72. 110.
    2 15 2 o 8393. 8297. 367.
    3 15 2 o 332. 283. 93.
    4 15 2 o 6287. 5925. 389.
    5 15 2 o 14098. 13716. 579.
    6 15 2 o 13162. 14185. 564.
    7 15 2 < 384. 152. 150.
    8 15 2 o 47880. 47176. 1094.
    9 15 2 o 2265. 1480. 241.
    10 15 2 o 35055. 34485. 964.
    11 15 2 o 3064. 1897. 645.
    0 16 2 o 2430. 700. 389.
    1 16 2 o 70629. 69012. 1184.
    2 16 2 o 1275. 864. 204.
    3 16 2 o 29975. 29332. 848.
    4 16 2 o 1756. 1052. 237.
    5 16 2 o 26343. 25824. 813.
    6 16 2 o 3203. 2841. 298.
    7 16 2 o 34078. 32855. 950.
    8 16 2 < 229. 39. 137.
    9 16 2 o 7280. 6678. 567.
    1 17 2 o 1581. 1391. 251.
    2 17 2 o 2854. 2423. 278.
    3 17 2 < 55. 173. 117.
    4 17 2 o 811. 983. 158.
    5 17 2 o 6974. 6197. 435.
    6 17 2 < 80. 388. 109.
    7 17 2 < -231. 43. 226.
    8 17 2 o 5311. 5073. 847.
    0 18 2 < 367. 30. 361.
    1 18 2 o 5285. 5083. 593.
    2 18 2 o 9501. 8969. 890.
    3 18 2 o 29230. 25968. 1407.
    4 18 2 o 14654. 13917. 1161.
    5 18 2 o 8331. 8399. 885.
    6 18 2 < -359. 148. 237.
    7 18 2 < 1778. 1972. 815.
    1 1 3 o 5639. 4797. 58.
    2 1 3 o 377. 253. 18.
    3 1 3 o 22161. 22701. 142.
    4 1 3 o 13249. 12630. 136.
    5 1 3 o 107271. 105024. 444.
    6 1 3 o 420. 10. 42.
    7 1 3 o 21626. 22436. 242.
    8 1 3 o 614. 146. 65.
    9 1 3 o 37301. 38515. 393.
    10 1 3 o 3442. 3305. 118.
    11 1 3 o 32501. 32376. 349.
    12 1 3 o 1151. 590. 90.
    13 1 3 o 51855. 53608. 560.
    14 1 3 o 968. 825. 86.
    15 1 3 o 31040. 31746. 497.
    16 1 3 < 56. 10. 68.
    17 1 3 o 48689. 48039. 719.
    18 1 3 < -13. 4. 100.
    19 1 3 o 16578. 15912. 556.
    20 1 3 < 399. 295. 166.
    21 1 3 o 12500. 13225. 1112.
    0 2 3 o 19717. 20709. 229.
    1 2 3 o 5421. 5679. 74.
    2 2 3 o 2830. 2382. 59.
    3 2 3 o 25741. 25299. 188.
    4 2 3 o 73648. 73448. 343.
    5 2 3 o 9936. 8818. 131.
    6 2 3 o 154. 74. 22.
    7 2 3 o 240. 126. 31.
    8 2 3 o 42011. 43447. 411.
    9 2 3 o 3512. 3196. 121.
    10 2 3 o 130. 114. 30.
    11 2 3 o 558. 115. 62.
    12 2 3 o 4955. 5136. 166.
    13 2 3 o 8576. 8457. 251.
    14 2 3 o 1964. 2134. 117.
    15 2 3 o 4030. 3824. 166.
    16 2 3 o 4805. 5180. 197.
    17 2 3 o 4555. 4810. 234.
    18 2 3 o 2769. 3112. 224.
    19 2 3 o 8083. 7530. 399.
    20 2 3 < -25. 19. 235.
    21 2 3 o 5551. 5411. 778.
    1 3 3 o 5420. 5522. 98.
    2 3 3 o 5735. 4875. 97.
    3 3 3 o 43543. 47519. 295.
    4 3 3 o 107985. 102931. 471.
    5 3 3 o 46137. 45395. 330.
    6 3 3 o 125559. 123116. 542.
    7 3 3 o 158470. 152796. 627.
    8 3 3 o 33757. 34056. 359.
    9 3 3 o 15307. 15373. 237.
    10 3 3 o 48309. 47267. 382.
    11 3 3 o 48512. 48644. 401.
    12 3 3 o 53426. 54038. 509.
    13 3 3 o 9324. 9336. 226.
    14 3 3 o 2943. 2862. 138.
    15 3 3 o 68730. 69697. 692.
    16 3 3 o 2039. 2249. 142.
    17 3 3 o 1480. 1054. 158.
    18 3 3 o 1944. 1158. 204.
    19 3 3 o 23428. 22714. 710.
    20 3 3 < 115. 2. 362.
    21 3 3 o 11110. 13875. 1072.
    0 4 3 o 18498. 19891. 300.
    1 4 3 o 43981. 45230. 341.
    2 4 3 o 4555. 4202. 104.
    3 4 3 o 342698. 349774. 930.
    4 4 3 o 16048. 14750. 198.
    5 4 3 o 16025. 14722. 202.
    6 4 3 o 145507. 150327. 675.
    8 4 3 o 3413. 3271. 107.
    9 4 3 o 6549. 6988. 143.
    10 4 3 o 8508. 8234. 176.
    11 4 3 o 1213. 1124. 67.
    12 4 3 o 4854. 5054. 174.
    13 4 3 o 19252. 17994. 368.
    14 4 3 o 31222. 32042. 478.
    15 4 3 o 14968. 15483. 344.
    16 4 3 o 16991. 17579. 439.
    17 4 3 o 8810. 9084. 361.
    18 4 3 o 5375. 5375. 311.
    19 4 3 o 17590. 16610. 625.
    20 4 3 < 247. 171. 391.
    1 5 3 o 741. 418. 51.
    2 5 3 o 31454. 27985. 291.
    3 5 3 o 748. 785. 51.
    4 5 3 o 111239. 110740. 629.
    5 5 3 o 213916. 215255. 771.
    6 5 3 o 96301. 99246. 522.
    7 5 3 o 13043. 12546. 236.
    8 5 3 o 10268. 8813. 214.
    9 5 3 o 30562. 30408. 347.
    10 5 3 o 60394. 60933. 472.
    11 5 3 o 16890. 17185. 299.
    12 5 3 o 43205. 44510. 558.
    13 5 3 o 43544. 43144. 584.
    14 5 3 o 5151. 4912. 218.
    15 5 3 o 1088. 1111. 118.
    16 5 3 o 470. 214. 116.
    17 5 3 o 60796. 58262. 1134.
    18 5 3 o 1082. 1274. 159.
    19 5 3 o 4029. 4055. 527.
    20 5 3 < 2185. 3312. 747.
    0 6 3 o 121318. 119404. 1082.
    1 6 3 o 78357. 76584. 576.
    2 6 3 o 90658. 88558. 542.
    3 6 3 o 155553. 155548. 727.
    4 6 3 o 286443. 298039. 1171.
    5 6 3 o 41447. 41348. 448.
    6 6 3 o 5489. 5967. 148.
    7 6 3 o 801. 584. 57.
    8 6 3 o 101270. 107248. 591.
    9 6 3 o 853. 381. 69.
    10 6 3 o 16259. 16935. 268.
    11 6 3 o 4883. 4900. 164.
    12 6 3 o 11862. 12471. 278.
    13 6 3 o 64479. 66947. 773.
    14 6 3 o 8718. 8467. 297.
    15 6 3 o 19581. 19475. 509.
    16 6 3 o 23832. 24105. 703.
    17 6 3 o 12942. 12627. 535.
    18 6 3 o 11764. 12020. 531.
    19 6 3 o 24465. 25898. 1673.
    1 7 3 o 1755. 1605. 90.
    2 7 3 o 4613. 4138. 135.
    3 7 3 o 51926. 54187. 459.
    4 7 3 o 25150. 25532. 389.
    5 7 3 o 123128. 126415. 839.
    6 7 3 o 76804. 77245. 566.
    7 7 3 o 63117. 64632. 483.
    8 7 3 o 29416. 31161. 333.
    9 7 3 o 1846. 1628. 94.
    10 7 3 o 49867. 50961. 522.
    11 7 3 o 3282. 3054. 149.
    12 7 3 o 83796. 85063. 727.
    13 7 3 o 1857. 2002. 103.
    14 7 3 o 7685. 7413. 274.
    15 7 3 o 49701. 50938. 908.
    16 7 3 o 4117. 4727. 301.
    17 7 3 o 4767. 4892. 336.
    18 7 3 o 10068. 8875. 504.
    0 8 3 o 87942. 86274. 985.
    1 8 3 o 45070. 45062. 554.
    2 8 3 o 34452. 36002. 419.
    3 8 3 o 72352. 76993. 601.
    4 8 3 o 6502. 6139. 161.
    5 8 3 o 36128. 37476. 439.
    6 8 3 o 167378. 177625. 967.
    7 8 3 o 884. 448. 74.
    8 8 3 o 13588. 13749. 243.
    9 8 3 o 9722. 10458. 237.
    10 8 3 o 823. 822. 81.
    11 8 3 < 126. 13. 51.
    12 8 3 o 3773. 3647. 168.
    13 8 3 o 29349. 29347. 487.
    14 8 3 o 35804. 36656. 700.
    15 8 3 o 9949. 10256. 417.
    16 8 3 o 15082. 15886. 526.
    17 8 3 o 879. 1123. 143.
    1 9 3 o 15269. 16296. 268.
    2 9 3 o 1696. 1269. 94.
    3 9 3 o 18235. 18388. 282.
    4 9 3 o 59428. 61452. 484.
    5 9 3 o 71497. 72336. 652.
    6 9 3 o 59991. 62698. 608.
    7 9 3 o 14326. 13770. 289.
    8 9 3 o 5336. 3695. 223.
    9 9 3 o 5026. 4652. 214.
    10 9 3 o 27347. 25951. 528.
    11 9 3 o 7978. 8207. 271.
    12 9 3 o 35974. 36647. 552.
    13 9 3 o 9189. 8918. 400.
    14 9 3 o 762. 122. 146.
    15 9 3 o 26440. 26458. 775.
    16 9 3 < 317. 665. 120.
    17 9 3 o 8950. 8633. 630.
    0 10 3 o 18647. 17126. 458.
    1 10 3 o 1284. 621. 96.
    2 10 3 o 87841. 91169. 642.
    3 10 3 o 55904. 55914. 511.
    4 10 3 o 207821. 220780. 964.
    5 10 3 o 3789. 3497. 190.
    6 10 3 o 2162. 1776. 147.
    7 10 3 o 2409. 2217. 162.
    8 10 3 o 41999. 44690. 641.
    9 10 3 o 3048. 3039. 180.
    10 10 3 o 69152. 70033. 942.
    11 10 3 o 701. 736. 100.
    12 10 3 o 919. 639. 123.
    13 10 3 o 26845. 27288. 754.
    14 10 3 o 10448. 10608. 425.
    15 10 3 o 3770. 3903. 290.
    16 10 3 o 20166. 19772. 732.
    1 11 3 o 10983. 10808. 302.
    2 11 3 o 12567. 13257. 296.
    3 11 3 o 236. 59. 59.
    4 11 3 o 22611. 23418. 393.
    5 11 3 o 64030. 66384. 836.
    6 11 3 o 18141. 18142. 456.
    7 11 3 o 4278. 4116. 218.
    8 11 3 o 787. 118. 101.
    9 11 3 o 4499. 4459. 205.
    10 11 3 o 8541. 7248. 341.
    11 11 3 o 24051. 22822. 618.
    12 11 3 o 19740. 19183. 627.
    13 11 3 o 2479. 2480. 231.
    14 11 3 o 890. 594. 176.
    15 11 3 o 8739. 8624. 493.
    16 11 3 < 557. 119. 366.
    0 12 3 o 147689. 144766. 1952.
    1 12 3 o 1008. 386. 149.
    2 12 3 o 13431. 13646. 370.
    3 12 3 o 35888. 36591. 613.
    4 12 3 o 2364. 2333. 164.
    5 12 3 o 1329. 712. 165.
    6 12 3 o 60264. 61981. 970.
    7 12 3 o 16561. 16427. 489.
    8 12 3 o 15491. 15470. 426.
    9 12 3 o 3662. 3924. 227.
    10 12 3 o 3230. 2922. 239.
    11 12 3 < 146. 200. 104.
    12 12 3 o 26443. 27302. 785.
    13 12 3 o 9527. 9671. 489.
    14 12 3 o 9171. 8797. 498.
    15 12 3 < -371. 17. 399.
    1 13 3 o 39540. 41498. 754.
    2 13 3 o 14609. 15296. 401.
    3 13 3 o 2289. 2039. 161.
    4 13 3 o 2632. 1920. 198.
    5 13 3 o 5145. 3806. 335.
    6 13 3 o 3137. 2004. 270.
    7 13 3 o 16596. 16221. 588.
    8 13 3 o 16112. 16206. 598.
    9 13 3 o 54314. 55156. 1030.
    10 13 3 o 1710. 357. 242.
    11 13 3 o 5739. 5804. 377.
    12 13 3 o 5515. 4514. 387.
    13 13 3 o 11380. 11171. 551.
    14 13 3 o 4715. 3459. 1007.
    0 14 3 o 11391. 11193. 599.
    1 14 3 o 22202. 22300. 572.
    2 14 3 o 49710. 49150. 779.
    3 14 3 o 2568. 2021. 216.
    4 14 3 o 52395. 51152. 869.
    5 14 3 o 4099. 4559. 308.
    6 14 3 o 2432. 2459. 238.
    7 14 3 o 12210. 12604. 528.
    8 14 3 o 2624. 2667. 260.
    9 14 3 o 3693. 3580. 292.
    10 14 3 o 62435. 61297. 1238.
    11 14 3 o 6139. 6132. 398.
    12 14 3 o 4513. 5329. 444.
    1 15 3 o 30078. 30410. 679.
    2 15 3 o 21956. 21662. 583.
    3 15 3 o 3700. 3518. 259.
    4 15 3 < 235. 95. 111.
    5 15 3 o 15259. 14884. 594.
    6 15 3 o 1097. 1171. 187.
    7 15 3 o 3649. 3277. 303.
    8 15 3 o 37976. 36306. 975.
    9 15 3 o 8192. 7180. 414.
    10 15 3 o 9304. 8847. 507.
    11 15 3 o 61646. 57277. 2119.
    0 16 3 o 89703. 86116. 1740.
    1 16 3 o 38642. 35792. 879.
    2 16 3 < 403. 165. 160.
    3 16 3 o 1410. 1320. 206.
    4 16 3 o 4043. 4066. 317.
    5 16 3 o 6538. 5770. 413.
    6 16 3 o 13853. 12148. 602.
    7 16 3 o 15724. 14419. 646.
    8 16 3 o 13694. 13645. 608.
    9 16 3 o 1765. 2087. 296.
    1 17 3 o 30030. 30026. 950.
    2 17 3 o 8377. 7433. 467.
    3 17 3 < 246. 196. 139.
    4 17 3 o 623. 684. 146.
    5 17 3 o 1699. 1430. 231.
    6 17 3 o 1497. 1284. 287.
    7 17 3 o 8072. 7730. 639.
    8 17 3 o 24218. 23914. 1595.
    0 18 3 o 20136. 18144. 1581.
    1 18 3 o 24345. 23933. 1228.
    2 18 3 o 6534. 6183. 708.
    3 18 3 o 3803. 2594. 540.
    4 18 3 < 149. 296. 393.
    5 18 3 o 7034. 6848. 834.
    6 18 3 < 789. 1148. 421.
    7 18 3 o 10964. 9298. 1493.
    0 0 4 o 214. 270. 31.
    1 0 4 o 18045. 16642. 153.
    2 0 4 o 242857. 235775. 531.
    3 0 4 o 121092. 113130. 432.
    4 0 4 o 5041. 4544. 114.
    5 0 4 o 10826. 10456. 173.
    6 0 4 o 212900. 206728. 849.
    7 0 4 o 166651. 163883. 837.
    8 0 4 o 16397. 15278. 290.
    9 0 4 o 417. 160. 49.
    10 0 4 o 168523. 166983. 899.
    11 0 4 < 24. 18. 36.
    12 0 4 o 1952. 1813. 124.
    13 0 4 o 236901. 239039. 1749.
    14 0 4 o 2633. 2617. 227.
    15 0 4 o 24434. 25553. 705.
    16 0 4 o 2365. 2660. 227.
    17 0 4 o 1271. 1205. 194.
    18 0 4 o 1631. 1671. 258.
    19 0 4 o 65938. 63672. 1560.
    20 0 4 o 51953. 51125. 2164.
    1 1 4 o 43151. 39188. 179.
    2 1 4 o 35477. 31706. 150.
    3 1 4 o 9870. 8762. 93.
    4 1 4 o 127723. 122668. 388.
    5 1 4 o 95460. 86602. 392.
    6 1 4 o 258293. 242718. 727.
    7 1 4 o 44676. 42808. 339.
    9 1 4 o 2790. 2712. 104.
    10 1 4 o 41421. 39979. 364.
    11 1 4 o 108668. 110099. 610.
    12 1 4 o 192829. 187820. 936.
    13 1 4 o 2425. 2324. 125.
    14 1 4 o 304. 165. 58.
    15 1 4 o 4639. 4597. 191.
    16 1 4 o 776. 459. 96.
    17 1 4 o 921. 925. 111.
    18 1 4 o 42699. 42603. 801.
    19 1 4 o 7678. 7638. 385.
    20 1 4 o 8299. 8260. 617.
    21 1 4 o 14958. 14758. 1713.
    0 2 4 o 74214. 71218. 435.
    1 2 4 o 17063. 16413. 124.
    2 2 4 o 57842. 55563. 245.
    3 2 4 o 495917. 492999. 815.
    4 2 4 o 39070. 37626. 244.
    5 2 4 o 162136. 159375. 528.
    6 2 4 o 2700. 2139. 72.
    7 2 4 o 2459. 2357. 83.
    8 2 4 o 64928. 64659. 478.
    9 2 4 o 89702. 91118. 603.
    10 2 4 o 5747. 5517. 142.
    11 2 4 o 18125. 17832. 265.
    12 2 4 o 57203. 57840. 563.
    13 2 4 o 124712. 129755. 883.
    14 2 4 o 171. 126. 48.
    15 2 4 o 3288. 3195. 140.
    16 2 4 o 13808. 13744. 321.
    17 2 4 < -15. 87. 85.
    18 2 4 o 1229. 1311. 142.
    19 2 4 o 60346. 57649. 1059.
    20 2 4 o 5615. 6782. 759.
    21 2 4 o 16014. 19209. 1806.
    1 3 4 o 37103. 36741. 250.
    2 3 4 o 18452. 18220. 160.
    3 3 4 o 889. 729. 41.
    4 3 4 o 275139. 269946. 730.
    5 3 4 o 5724. 5512. 115.
    6 3 4 o 240547. 236247. 773.
    7 3 4 o 5536. 4752. 121.
    8 3 4 o 11998. 11320. 212.
    9 3 4 o 31103. 31857. 336.
    10 3 4 o 145881. 145035. 696.
    11 3 4 o 13712. 12863. 219.
    12 3 4 o 159970. 160551. 910.
    13 3 4 o 16017. 16420. 308.
    14 3 4 o 4468. 4846. 171.
    15 3 4 o 253. 85. 66.
    16 3 4 o 7325. 7619. 258.
    17 3 4 o 10120. 10443. 357.
    18 3 4 o 41504. 40824. 794.
    19 3 4 o 389. 288. 121.
    20 3 4 < 69. 134. 287.
    21 3 4 o 9649. 10498. 1485.
    0 4 4 o 1119. 364. 83.
    1 4 4 o 101429. 103159. 517.
    2 4 4 o 69998. 75239. 375.
    3 4 4 o 126769. 132279. 527.
    4 4 4 o 90767. 87910. 440.
    5 4 4 o 19614. 19093. 225.
    6 4 4 o 38167. 40341. 343.
    7 4 4 o 131476. 132488. 698.
    8 4 4 o 12269. 11489. 220.
    9 4 4 o 16229. 15970. 250.
    10 4 4 o 32938. 33363. 357.
    11 4 4 o 2199. 2077. 95.
    12 4 4 o 475. 88. 72.
    13 4 4 o 91468. 95266. 794.
    14 4 4 o 816. 398. 91.
    15 4 4 o 1588. 1568. 123.
    16 4 4 o 1606. 1547. 141.
    17 4 4 o 1089. 795. 133.
    18 4 4 o 915. 917. 140.
    19 4 4 o 26951. 25173. 771.
    20 4 4 o 8926. 6906. 1530.
    1 5 4 o 216. 14. 37.
    2 5 4 o 123571. 127500. 555.
    3 5 4 o 215. 249. 29.
    4 5 4 o 43948. 44906. 399.
    5 5 4 o 25725. 24401. 278.
    6 5 4 o 18529. 18961. 220.
    7 5 4 o 4803. 4822. 141.
    8 5 4 o 79719. 82381. 555.
    9 5 4 o 6059. 6403. 150.
    10 5 4 o 1103. 369. 82.
    11 5 4 o 21269. 19266. 385.
    12 5 4 o 12440. 12952. 317.
    13 5 4 o 20222. 21157. 399.
    14 5 4 o 40099. 42633. 586.
    15 5 4 o 3751. 3773. 212.
    16 5 4 o 15439. 14533. 463.
    17 5 4 o 7491. 7232. 410.
    18 5 4 o 1556. 1926. 197.
    19 5 4 o 5835. 6070. 642.
    20 5 4 o 11781. 11922. 1686.
    0 6 4 o 34774. 34544. 509.
    1 6 4 o 3694. 2832. 128.
    2 6 4 o 18468. 17743. 269.
    3 6 4 o 145663. 152823. 682.
    4 6 4 o 1174. 120. 104.
    5 6 4 o 6098. 5414. 166.
    6 6 4 o 20044. 21318. 284.
    7 6 4 o 20236. 21689. 253.
    8 6 4 o 826. 414. 64.
    9 6 4 o 31212. 32196. 351.
    10 6 4 o 678. 1. 83.
    11 6 4 o 15613. 15937. 282.
    12 6 4 o 577. 29. 96.
    13 6 4 o 23648. 24425. 471.
    14 6 4 o 3390. 3547. 196.
    15 6 4 o 858. 700. 117.
    16 6 4 o 3557. 3594. 279.
    17 6 4 o 8055. 7964. 427.
    18 6 4 o 410. 169. 136.
    19 6 4 o 11669. 12973. 1679.
    1 7 4 o 649. 388. 70.
    2 7 4 o 23336. 23677. 301.
    3 7 4 o 8832. 9061. 189.
    4 7 4 o 25640. 27130. 367.
    5 7 4 o 1057. 333. 100.
    6 7 4 o 24905. 25412. 333.
    7 7 4 o 32632. 32880. 342.
    8 7 4 o 2399. 2406. 99.
    9 7 4 o 19865. 20388. 289.
    10 7 4 o 19438. 19280. 320.
    11 7 4 o 25647. 24465. 405.
    12 7 4 o 54860. 54562. 610.
    13 7 4 o 8916. 9009. 286.
    14 7 4 o 2989. 3311. 193.
    15 7 4 o 23189. 24530. 595.
    16 7 4 o 7633. 8264. 408.
    17 7 4 o 1992. 1780. 224.
    18 7 4 o 41245. 40924. 1077.
    0 8 4 o 19373. 15847. 527.
    1 8 4 o 72275. 74270. 633.
    2 8 4 o 1233. 598. 94.
    3 8 4 o 999. 442. 90.
    4 8 4 o 10015. 9943. 200.
    5 8 4 o 14327. 14255. 279.
    6 8 4 o 6419. 5421. 199.
    7 8 4 o 43199. 45002. 441.
    8 8 4 o 1245. 1048. 81.
    9 8 4 o 6017. 6033. 192.
    10 8 4 o 1191. 813. 111.
    11 8 4 o 622. 784. 70.
    12 8 4 o 2911. 2181. 165.
    13 8 4 o 5349. 5255. 215.
    14 8 4 o 837. 460. 134.
    15 8 4 o 5687. 5650. 318.
    16 8 4 o 2063. 2111. 200.
    17 8 4 o 18447. 18350. 599.
    18 8 4 < 1285. 845. 486.
    1 9 4 o 2807. 2726. 125.
    2 9 4 o 29042. 30089. 361.
    3 9 4 o 6690. 6609. 167.
    4 9 4 o 8891. 9200. 195.
    5 9 4 o 20860. 19260. 360.
    6 9 4 o 40666. 41214. 525.
    7 9 4 o 471. 58. 71.
    8 9 4 o 127908. 128927. 1019.
    9 9 4 o 10545. 11016. 295.
    10 9 4 o 70202. 74136. 784.
    11 9 4 o 4039. 1810. 218.
    12 9 4 o 35201. 35285. 580.
    13 9 4 o 17264. 17240. 540.
    14 9 4 o 73764. 73886. 1191.
    15 9 4 o 2801. 2258. 261.
    16 9 4 o 26839. 26532. 799.
    17 9 4 o 14185. 14770. 756.
    18 9 4 o 5163. 5073. 897.
    0 10 4 o 2058. 1561. 159.
    1 10 4 o 60696. 61046. 565.
    2 10 4 o 11113. 8173. 245.
    3 10 4 o 6494. 5096. 193.
    5 10 4 o 19937. 18961. 404.
    6 10 4 o 25360. 27045. 458.
    7 10 4 o 27227. 27062. 488.
    8 10 4 o 2167. 1971. 140.
    9 10 4 o 1498. 1320. 118.
    10 10 4 o 3688. 2595. 227.
    11 10 4 o 3002. 2708. 186.
    12 10 4 o 10314. 10960. 382.
    13 10 4 < 268. 364. 120.
    14 10 4 o 530. 167. 119.
    15 10 4 o 9696. 10198. 482.
    16 10 4 o 12647. 12429. 541.
    1 11 4 o 10100. 9779. 302.
    2 11 4 o 4587. 4105. 174.
    3 11 4 o 10251. 10588. 254.
    4 11 4 o 1393. 1095. 101.
    5 11 4 o 5693. 2874. 283.
    6 11 4 o 1374. 1227. 140.
    7 11 4 o 34161. 33035. 661.
    8 11 4 o 8996. 9309. 291.
    9 11 4 o 322. 445. 64.
    10 11 4 o 2229. 2208. 183.
    11 11 4 o 55250. 53426. 899.
    12 11 4 < 350. 32. 130.
    13 11 4 o 5704. 5878. 363.
    14 11 4 < -75. 16. 97.
    15 11 4 o 48272. 46555. 1047.
    16 11 4 < 413. 538. 310.
    0 12 4 o 1900. 105. 285.
    1 12 4 o 30346. 29002. 629.
    2 12 4 o 39730. 41095. 636.
    3 12 4 o 11557. 10929. 353.
    4 12 4 o 1787. 1783. 138.
    5 12 4 o 3851. 3405. 236.
    6 12 4 o 41968. 42196. 768.
    7 12 4 o 535. 444. 105.
    8 12 4 o 4080. 3892. 209.
    9 12 4 o 5162. 5555. 268.
    10 12 4 o 16175. 16020. 552.
    11 12 4 o 9501. 10030. 397.
    12 12 4 o 3649. 2885. 282.
    13 12 4 o 13323. 13460. 541.
    14 12 4 o 2048. 1756. 241.
    15 12 4 o 14163. 14610. 1717.
    1 13 4 o 9560. 9462. 368.
    2 13 4 o 4750. 4926. 229.
    3 13 4 o 7543. 7062. 292.
    4 13 4 o 44135. 46626. 700.
    5 13 4 o 5516. 4296. 344.
    6 13 4 o 75874. 77831. 1229.
    7 13 4 o 14308. 13605. 553.
    8 13 4 o 48607. 48502. 876.
    9 13 4 o 9659. 8622. 449.
    10 13 4 o 74494. 74243. 1305.
    11 13 4 o 1728. 855. 232.
    12 13 4 o 59223. 60742. 1222.
    13 13 4 o 6083. 6323. 406.
    14 13 4 o 29532. 28438. 2451.
    0 14 4 o 10143. 11238. 567.
    1 14 4 o 36426. 36457. 680.
    2 14 4 o 1644. 1481. 161.
    3 14 4 o 61682. 61453. 867.
    4 14 4 o 11308. 9573. 460.
    5 14 4 o 32033. 33222. 822.
    6 14 4 o 1614. 1047. 231.
    7 14 4 o 15578. 14867. 592.
    8 14 4 o 11124. 11707. 504.
    9 14 4 o 7890. 8265. 410.
    10 14 4 o 2063. 1302. 271.
    11 14 4 o 594. 338. 155.
    12 14 4 o 4888. 5070. 469.
    13 14 4 o 7717. 7409. 1265.
    1 15 4 o 2408. 2503. 205.
    2 15 4 < 203. 323. 100.
    3 15 4 o 3654. 3484. 265.
    4 15 4 o 9981. 10196. 472.
    5 15 4 o 2306. 1302. 261.
    6 15 4 o 11181. 11742. 517.
    7 15 4 o 7908. 7065. 447.
    8 15 4 o 1157. 821. 203.
    9 15 4 o 1332. 1390. 211.
    10 15 4 o 4838. 4915. 340.
    11 15 4 o 20836. 18435. 1233.
    0 16 4 o 18149. 16631. 812.
    1 16 4 o 4805. 4647. 330.
    2 16 4 o 29839. 29711. 774.
    3 16 4 o 385. 507. 111.
    4 16 4 o 6339. 6277. 402.
    5 16 4 o 1786. 1822. 230.
    6 16 4 o 15432. 14226. 637.
    7 16 4 o 10707. 9590. 536.
    8 16 4 o 4228. 4794. 341.
    9 16 4 o 930. 1100. 228.
    10 16 4 o 9890. 9230. 1460.
    1 17 4 o 626. 461. 175.
    2 17 4 o 1064. 1106. 184.
    3 17 4 < 208. 170. 147.
    4 17 4 o 10987. 10834. 539.
    5 17 4 < 169. 7. 142.
    6 17 4 o 13086. 13083. 741.
    7 17 4 o 1271. 953. 296.
    8 17 4 < 2112. 58. 853.
    0 18 4 o 6108. 6061. 899.
    1 18 4 o 7210. 7360. 676.
    2 18 4 o 8075. 7812. 803.
    3 18 4 o 43455. 38650. 1560.
    4 18 4 < 399. 1170. 348.
    5 18 4 o 9430. 10311. 963.
    6 18 4 o 13765. 12468. 1218.
    7 18 4 < -37. 84. 303.
    1 1 5 o 211. 116. 14.
    2 1 5 o 5673. 5108. 61.
    3 1 5 o 22296. 21725. 136.
    4 1 5 o 121725. 116013. 363.
    5 1 5 o 1179. 1227. 43.
    6 1 5 o 110690. 110391. 443.
    7 1 5 o 19468. 19238. 214.
    8 1 5 o 85444. 84736. 506.
    9 1 5 o 251. 25. 35.
    10 1 5 o 46288. 47177. 381.
    11 1 5 o 19194. 19454. 260.
    12 1 5 o 59979. 59919. 513.
    13 1 5 o 689. 818. 61.
    14 1 5 o 31979. 33437. 440.
    15 1 5 o 3609. 3821. 168.
    16 1 5 o 20784. 20639. 457.
    17 1 5 o 1737. 2140. 132.
    18 1 5 o 17758. 17338. 520.
    19 1 5 o 6063. 6517. 337.
    20 1 5 o 9261. 9070. 648.
    21 1 5 < 123. 75. 444.
    0 2 5 o 1960. 1779. 68.
    1 2 5 o 17329. 17349. 134.
    2 2 5 o 78950. 79746. 291.
    3 2 5 o 49355. 48452. 240.
    4 2 5 o 1111. 994. 38.
    5 2 5 o 51461. 45344. 280.
    6 2 5 o 41262. 37762. 267.
    7 2 5 o 29343. 29177. 255.
    8 2 5 o 334. 103. 42.
    9 2 5 o 6687. 6356. 163.
    10 2 5 o 24077. 22980. 285.
    11 2 5 o 1009. 985. 62.
    12 2 5 o 8126. 8234. 200.
    13 2 5 o 3071. 2379. 147.
    14 2 5 o 197. 71. 48.
    15 2 5 o 3493. 3643. 151.
    16 2 5 o 5743. 5690. 218.
    17 2 5 o 1613. 1641. 139.
    18 2 5 o 381. 358. 99.
    19 2 5 o 3661. 3345. 272.
    20 2 5 o 14586. 13666. 1214.
    21 2 5 < 1047. 1483. 493.
    1 3 5 o 87131. 86312. 384.
    2 3 5 o 2079. 1981. 55.
    3 3 5 o 1401. 1273. 50.
    4 3 5 o 3913. 3867. 76.
    5 3 5 o 14461. 13762. 166.
    6 3 5 o 1357. 889. 59.
    7 3 5 o 6444. 6133. 130.
    8 3 5 o 13257. 12226. 213.
    9 3 5 o 1278. 839. 72.
    10 3 5 o 1465. 1039. 78.
    11 3 5 o 70332. 68840. 510.
    12 3 5 o 3043. 2104. 133.
    13 3 5 o 161. 54. 48.
    14 3 5 o 5606. 5714. 195.
    15 3 5 o 296. 261. 65.
    16 3 5 o 5699. 5390. 225.
    17 3 5 o 2912. 3407. 190.
    18 3 5 o 9118. 8202. 373.
    19 3 5 o 926. 980. 149.
    20 3 5 o 22646. 21535. 2186.
    21 3 5 o 18840. 20555. 2085.
    0 4 5 o 249989. 254357. 1074.
    1 4 5 o 12522. 11842. 156.
    2 4 5 o 103605. 106855. 444.
    4 4 5 o 28367. 27538. 228.
    5 4 5 o 640. 729. 40.
    6 4 5 o 373. 128. 42.
    8 4 5 o 12158. 12520. 216.
    9 4 5 o 213. 40. 36.
    10 4 5 o 48122. 48346. 423.
    11 4 5 o 14475. 14756. 243.
    12 4 5 o 51020. 50590. 534.
    13 4 5 o 33864. 34204. 487.
    14 4 5 o 9136. 9220. 263.
    15 4 5 o 6288. 6226. 239.
    16 4 5 o 8523. 8790. 294.
    17 4 5 o 11910. 11886. 416.
    18 4 5 o 711. 611. 125.
    19 4 5 o 5687. 5551. 388.
    20 4 5 o 26751. 26165. 2461.
    1 5 5 o 93132. 89765. 521.
    2 5 5 o 2408. 2285. 85.
    3 5 5 o 22863. 23719. 271.
    4 5 5 o 21501. 20907. 267.
    5 5 5 o 49472. 51162. 369.
    6 5 5 o 40804. 42838. 336.
    7 5 5 o 52482. 53306. 457.
    8 5 5 o 45900. 46638. 435.
    9 5 5 o 423. 118. 48.
    10 5 5 o 100595. 102584. 657.
    11 5 5 o 168710. 168613. 1064.
    12 5 5 o 86047. 87459. 793.
    13 5 5 o 4739. 4735. 199.
    14 5 5 o 35946. 35843. 554.
    15 5 5 o 6340. 5932. 293.
    16 5 5 o 36920. 36411. 721.
    17 5 5 o 980. 1217. 156.
    18 5 5 o 12462. 13170. 537.
    19 5 5 o 13332. 13180. 960.
    20 5 5 < 1527. 1909. 696.
    0 6 5 o 884. 35. 100.
    1 6 5 o 206850. 209891. 912.
    2 6 5 o 334827. 340762. 1031.
    3 6 5 o 212247. 212400. 818.
    4 6 5 o 52175. 53108. 454.
    5 6 5 o 141328. 144977. 766.
    6 6 5 o 58699. 58191. 488.
    7 6 5 o 52805. 54152. 394.
    8 6 5 o 2903. 2736. 98.
    9 6 5 o 32146. 31480. 357.
    10 6 5 o 73288. 74281. 592.
    11 6 5 o 6047. 6055. 164.
    12 6 5 o 54314. 56068. 656.
    13 6 5 o 5013. 4682. 224.
    14 6 5 o 5123. 5049. 238.
    15 6 5 o 5852. 5824. 281.
    16 6 5 o 7323. 7073. 396.
    17 6 5 o 9103. 9141. 456.
    18 6 5 o 2090. 1654. 230.
    19 6 5 o 15473. 16760. 1961.
    1 7 5 o 52571. 54964. 515.
    2 7 5 o 4171. 3417. 131.
    3 7 5 o 27754. 29387. 309.
    4 7 5 o 3590. 3502. 142.
    5 7 5 o 10060. 10076. 246.
    6 7 5 o 34164. 34950. 371.
    7 7 5 o 22018. 22635. 283.
    8 7 5 o 11282. 11703. 211.
    9 7 5 o 9942. 9887. 213.
    10 7 5 o 6989. 7041. 199.
    11 7 5 o 151475. 157462. 921.
    12 7 5 o 19772. 20260. 349.
    13 7 5 o 608. 1. 100.
    14 7 5 o 2040. 2296. 161.
    15 7 5 < 251. 218. 98.
    16 7 5 o 2591. 2647. 230.
    17 7 5 o 1469. 1151. 195.
    18 7 5 < 393. 200. 179.
    0 8 5 o 105381. 103344. 1100.
    1 8 5 o 25187. 24687. 371.
    2 8 5 o 39601. 41706. 439.
    3 8 5 o 10882. 10951. 231.
    4 8 5 o 2020. 2144. 99.
    5 8 5 o 2235. 2308. 106.
    6 8 5 o 968. 440. 88.
    7 8 5 o 10964. 10883. 226.
    8 8 5 o 7203. 7407. 189.
    9 8 5 o 16376. 16897. 299.
    10 8 5 o 61189. 64774. 678.
    11 8 5 o 504. 567. 64.
    12 8 5 o 54708. 58188. 640.
    13 8 5 o 23881. 24115. 474.
    14 8 5 o 12049. 12404. 412.
    15 8 5 o 17722. 18036. 514.
    16 8 5 o 490. 161. 130.
    17 8 5 o 7344. 6799. 377.
    18 8 5 o 1771. 1921. 308.
    1 9 5 o 46844. 48150. 456.
    2 9 5 o 1052. 824. 74.
    3 9 5 o 7210. 7306. 168.
    4 9 5 o 1949. 2132. 97.
    5 9 5 o 62972. 66446. 642.
    6 9 5 o 27405. 28501. 433.
    7 9 5 o 5788. 4566. 200.
    8 9 5 o 13441. 14030. 321.
    9 9 5 o 2408. 1384. 165.
    10 9 5 o 8528. 7361. 284.
    11 9 5 o 108746. 108961. 1002.
    12 9 5 o 20064. 19728. 446.
    13 9 5 o 2481. 2248. 221.
    14 9 5 o 5665. 5490. 325.
    15 9 5 o 4474. 3277. 345.
    16 9 5 o 580. 324. 149.
    17 9 5 o 5344. 5066. 478.
    18 9 5 < -286. 240. 336.
    0 10 5 o 14442. 14590. 382.
    1 10 5 o 125261. 130192. 846.
    2 10 5 o 104866. 105719. 733.
    3 10 5 o 101031. 103847. 656.
    4 10 5 o 95243. 97093. 714.
    5 10 5 o 106824. 110988. 931.
    6 10 5 o 4093. 3229. 201.
    7 10 5 o 30774. 32005. 550.
    8 10 5 o 1733. 1899. 133.
    9 10 5 o 24916. 25697. 488.
    10 10 5 o 59637. 60968. 811.
    11 10 5 o 4980. 5199. 241.
    12 10 5 o 15517. 16515. 471.
    13 10 5 o 1116. 1159. 160.
    14 10 5 o 10470. 11017. 447.
    15 10 5 o 1550. 1873. 205.
    16 10 5 o 4844. 4129. 376.
    17 10 5 o 2001. 1848. 603.
    1 11 5 o 34614. 35696. 530.
    2 11 5 < 32. 0. 45.
    3 11 5 o 558. 198. 82.
    4 11 5 o 5551. 5580. 189.
    5 11 5 o 72561. 72568. 942.
    6 11 5 o 4168. 4202. 198.
    7 11 5 o 2029. 1153. 164.
    8 11 5 o 1631. 1717. 119.
    9 11 5 o 8722. 9353. 293.
    10 11 5 o 9872. 9114. 351.
    11 11 5 o 44171. 44805. 869.
    12 11 5 o 12620. 12705. 521.
    13 11 5 o 623. 370. 133.
    14 11 5 o 5867. 6289. 374.
    15 11 5 o 8449. 7209. 470.
    16 11 5 o 3878. 3764. 604.
    0 12 5 o 41935. 40089. 1045.
    1 12 5 o 75231. 77088. 991.
    2 12 5 o 2239. 1319. 172.
    3 12 5 o 19972. 20312. 433.
    4 12 5 o 12810. 13954. 347.
    5 12 5 o 26781. 27446. 605.
    6 12 5 o 38944. 41419. 718.
    7 12 5 o 8405. 7702. 370.
    8 12 5 o 3723. 3744. 212.
    9 12 5 o 1530. 2023. 154.
    10 12 5 o 14310. 14845. 550.
    11 12 5 o 2646. 2521. 222.
    12 12 5 o 12802. 11465. 519.
    13 12 5 o 3727. 3815. 286.
    14 12 5 o 11105. 11096. 501.
    15 12 5 < 485. 263. 229.
    1 13 5 o 18486. 18638. 466.
    2 13 5 o 3488. 3454. 198.
    3 13 5 o 13363. 13432. 391.
    4 13 5 o 628. 267. 103.
    5 13 5 o 35772. 35779. 782.
    6 13 5 o 3687. 2665. 294.
    7 13 5 o 25219. 25086. 679.
    8 13 5 o 18660. 17648. 524.
    9 13 5 o 18834. 16799. 580.
    10 13 5 o 11125. 9509. 498.
    11 13 5 o 11790. 8856. 513.
    12 13 5 o 8697. 6935. 448.
    13 13 5 < 433. 166. 173.
    14 13 5 o 7116. 7907. 1227.
    0 14 5 o 17775. 17540. 763.
    1 14 5 o 10447. 10338. 370.
    2 14 5 o 971. 120. 162.
    3 14 5 o 21900. 21059. 526.
    4 14 5 o 46501. 44390. 900.
    5 14 5 o 13145. 11813. 534.
    6 14 5 o 45940. 43886. 1002.
    7 14 5 o 2566. 2235. 242.
    8 14 5 o 2241. 2013. 219.
    9 14 5 o 5378. 5624. 362.
    10 14 5 o 20226. 20072. 668.
    11 14 5 o 775. 822. 145.
    12 14 5 < 192. 33. 197.
    13 14 5 < 545. 263. 395.
    1 15 5 o 8000. 7437. 338.
    2 15 5 < 3. 55. 85.
    3 15 5 o 11853. 11553. 471.
    4 15 5 o 434. 281. 130.
    5 15 5 o 46846. 44517. 1041.
    6 15 5 o 476. 497. 142.
    7 15 5 o 25059. 22673. 778.
    8 15 5 < -66. 22. 109.
    9 15 5 o 11392. 11349. 542.
    10 15 5 o 940. 735. 181.
    11 15 5 o 2976. 1664. 556.
    0 16 5 o 36789. 34840. 1107.
    1 16 5 o 34956. 33857. 832.
    2 16 5 o 13780. 13963. 527.
    3 16 5 o 20182. 19401. 695.
    4 16 5 o 8485. 8492. 460.
    5 16 5 o 18989. 18565. 688.
    6 16 5 o 58687. 55836. 1224.
    7 16 5 o 9520. 9062. 505.
    8 16 5 < 145. 30. 128.
    9 16 5 < -75. 333. 187.
    10 16 5 o 6494. 5999. 1166.
    1 17 5 o 3421. 3236. 321.
    2 17 5 o 6263. 5345. 438.
    3 17 5 o 19582. 18826. 714.
    4 17 5 o 7203. 6717. 440.
    5 17 5 o 11595. 10092. 697.
    6 17 5 o 19393. 18520. 899.
    7 17 5 o 38292. 36549. 1286.
    8 17 5 o 35370. 34518. 1907.
    0 18 5 o 15991. 14488. 1400.
    1 18 5 o 6973. 7143. 669.
    2 18 5 o 10184. 9483. 905.
    3 18 5 o 2037. 1813. 360.
    4 18 5 o 4388. 3617. 591.
    5 18 5 o 4323. 4298. 685.
    6 18 5 o 29765. 29067. 1718.
    7 18 5 < 1863. 1683. 711.
    0 0 6 o 4064. 3831. 141.
    1 0 6 o 33358. 31138. 191.
    2 0 6 o 9319. 8385. 113.
    3 0 6 o 102391. 95841. 425.
    4 0 6 o 4913. 5111. 101.
    5 0 6 o 82499. 78014. 479.
    6 0 6 o 770. 484. 50.
    7 0 6 o 121310. 112928. 652.
    8 0 6 o 85814. 84891. 615.
    9 0 6 o 53163. 53445. 527.
    10 0 6 o 3300. 3321. 137.
    11 0 6 o 7562. 6830. 219.
    12 0 6 o 177176. 176492. 1225.
    13 0 6 o 13924. 14141. 435.
    14 0 6 o 59159. 60501. 927.
    15 0 6 o 27900. 28674. 664.
    16 0 6 o 25693. 25909. 760.
    17 0 6 o 46484. 44980. 1065.
    18 0 6 o 1582. 2438. 228.
    19 0 6 o 12483. 12086. 607.
    20 0 6 o 29559. 29649. 1640.
    1 1 6 o 3944. 3533. 56.
    2 1 6 o 55691. 52892. 193.
    3 1 6 o 73069. 71764. 252.
    4 1 6 o 57578. 52882. 245.
    5 1 6 o 45836. 43898. 250.
    6 1 6 o 2689. 2657. 70.
    7 1 6 o 77853. 76669. 403.
    8 1 6 o 112938. 114738. 572.
    9 1 6 o 2359. 2297. 90.
    10 1 6 o 2674. 2145. 96.
    11 1 6 o 122450. 122397. 653.
    12 1 6 o 7222. 7235. 174.
    13 1 6 o 2706. 2731. 125.
    14 1 6 o 50662. 52088. 556.
    15 1 6 o 5725. 6155. 215.
    16 1 6 o 2490. 2727. 160.
    17 1 6 < -110. 32. 74.
    18 1 6 o 31411. 30889. 692.
    19 1 6 o 5662. 5859. 327.
    20 1 6 o 1772. 1435. 337.
    21 1 6 o 35129. 34829. 2619.
    0 2 6 o 658. 290. 40.
    1 2 6 o 131949. 132750. 369.
    2 2 6 o 1024640. 1065500. 1153.
    3 2 6 o 78148. 76364. 288.
    4 2 6 o 118834. 116880. 375.
    5 2 6 o 52399. 51629. 287.
    6 2 6 o 174956. 169876. 570.
    7 2 6 o 119667. 114379. 513.
    8 2 6 o 19919. 18663. 242.
    9 2 6 o 13172. 12356. 214.
    10 2 6 o 106481. 106953. 583.
    11 2 6 o 3229. 3256. 110.
    12 2 6 o 35198. 35822. 414.
    13 2 6 o 28306. 28609. 415.
    14 2 6 o 407. 461. 54.
    15 2 6 o 12244. 12702. 270.
    16 2 6 o 15806. 16170. 358.
    17 2 6 o 25246. 24686. 528.
    18 2 6 o 7682. 7354. 320.
    19 2 6 o 3583. 3477. 263.
    20 2 6 o 66262. 69398. 2079.
    21 2 6 < 129. 691. 436.
    1 3 6 o 39405. 38802. 252.
    2 3 6 o 35579. 37723. 224.
    3 3 6 o 125556. 124592. 435.
    4 3 6 o 3724. 3720. 76.
    5 3 6 o 92497. 95001. 412.
    6 3 6 o 4206. 3986. 98.
    7 3 6 o 77672. 76878. 444.
    8 3 6 o 89507. 91569. 548.
    9 3 6 o 38194. 38961. 356.
    10 3 6 o 5579. 4816. 143.
    11 3 6 o 189331. 191482. 884.
    12 3 6 o 771. 781. 68.
    13 3 6 o 9528. 9341. 245.
    14 3 6 o 28883. 30229. 426.
    15 3 6 o 29269. 30762. 465.
    16 3 6 o 6963. 7069. 253.
    17 3 6 o 8302. 8471. 326.
    18 3 6 o 6254. 6728. 311.
    19 3 6 o 20096. 20109. 662.
    20 3 6 o 3242. 2875. 615.
    21 3 6 o 4323. 5807. 1073.
    0 4 6 o 179540. 181042. 1009.
    1 4 6 o 23543. 23194. 218.
    2 4 6 o 4692. 4147. 98.
    3 4 6 o 93820. 96238. 431.
    4 4 6 o 7971. 7673. 119.
    5 4 6 o 399. 279. 29.
    6 4 6 o 28363. 28377. 273.
    7 4 6 o 76959. 76610. 508.
    8 4 6 o 13936. 14275. 234.
    9 4 6 o 12649. 13016. 213.
    10 4 6 o 1995. 1961. 90.
    11 4 6 o 8019. 8000. 193.
    12 4 6 o 59006. 60501. 602.
    13 4 6 o 21343. 21692. 387.
    14 4 6 o 6634. 6624. 225.
    15 4 6 o 4022. 3406. 186.
    16 4 6 o 6171. 5154. 264.
    17 4 6 o 26327. 26055. 617.
    18 4 6 o 1556. 1621. 172.
    19 4 6 o 4859. 4128. 449.
    20 4 6 o 13799. 13571. 1772.
    1 5 6 o 31276. 32392. 275.
    2 5 6 o 23594. 26377. 245.
    3 5 6 o 2891. 2724. 100.
    4 5 6 o 65744. 69050. 473.
    5 5 6 o 431. 332. 38.
    6 5 6 o 32704. 33439. 295.
    7 5 6 o 3170. 2324. 118.
    8 5 6 o 24337. 26020. 292.
    9 5 6 o 26121. 26146. 304.
    10 5 6 o 303. 10. 51.
    11 5 6 o 2143. 994. 147.
    12 5 6 o 33212. 33917. 496.
    13 5 6 o 23206. 24222. 432.
    14 5 6 o 6840. 6904. 260.
    15 5 6 o 17156. 16406. 487.
    16 5 6 o 582. 538. 105.
    17 5 6 o 7856. 7576. 413.
    18 5 6 o 30307. 30168. 840.
    19 5 6 o 3072. 3135. 480.
    20 5 6 < -140. 4. 357.
    0 6 6 o 16237. 15575. 359.
    1 6 6 o 48306. 48511. 416.
    2 6 6 o 70451. 70855. 484.
    3 6 6 o 18982. 18338. 247.
    4 6 6 o 38773. 39720. 377.
    5 6 6 o 3405. 2912. 123.
    7 6 6 o 27772. 28690. 291.
    8 6 6 o 232. 106. 35.
    9 6 6 o 12705. 12402. 227.
    10 6 6 o 11732. 11675. 241.
    11 6 6 o 6243. 6675. 187.
    12 6 6 o 1926. 1962. 132.
    13 6 6 o 23560. 24029. 471.
    14 6 6 o 789. 989. 97.
    15 6 6 o 1453. 1480. 144.
    16 6 6 o 2089. 1636. 228.
    17 6 6 o 12799. 12502. 541.
    18 6 6 o 614. 747. 125.
    19 6 6 o 4699. 4954. 1118.
    1 7 6 o 6070. 5722. 171.
    2 7 6 o 25815. 27528. 332.
    3 7 6 o 2018. 1858. 91.
    4 7 6 o 218. 189. 40.
    5 7 6 o 41813. 44445. 500.
    6 7 6 o 326. 17. 48.
    7 7 6 o 4049. 3092. 134.
    8 7 6 o 32380. 33046. 360.
    9 7 6 o 10369. 10237. 223.
    10 7 6 o 212. 54. 45.
    11 7 6 o 24418. 24582. 385.
    12 7 6 o 3033. 3028. 148.
    13 7 6 o 33864. 34601. 602.
    14 7 6 o 11471. 11427. 386.
    15 7 6 o 4368. 4406. 263.
    16 7 6 o 3760. 3905. 276.
    17 7 6 o 37931. 39120. 892.
    18 7 6 o 2200. 1925. 292.
    0 8 6 o 11477. 11064. 373.
    1 8 6 o 982. 459. 89.
    2 8 6 o 45072. 45790. 455.
    3 8 6 o 34766. 36261. 375.
    4 8 6 o 382. 38. 54.
    5 8 6 o 2236. 2281. 106.
    6 8 6 o 55999. 59296. 549.
    7 8 6 o 7768. 7593. 194.
    8 8 6 o 386. 169. 49.
    9 8 6 o 10659. 10974. 246.
    10 8 6 o 1505. 1289. 121.
    11 8 6 o 849. 746. 84.
    12 8 6 o 4357. 4061. 180.
    13 8 6 o 12294. 11773. 370.
    14 8 6 o 2419. 2495. 192.
    15 8 6 < 147. 10. 83.
    16 8 6 o 29621. 29508. 743.
    17 8 6 o 819. 985. 132.
    18 8 6 < 121. 389. 219.
    1 9 6 o 1537. 764. 103.
    2 9 6 o 2618. 2764. 103.
    3 9 6 o 38971. 39255. 398.
    4 9 6 o 10787. 10258. 223.
    5 9 6 o 10265. 10342. 249.
    6 9 6 o 22847. 22321. 424.
    7 9 6 o 132693. 135770. 942.
    8 9 6 o 4454. 3711. 173.
    9 9 6 o 71183. 70764. 792.
    10 9 6 o 10275. 9917. 307.
    11 9 6 o 117445. 119961. 1046.
    12 9 6 o 23115. 22569. 513.
    13 9 6 o 37980. 37793. 805.
    14 9 6 o 576. 355. 119.
    15 9 6 o 94527. 93260. 1470.
    16 9 6 o 1543. 1360. 196.
    17 9 6 o 5552. 5197. 516.
    18 9 6 o 4604. 4032. 821.
    0 10 6 o 21777. 18034. 512.
    2 10 6 o 131948. 133704. 823.
    3 10 6 o 21258. 17585. 313.
    4 10 6 o 1587. 929. 114.
    6 10 6 o 60779. 60834. 751.
    7 10 6 o 2799. 2360. 158.
    8 10 6 o 4134. 4205. 207.
    9 10 6 o 2993. 1888. 187.
    10 10 6 o 2631. 2358. 181.
    11 10 6 o 840. 666. 119.
    12 10 6 o 10010. 11054. 408.
    13 10 6 o 6762. 6221. 384.
    14 10 6 < 267. 464. 118.
    15 10 6 o 475. 293. 131.
    16 10 6 o 35474. 34279. 1089.
    17 10 6 < 818. 13. 393.
    18 10 6 < 548. 240. 362.
    1 11 6 o 20358. 20909. 410.
    2 11 6 o 2767. 2593. 151.
    3 11 6 o 29840. 31032. 441.
    4 11 6 o 348. 85. 67.
    5 11 6 o 9516. 8336. 343.
    6 11 6 o 673. 509. 93.
    7 11 6 o 20641. 20440. 506.
    8 11 6 o 528. 621. 81.
    9 11 6 o 2373. 2006. 172.
    10 11 6 o 2203. 1962. 168.
    11 11 6 o 4841. 4196. 303.
    12 11 6 o 3645. 3568. 290.
    13 11 6 o 16724. 15966. 615.
    14 11 6 o 1878. 1737. 217.
    15 11 6 o 662. 63. 183.
    16 11 6 o 1222. 1122. 358.
    17 11 6 o 38304. 32649. 2602.
    0 12 6 o 498. 196. 158.
    1 12 6 o 2465. 1320. 182.
    2 12 6 o 38757. 39330. 567.
    3 12 6 o 3669. 3371. 193.
    4 12 6 o 2227. 1630. 168.
    5 12 6 o 567. 86. 133.
    6 12 6 o 17086. 17478. 476.
    7 12 6 o 2975. 2595. 231.
    8 12 6 o 9614. 9798. 346.
    9 12 6 o 3000. 3136. 210.
    10 12 6 o 371. 56. 115.
    11 12 6 o 921. 901. 136.
    12 12 6 o 31290. 31672. 851.
    13 12 6 o 3636. 3359. 302.
    14 12 6 o 2954. 3351. 263.
    15 12 6 < 379. 885. 278.
    16 12 6 o 40751. 37193. 2742.
    1 13 6 < 243. 100. 82.
    2 13 6 o 2184. 1939. 151.
    3 13 6 o 30687. 30803. 565.
    4 13 6 o 957. 835. 105.
    5 13 6 o 29535. 29353. 716.
    6 13 6 o 702. 224. 127.
    7 13 6 o 82258. 83641. 1220.
    8 13 6 o 9856. 9670. 384.
    9 13 6 o 48969. 45889. 923.
    10 13 6 o 12322. 11347. 504.
    11 13 6 o 100977. 102037. 1463.
    12 13 6 o 4414. 3690. 328.
    13 13 6 o 38525. 36341. 1131.
    14 13 6 o 3980. 2890. 661.
    0 14 6 o 58845. 56810. 1372.
    1 14 6 o 6031. 5514. 287.
    2 14 6 o 102394. 104641. 1128.
    3 14 6 o 6186. 4846. 302.
    4 14 6 o 41161. 40587. 851.
    5 14 6 o 3772. 3406. 291.
    6 14 6 o 51251. 50063. 1061.
    7 14 6 o 5249. 5849. 325.
    8 14 6 o 3394. 3701. 250.
    9 14 6 o 1833. 1469. 208.
    10 14 6 o 9434. 8506. 436.
    11 14 6 o 717. 602. 158.
    12 14 6 o 2753. 2722. 449.
    13 14 6 < -569. 3. 535.
    1 15 6 o 2221. 1885. 193.
    2 15 6 o 1829. 1748. 185.
    3 15 6 o 11700. 11930. 470.
    4 15 6 o 334. 222. 99.
    5 15 6 o 5974. 5507. 390.
    6 15 6 o 841. 404. 154.
    7 15 6 o 6953. 6563. 420.
    8 15 6 o 1921. 2100. 212.
    9 15 6 < 224. 166. 117.
    10 15 6 < 77. 2. 143.
    11 15 6 o 3881. 3275. 590.
    0 16 6 o 13124. 11992. 780.
    1 16 6 < 260. 74. 135.
    2 16 6 o 896. 55. 180.
    3 16 6 o 2253. 2273. 248.
    4 16 6 o 2616. 2437. 282.
    5 16 6 < 460. 524. 154.
    6 16 6 o 5215. 4327. 387.
    7 16 6 o 2119. 1906. 255.
    8 16 6 o 9149. 8714. 564.
    9 16 6 o 3353. 3317. 432.
    10 16 6 o 3436. 3129. 852.
    1 17 6 < 196. 79. 124.
    2 17 6 o 5235. 4609. 412.
    3 17 6 o 4422. 4552. 351.
    4 17 6 o 2267. 2128. 253.
    5 17 6 o 15118. 14609. 793.
    6 17 6 < 542. 106. 240.
    7 17 6 o 7479. 5272. 631.
    8 17 6 o 9903. 8809. 1160.
    0 18 6 o 21197. 21979. 1626.
    1 18 6 o 9191. 9168. 772.
    2 18 6 o 32869. 29997. 1598.
    3 18 6 o 1793. 1797. 330.
    4 18 6 o 28761. 27679. 1412.
    5 18 6 o 3359. 2869. 610.
    6 18 6 o 8903. 6993. 991.
    7 18 6 o 10669. 10412. 1474.
    1 1 7 o 879. 628. 29.
    2 1 7 o 1425. 1169. 34.
    3 1 7 o 64439. 65886. 246.
    4 1 7 o 18055. 17482. 141.
    5 1 7 o 16893. 15103. 149.
    6 1 7 o 25462. 24845. 211.
    7 1 7 o 102306. 101369. 463.
    8 1 7 o 23575. 23322. 252.
    9 1 7 o 19293. 18096. 248.
    10 1 7 o 18449. 19825. 240.
    11 1 7 o 36860. 37820. 363.
    12 1 7 o 22108. 21992. 304.
    13 1 7 o 17976. 18168. 301.
    14 1 7 o 9178. 9426. 248.
    15 1 7 o 35214. 34884. 505.
    16 1 7 o 3962. 3952. 204.
    17 1 7 o 3189. 3497. 192.
    18 1 7 o 10236. 10699. 373.
    19 1 7 o 12778. 12101. 459.
    20 1 7 o 2507. 2829. 408.
    21 1 7 o 2370. 2315. 739.
    0 2 7 o 1823. 2028. 78.
    1 2 7 o 11205. 10469. 108.
    2 2 7 o 163900. 159611. 425.
    3 2 7 o 30084. 29698. 177.
    4 2 7 o 26607. 25727. 180.
    5 2 7 o 15440. 14589. 153.
    6 2 7 o 116877. 111477. 465.
    7 2 7 o 2219. 1724. 72.
    8 2 7 o 3154. 3285. 94.
    9 2 7 o 4551. 4657. 117.
    10 2 7 o 4409. 3651. 121.
    11 2 7 o 7558. 7856. 166.
    12 2 7 o 6724. 6458. 183.
    13 2 7 o 819. 591. 78.
    14 2 7 o 296. 179. 52.
    15 2 7 < 69. 0. 55.
    16 2 7 o 25958. 25566. 492.
    17 2 7 o 1038. 649. 122.
    18 2 7 o 716. 640. 105.
    19 2 7 o 1313. 1594. 171.
    20 2 7 o 7030. 7208. 685.
    21 2 7 < 1088. 569. 604.
    1 3 7 o 836. 574. 39.
    2 3 7 o 7435. 7063. 108.
    3 3 7 o 92145. 87239. 381.
    4 3 7 o 480. 313. 29.
    5 3 7 o 7795. 6744. 115.
    7 3 7 o 28053. 27949. 266.
    8 3 7 o 48720. 45526. 393.
    9 3 7 o 3947. 3169. 115.
    10 3 7 o 16707. 16235. 253.
    11 3 7 o 2314. 1949. 105.
    12 3 7 o 5900. 5964. 177.
    13 3 7 o 14035. 14212. 286.
    14 3 7 o 14504. 14447. 306.
    15 3 7 o 8151. 7628. 253.
    16 3 7 o 15071. 14451. 375.
    17 3 7 o 21122. 20949. 485.
    18 3 7 o 527. 622. 96.
    19 3 7 o 7689. 7022. 413.
    20 3 7 o 8278. 8363. 914.
    21 3 7 o 10800. 12471. 1566.
    0 4 7 o 28683. 24311. 382.
    1 4 7 o 22484. 22822. 217.
    2 4 7 o 75700. 80713. 396.
    4 4 7 o 50376. 49943. 305.
    5 4 7 o 986. 876. 45.
    6 4 7 o 76905. 78001. 421.
    7 4 7 o 53641. 51840. 396.
    8 4 7 o 2248. 1932. 90.
    9 4 7 o 1090. 875. 67.
    10 4 7 o 13055. 12495. 226.
    11 4 7 o 284. 100. 52.
    12 4 7 o 53360. 54832. 575.
    13 4 7 o 14016. 14377. 315.
    14 4 7 o 3314. 3379. 149.
    15 4 7 < 118. 60. 58.
    16 4 7 o 72613. 70310. 869.
    17 4 7 < 206. 107. 91.
    18 4 7 o 2418. 2401. 212.
    19 4 7 o 793. 1023. 219.
    20 4 7 o 4184. 5452. 1051.
    1 5 7 o 825. 582. 49.
    2 5 7 o 7224. 6509. 130.
    3 5 7 o 129836. 136738. 625.
    4 5 7 o 9460. 9501. 151.
    5 5 7 o 4136. 4125. 102.
    6 5 7 o 17618. 17172. 214.
    7 5 7 o 147628. 151150. 702.
    8 5 7 o 3959. 3641. 125.
    9 5 7 o 89953. 87019. 564.
    10 5 7 o 6300. 6104. 158.
    11 5 7 o 106151. 109341. 819.
    12 5 7 o 33625. 33629. 500.
    13 5 7 o 6314. 6293. 226.
    14 5 7 o 1536. 1791. 129.
    15 5 7 o 127974. 124806. 1348.
    16 5 7 o 3446. 3048. 208.
    17 5 7 < -16. 233. 113.
    18 5 7 o 22359. 20106. 724.
    19 5 7 o 6743. 6204. 681.
    20 5 7 < -223. 178. 299.
    0 6 7 o 268559. 275205. 1451.
    1 6 7 o 38518. 37552. 351.
    2 6 7 o 479384. 485278. 1303.
    3 6 7 o 120154. 123727. 622.
    4 6 7 o 50098. 51364. 445.
    5 6 7 o 56078. 56690. 467.
    6 6 7 o 285225. 289590. 975.
    7 6 7 o 4403. 3686. 119.
    8 6 7 o 14090. 14839. 216.
    9 6 7 o 29610. 29861. 346.
    10 6 7 o 3390. 2716. 134.
    11 6 7 o 26068. 26591. 398.
    12 6 7 o 8380. 8330. 262.
    13 6 7 o 5115. 4887. 224.
    14 6 7 o 379. 515. 63.
    15 6 7 o 1300. 1055. 145.
    16 6 7 o 88214. 87525. 1245.
    17 6 7 o 3815. 3519. 302.
    18 6 7 o 8519. 8428. 455.
    19 6 7 o 10644. 10346. 1602.
    1 7 7 o 433. 320. 56.
    2 7 7 o 6415. 6289. 163.
    3 7 7 o 66787. 67710. 506.
    4 7 7 o 6025. 5574. 151.
    5 7 7 o 7616. 7196. 205.
    6 7 7 o 3252. 3082. 117.
    7 7 7 o 133182. 136519. 698.
    8 7 7 o 28414. 27693. 328.
    9 7 7 o 32777. 33556. 395.
    10 7 7 o 1176. 624. 85.
    11 7 7 o 9996. 10100. 250.
    12 7 7 o 2051. 1859. 132.
    13 7 7 o 297. 209. 71.
    14 7 7 o 19479. 19135. 504.
    15 7 7 o 31654. 32466. 705.
    16 7 7 o 9144. 8600. 428.
    17 7 7 o 21510. 20716. 672.
    18 7 7 o 5578. 5198. 476.
    0 8 7 o 34181. 31211. 699.
    1 8 7 o 42373. 43389. 481.
    2 8 7 o 14181. 14510. 251.
    3 8 7 o 1170. 969. 78.
    4 8 7 o 37820. 38999. 391.
    5 8 7 o 20778. 22450. 338.
    6 8 7 o 39516. 41804. 451.
    7 8 7 o 42742. 44834. 448.
    8 8 7 o 41974. 42602. 416.
    9 8 7 o 526. 479. 57.
    10 8 7 o 23150. 22179. 425.
    11 8 7 o 1004. 824. 89.
    12 8 7 o 11273. 11463. 292.
    13 8 7 o 32031. 32938. 592.
    14 8 7 < -96. 10. 88.
    15 8 7 < 190. 137. 93.
    16 8 7 o 74062. 73094. 1170.
    17 8 7 o 2257. 2548. 210.
    18 8 7 o 701. 1249. 209.
    1 9 7 o 23464. 23091. 339.
    2 9 7 o 14872. 15972. 262.
    3 9 7 o 54964. 58196. 453.
    4 9 7 o 24955. 25177. 341.
    5 9 7 o 4804. 4821. 170.
    6 9 7 o 7935. 7728. 265.
    7 9 7 o 112928. 116945. 876.
    8 9 7 o 25695. 26840. 383.
    9 9 7 o 43426. 44561. 625.
    10 9 7 o 4504. 4037. 201.
    11 9 7 o 3895. 2722. 215.
    12 9 7 o 10979. 9649. 391.
    13 9 7 o 1584. 1238. 179.
    14 9 7 o 10041. 9846. 431.
    15 9 7 o 38370. 38034. 945.
    16 9 7 o 526. 75. 150.
    17 9 7 o 6869. 7414. 576.
    18 9 7 o 7900. 9568. 1103.
    0 10 7 o 280766. 288070. 1934.
    1 10 7 o 12072. 11588. 260.
    2 10 7 o 106108. 107755. 693.
    3 10 7 o 148182. 153566. 864.
    4 10 7 o 10555. 10581. 257.
    5 10 7 o 24603. 24836. 440.
    6 10 7 o 178024. 184111. 1288.
    7 10 7 o 229. 2. 57.
    8 10 7 o 26472. 27390. 529.
    9 10 7 o 51449. 54638. 672.
    10 10 7 o 2143. 2332. 157.
    11 10 7 o 7910. 7874. 327.
    12 10 7 o 1708. 1728. 181.
    13 10 7 o 6903. 7594. 388.
    14 10 7 o 4427. 4437. 296.
    15 10 7 o 3476. 2844. 295.
    16 10 7 o 41478. 40690. 1396.
    17 10 7 o 2665. 2614. 649.
    18 10 7 o 5098. 6082. 931.
    1 11 7 o 20330. 20865. 382.
    2 11 7 o 26530. 27540. 426.
    3 11 7 o 19597. 19794. 363.
    4 11 7 o 10510. 10752. 281.
    5 11 7 o 8161. 8502. 297.
    6 11 7 o 4996. 5177. 249.
    7 11 7 o 14594. 14491. 411.
    8 11 7 o 19623. 20553. 450.
    9 11 7 o 27355. 27243. 493.
    10 11 7 o 2320. 2210. 176.
    11 11 7 o 1714. 979. 206.
    12 11 7 o 15000. 15216. 572.
    13 11 7 < 335. 410. 115.
    14 11 7 o 3137. 3497. 261.
    15 11 7 o 31670. 31200. 1105.
    16 11 7 < 910. 22. 317.
    17 11 7 < -26. 76. 266.
    0 12 7 o 535. 358. 116.
    1 12 7 o 53116. 54486. 667.
    2 12 7 o 22735. 22154. 447.
    3 12 7 o 1551. 1521. 126.
    4 12 7 o 37926. 39318. 633.
    5 12 7 o 9179. 9621. 378.
    6 12 7 o 373. 93. 99.
    7 12 7 o 29366. 30145. 638.
    8 12 7 o 2118. 1988. 156.
    9 12 7 o 1903. 2115. 160.
    10 12 7 o 34063. 33750. 783.
    11 12 7 o 689. 683. 127.
    12 12 7 o 727. 270. 176.
    13 12 7 o 17068. 17667. 648.
    14 12 7 o 902. 862. 175.
    15 12 7 < -93. 3. 214.
    16 12 7 o 7660. 6277. 1199.
    1 13 7 o 20535. 20683. 495.
    2 13 7 o 20579. 21295. 437.
    3 13 7 o 529. 27. 118.
    4 13 7 o 7561. 7599. 284.
    5 13 7 o 20662. 19454. 598.
    6 13 7 o 1418. 1052. 183.
    7 13 7 o 4017. 2848. 308.
    8 13 7 o 31409. 30264. 826.
    9 13 7 o 1633. 597. 213.
    10 13 7 o 4687. 3343. 308.
    11 13 7 o 58468. 54326. 1191.
    12 13 7 o 2796. 1521. 291.
    13 13 7 o 5249. 4336. 437.
    14 13 7 o 20622. 18540. 1414.
    0 14 7 o 74991. 73532. 1553.
    1 14 7 o 806. 677. 129.
    2 14 7 o 1746. 747. 185.
    3 14 7 o 48078. 47303. 779.
    4 14 7 o 537. 65. 128.
    5 14 7 o 6876. 6407. 364.
    6 14 7 o 14979. 13548. 543.
    7 14 7 o 3693. 3447. 288.
    8 14 7 o 12472. 11892. 476.
    9 14 7 o 16396. 16234. 586.
    10 14 7 o 17827. 17356. 555.
    11 14 7 o 4045. 3691. 305.
    12 14 7 o 16924. 16322. 919.
    13 14 7 o 8282. 8325. 1285.
    1 15 7 o 34382. 34330. 698.
    2 15 7 o 13678. 13151. 508.
    3 15 7 o 1609. 1499. 185.
    4 15 7 o 9973. 9284. 437.
    5 15 7 o 6544. 5736. 392.
    6 15 7 o 9230. 8870. 470.
    7 15 7 o 747. 586. 165.
    8 15 7 o 4943. 4610. 333.
    9 15 7 o 9269. 9205. 493.
    10 15 7 o 4010. 4330. 406.
    11 15 7 o 23957. 21916. 1593.
    12 15 7 o 22403. 22110. 2144.
    0 16 7 < 285. 136. 218.
    1 16 7 o 16429. 15907. 574.
    2 16 7 o 87832. 87204. 1336.
    3 16 7 o 2482. 2216. 261.
    4 16 7 o 32707. 30736. 897.
    5 16 7 o 1308. 1154. 203.
    6 16 7 o 4457. 4335. 349.
    7 16 7 o 13682. 12637. 602.
    8 16 7 o 491. 491. 151.
    9 16 7 o 2890. 2851. 408.
    10 16 7 o 18787. 19939. 1915.
    1 17 7 o 12100. 11952. 572.
    2 17 7 o 13488. 12175. 646.
    3 17 7 o 19058. 18190. 704.
    4 17 7 o 749. 259. 207.
    5 17 7 o 33705. 32684. 1167.
    6 17 7 < 569. 287. 209.
    7 17 7 o 38806. 36611. 1289.
    8 17 7 o 25388. 21471. 1632.
    0 18 7 < -276. 7. 386.
    1 18 7 o 5622. 4433. 603.
    2 18 7 o 33513. 32730. 1237.
    3 18 7 o 3184. 2550. 443.
    4 18 7 o 10997. 9177. 803.
    5 18 7 < 416. 288. 388.
    6 18 7 o 4590. 4271. 961.
    0 0 8 o 319152. 327038. 1168.
    1 0 8 o 8464. 8353. 113.
    2 0 8 o 158925. 146165. 491.
    3 0 8 o 132499. 128899. 498.
    4 0 8 o 36934. 31779. 296.
    5 0 8 o 16797. 16230. 214.
    6 0 8 o 799225. 740164. 1703.
    7 0 8 o 17250. 14991. 255.
    8 0 8 o 1956. 1644. 93.
    9 0 8 o 128738. 128163. 825.
    10 0 8 o 1732. 1631. 104.
    11 0 8 o 48945. 49093. 588.
    12 0 8 o 1032. 1014. 92.
    13 0 8 o 11720. 11623. 403.
    14 0 8 o 14908. 14862. 473.
    15 0 8 o 21884. 22618. 596.
    16 0 8 o 164203. 162187. 1933.
    17 0 8 o 18453. 18013. 671.
    18 0 8 o 2131. 2062. 217.
    19 0 8 < 196. 168. 131.
    20 0 8 o 5362. 6708. 696.
    1 1 8 o 5450. 5094. 75.
    2 1 8 o 125650. 123481. 321.
    3 1 8 o 165310. 164620. 399.
    4 1 8 o 2082. 1921. 49.
    5 1 8 o 147268. 143575. 452.
    6 1 8 o 18295. 16708. 170.
    7 1 8 o 290021. 282985. 829.
    8 1 8 o 46876. 45250. 347.
    9 1 8 o 39440. 39545. 356.
    10 1 8 o 3761. 3531. 110.
    11 1 8 o 9968. 9841. 182.
    12 1 8 o 1591. 1641. 83.
    13 1 8 o 3485. 2966. 137.
    14 1 8 o 21872. 21457. 372.
    15 1 8 o 126364. 128077. 977.
    16 1 8 o 6429. 6729. 260.
    17 1 8 o 20269. 20770. 475.
    18 1 8 o 1684. 1720. 150.
    19 1 8 < 77. 1. 101.
    20 1 8 o 766. 846. 221.
    0 2 8 o 258964. 235471. 922.
    1 2 8 o 162368. 163635. 453.
    2 2 8 o 29279. 31325. 178.
    3 2 8 o 53971. 53231. 244.
    4 2 8 o 58539. 58692. 279.
    5 2 8 o 133850. 131713. 441.
    6 2 8 o 214938. 209415. 622.
    7 2 8 o 145414. 147415. 550.
    8 2 8 o 3945. 4633. 98.
    9 2 8 o 8989. 8835. 170.
    10 2 8 o 42293. 40705. 365.
    11 2 8 o 4522. 4350. 129.
    12 2 8 o 9280. 9738. 210.
    13 2 8 o 6711. 6709. 199.
    14 2 8 o 6581. 6608. 197.
    15 2 8 o 6871. 6845. 207.
    16 2 8 o 126441. 124670. 1078.
    17 2 8 o 19578. 19898. 469.
    18 2 8 o 661. 560. 97.
    19 2 8 o 3072. 3107. 255.
    20 2 8 < 124. 317. 182.
    21 2 8 o 6457. 7510. 1184.
    1 3 8 o 40259. 43024. 249.
    2 3 8 o 28580. 28649. 210.
    3 3 8 o 65866. 65828. 320.
    4 3 8 o 21768. 20751. 181.
    5 3 8 o 70165. 69397. 349.
    6 3 8 o 29249. 29608. 250.
    7 3 8 o 89951. 89250. 474.
    8 3 8 o 63072. 62577. 434.
    9 3 8 o 69354. 69384. 496.
    10 3 8 o 37470. 37580. 368.
    11 3 8 o 5417. 4349. 154.
    12 3 8 o 15772. 16809. 282.
    13 3 8 o 835. 678. 77.
    14 3 8 o 44934. 46329. 538.
    15 3 8 o 61186. 61544. 682.
    16 3 8 o 23487. 22593. 471.
    17 3 8 o 11117. 10954. 356.
    18 3 8 o 4126. 3753. 253.
    19 3 8 o 3077. 3313. 266.
    20 3 8 o 4010. 4690. 626.
    21 3 8 < 619. 1305. 388.
    0 4 8 o 272980. 277969. 1068.
    1 4 8 o 29207. 28423. 246.
    2 4 8 o 38582. 37333. 276.
    3 4 8 o 93158. 97529. 438.
    4 4 8 o 20889. 19515. 200.
    5 4 8 o 36113. 36322. 257.
    6 4 8 o 145809. 142945. 590.
    7 4 8 o 4052. 4081. 111.
    8 4 8 o 20534. 21171. 269.
    9 4 8 o 34378. 34738. 354.
    10 4 8 o 18119. 18106. 275.
    11 4 8 o 15713. 15708. 291.
    12 4 8 o 1195. 1040. 93.
    13 4 8 o 273. 295. 49.
    14 4 8 o 16387. 16871. 330.
    15 4 8 o 6655. 7083. 237.
    16 4 8 o 53016. 50876. 746.
    17 4 8 o 10421. 10148. 422.
    18 4 8 o 6714. 6077. 371.
    19 4 8 o 859. 692. 207.
    20 4 8 < -298. 87. 261.
    1 5 8 o 32945. 33151. 292.
    2 5 8 o 10257. 10397. 159.
    3 5 8 o 19112. 19963. 222.
    4 5 8 o 39358. 39707. 310.
    5 5 8 o 23660. 25999. 236.
    6 5 8 o 10585. 11657. 166.
    7 5 8 o 16341. 17099. 226.
    8 5 8 o 3373. 2636. 124.
    9 5 8 o 60828. 61793. 476.
    10 5 8 o 8208. 8586. 185.
    11 5 8 o 5905. 5437. 186.
    12 5 8 o 22517. 22923. 425.
    13 5 8 o 217. 24. 72.
    14 5 8 o 996. 571. 126.
    15 5 8 o 30515. 31337. 602.
    16 5 8 o 5906. 5718. 294.
    17 5 8 o 2725. 2679. 250.
    18 5 8 o 27424. 25898. 803.
    19 5 8 o 2433. 2767. 424.
    0 6 8 o 67132. 62175. 700.
    1 6 8 o 57386. 58731. 434.
    2 6 8 o 10159. 7778. 196.
    3 6 8 o 2762. 2525. 102.
    4 6 8 o 36956. 40618. 365.
    5 6 8 o 25575. 26210. 291.
    6 6 8 o 9917. 9330. 185.
    7 6 8 o 20232. 21809. 260.
    8 6 8 o 2715. 2454. 100.
    9 6 8 o 282. 299. 38.
    10 6 8 o 47886. 47933. 473.
    11 6 8 o 456. 256. 60.
    12 6 8 o 12994. 12845. 335.
    13 6 8 o 5882. 6080. 239.
    14 6 8 o 8796. 9483. 300.
    15 6 8 o 1342. 1449. 162.
    16 6 8 o 12889. 11706. 452.
    17 6 8 o 3083. 3262. 282.
    18 6 8 o 508. 330. 137.
    19 6 8 < 188. 601. 279.
    1 7 8 o 39539. 42827. 419.
    2 7 8 o 7648. 7709. 181.
    3 7 8 o 4319. 5149. 126.
    4 7 8 o 2611. 2311. 95.
    5 7 8 o 28598. 28838. 365.
    6 7 8 o 9733. 10727. 196.
    7 7 8 o 2029. 1289. 97.
    8 7 8 o 41887. 41082. 394.
    9 7 8 o 4826. 5019. 154.
    10 7 8 o 11946. 12782. 245.
    11 7 8 o 34241. 35222. 453.
    12 7 8 o 12198. 12794. 312.
    13 7 8 o 563. 489. 86.
    14 7 8 o 36287. 36618. 693.
    15 7 8 o 1321. 687. 173.
    16 7 8 o 20005. 19965. 632.
    17 7 8 o 1352. 1172. 159.
    18 7 8 o 7349. 7079. 540.
    0 8 8 o 38218. 37976. 646.
    1 8 8 o 11118. 10488. 240.
    2 8 8 o 23036. 23640. 301.
    3 8 8 o 16963. 17910. 263.
    4 8 8 o 13932. 12724. 242.
    5 8 8 o 7432. 7247. 213.
    7 8 8 o 589. 280. 60.
    8 8 8 o 1487. 1527. 88.
    9 8 8 o 4306. 4328. 160.
    10 8 8 o 23891. 24132. 436.
    11 8 8 o 862. 760. 86.
    12 8 8 o 9252. 10027. 281.
    13 8 8 o 3117. 3232. 191.
    14 8 8 o 1998. 1959. 180.
    15 8 8 o 491. 52. 117.
    16 8 8 o 827. 146. 176.
    17 8 8 o 722. 374. 141.
    18 8 8 < -45. 210. 225.
    1 9 8 o 23426. 23878. 335.
    2 9 8 o 3492. 3268. 134.
    3 9 8 o 10089. 9700. 203.
    4 9 8 o 30356. 31784. 353.
    5 9 8 o 8155. 9172. 222.
    6 9 8 o 51632. 51768. 639.
    7 9 8 o 28901. 28105. 450.
    8 9 8 o 43102. 42370. 518.
    9 9 8 o 572. 58. 93.
    10 9 8 o 58349. 61261. 697.
    11 9 8 o 41602. 42115. 633.
    12 9 8 o 54320. 54289. 924.
    13 9 8 o 727. 716. 117.
    14 9 8 o 31382. 31027. 765.
    15 9 8 o 571. 82. 134.
    16 9 8 o 23971. 22900. 768.
    17 9 8 < 500. 241. 208.
    18 9 8 o 22560. 21599. 1896.
    1 10 8 o 21101. 19864. 328.
    2 10 8 o 60203. 58194. 538.
    3 10 8 o 33541. 31760. 427.
    4 10 8 o 11333. 11067. 283.
    5 10 8 o 8041. 7876. 254.
    6 10 8 o 13738. 11581. 371.
    7 10 8 o 793. 111. 115.
    8 10 8 o 4881. 4247. 225.
    9 10 8 o 1239. 932. 108.
    10 10 8 o 15827. 15650. 428.
    11 10 8 o 274. 329. 86.
    12 10 8 o 20954. 21397. 596.
    13 10 8 o 2923. 2708. 258.
    14 10 8 o 5280. 5199. 326.
    15 10 8 o 1222. 1022. 185.
    16 10 8 o 10999. 9991. 727.
    17 10 8 o 2894. 1739. 731.
    18 10 8 o 2799. 2676. 615.
    1 11 8 o 7189. 7584. 220.
    2 11 8 o 3378. 2473. 152.
    3 11 8 o 14439. 14511. 302.
    4 11 8 o 174. 8. 56.
    5 11 8 o 300. 33. 71.
    6 11 8 < -183. 117. 91.
    7 11 8 o 35904. 36421. 613.
    8 11 8 o 6333. 4729. 271.
    9 11 8 o 3127. 2995. 171.
    10 11 8 o 1733. 1586. 165.
    11 11 8 o 73308. 72359. 1127.
    12 11 8 o 1734. 1504. 206.
    13 11 8 o 2549. 3521. 239.
    14 11 8 o 8389. 8128. 424.
    15 11 8 o 19782. 19448. 871.
    16 11 8 o 14546. 12758. 1169.
    17 11 8 < -160. 595. 388.
    0 12 8 o 19044. 19165. 588.
    1 12 8 o 1344. 183. 133.
    2 12 8 o 88901. 90542. 880.
    3 12 8 o 1400. 910. 130.
    4 12 8 o 6133. 5292. 250.
    5 12 8 < 199. 12. 76.
    6 12 8 o 23892. 24978. 619.
    7 12 8 o 3945. 3136. 251.
    8 12 8 < 151. 84. 88.
    9 12 8 o 4688. 4784. 244.
    10 12 8 o 8734. 7941. 404.
    11 12 8 o 2998. 2736. 248.
    12 12 8 o 19254. 20001. 675.
    13 12 8 o 8149. 8071. 456.
    14 12 8 < -32. 6. 143.
    15 12 8 o 6857. 7537. 817.
    1 13 8 o 2696. 2382. 176.
    2 13 8 o 13792. 13987. 364.
    3 13 8 o 50864. 52004. 736.
    4 13 8 o 7934. 7898. 306.
    5 13 8 o 1459. 965. 163.
    6 13 8 o 24917. 25137. 712.
    7 13 8 o 50236. 50088. 1024.
    8 13 8 o 49574. 49374. 1039.
    9 13 8 o 7614. 7556. 383.
    10 13 8 o 38656. 37329. 828.
    11 13 8 o 31687. 30417. 878.
    12 13 8 o 42565. 40373. 1034.
    13 13 8 o 625. 250. 197.
    14 13 8 o 38051. 38384. 2762.
    0 14 8 o 720. 109. 159.
    1 14 8 o 39296. 38954. 718.
    2 14 8 o 30775. 31326. 625.
    3 14 8 o 22966. 21088. 559.
    4 14 8 o 695. 434. 117.
    5 14 8 o 40709. 39623. 875.
    6 14 8 o 19323. 17970. 615.
    7 14 8 o 22618. 21218. 672.
    8 14 8 < 259. 480. 118.
    9 14 8 o 5339. 5834. 342.
    10 14 8 < 282. 300. 99.
    11 14 8 o 2813. 3089. 250.
    12 14 8 o 11656. 10061. 872.
    13 14 8 < 799. 92. 440.
    1 15 8 < 263. 11. 88.
    2 15 8 o 2470. 2268. 228.
    3 15 8 o 11170. 10824. 462.
    4 15 8 o 605. 452. 134.
    5 15 8 < 154. 50. 121.
    6 15 8 o 523. 473. 133.
    7 15 8 o 25378. 24489. 744.
    8 15 8 o 650. 231. 149.
    9 15 8 o 6892. 6803. 404.
    10 15 8 o 803. 547. 208.
    11 15 8 o 8641. 8653. 971.
    12 15 8 < 1560. 1353. 599.
    0 16 8 o 27288. 27064. 1123.
    1 16 8 o 10710. 10748. 453.
    2 16 8 o 13540. 13713. 533.
    3 16 8 o 11962. 11272. 552.
    4 16 8 o 4577. 3530. 361.
    5 16 8 o 8754. 8999. 470.
    6 16 8 o 19319. 19628. 708.
    7 16 8 o 4720. 4769. 365.
    8 16 8 < 36. 111. 162.
    9 16 8 o 10246. 10760. 854.
    10 16 8 < -281. 12. 359.
    1 17 8 o 7671. 7296. 467.
    2 17 8 o 1466. 1184. 219.
    3 17 8 o 1460. 1717. 225.
    4 17 8 o 2834. 2393. 358.
    5 17 8 o 2098. 1796. 330.
    6 17 8 o 1163. 1070. 282.
    7 17 8 o 7260. 7031. 592.
    8 17 8 o 9037. 8837. 977.
    0 18 8 o 14664. 14150. 1358.
    1 18 8 o 26411. 24323. 1252.
    2 18 8 o 1454. 1635. 290.
    3 18 8 o 11584. 9787. 813.
    4 18 8 o 4328. 3732. 512.
    5 18 8 o 15622. 14915. 1054.
    1 1 9 o 10332. 11342. 105.
    2 1 9 o 1685. 1494. 43.
    3 1 9 o 8174. 7174. 92.
    4 1 9 o 1292. 1128. 41.
    5 1 9 o 82570. 80923. 342.
    6 1 9 o 10855. 10608. 134.
    7 1 9 o 12837. 12251. 156.
    8 1 9 o 5013. 4976. 117.
    9 1 9 o 47934. 50120. 388.
    10 1 9 o 5635. 5777. 133.
    11 1 9 o 11354. 10863. 197.
    12 1 9 o 8353. 8644. 185.
    13 1 9 o 39999. 40864. 446.
    14 1 9 o 22236. 22716. 362.
    15 1 9 o 14516. 14501. 336.
    16 1 9 o 10546. 10658. 335.
    17 1 9 o 19839. 19728. 475.
    18 1 9 o 3319. 3100. 213.
    19 1 9 o 13954. 13310. 485.
    20 1 9 o 2498. 2868. 331.
    0 2 9 o 2220. 1120. 107.
    1 2 9 o 37715. 38312. 233.
    2 2 9 o 1367. 1239. 40.
    3 2 9 o 3120. 3095. 62.
    4 2 9 o 18839. 17243. 162.
    5 2 9 o 48694. 46693. 274.
    7 2 9 o 13892. 14025. 173.
    8 2 9 o 5246. 4637. 119.
    9 2 9 o 675. 614. 50.
    10 2 9 o 248. 42. 37.
    11 2 9 o 440. 239. 47.
    12 2 9 o 7289. 7233. 189.
    13 2 9 o 184. 212. 44.
    14 2 9 < -42. 73. 46.
    15 2 9 o 6588. 6704. 207.
    16 2 9 o 6543. 5986. 250.
    17 2 9 o 10023. 10017. 340.
    18 2 9 o 828. 876. 104.
    19 2 9 o 596. 726. 130.
    20 2 9 o 3889. 3147. 515.
    21 2 9 o 3058. 2904. 887.
    2 3 9 o 108264. 106691. 402.
    3 3 9 o 27725. 28137. 210.
    4 3 9 o 19200. 19310. 178.
    5 3 9 o 5954. 5428. 99.
    6 3 9 o 11058. 10624. 146.
    7 3 9 o 95876. 97020. 487.
    8 3 9 o 70336. 69115. 463.
    9 3 9 o 39716. 37678. 368.
    10 3 9 o 2310. 2163. 94.
    11 3 9 o 129824. 130333. 735.
    12 3 9 o 612. 460. 60.
    13 3 9 o 23112. 23579. 375.
    14 3 9 o 4477. 4528. 173.
    15 3 9 o 51582. 50411. 631.
    16 3 9 o 420. 467. 72.
    17 3 9 o 13325. 12928. 392.
    18 3 9 o 8862. 9350. 374.
    19 3 9 o 23163. 21876. 866.
    20 3 9 < 654. 1071. 344.
    21 3 9 < 800. 236. 633.
    0 4 9 o 4623. 4213. 136.
    1 4 9 o 45001. 45082. 306.
    2 4 9 o 214545. 225699. 657.
    4 4 9 o 15469. 14443. 176.
    5 4 9 o 2978. 2675. 78.
    6 4 9 o 101988. 103007. 460.
    7 4 9 o 24532. 24976. 269.
    8 4 9 o 2812. 2852. 101.
    9 4 9 o 14803. 14102. 231.
    10 4 9 o 61387. 59392. 496.
    11 4 9 o 25249. 26058. 383.
    12 4 9 o 8116. 8633. 218.
    13 4 9 o 156. 3. 46.
    14 4 9 o 1451. 1645. 99.
    15 4 9 o 18539. 19393. 393.
    16 4 9 o 8463. 8315. 304.
    17 4 9 o 23934. 23163. 625.
    18 4 9 o 908. 1035. 149.
    19 4 9 o 1106. 1211. 264.
    20 4 9 o 23388. 25248. 2415.
    1 5 9 o 51316. 50802. 360.
    2 5 9 o 97556. 100664. 509.
    3 5 9 o 41916. 41065. 325.
    4 5 9 o 5789. 5570. 124.
    5 5 9 o 39955. 40854. 318.
    6 5 9 o 12904. 12799. 177.
    7 5 9 o 25891. 26424. 290.
    8 5 9 o 157434. 158285. 784.
    9 5 9 o 19162. 19687. 265.
    10 5 9 o 52943. 54353. 465.
    11 5 9 o 25657. 25352. 384.
    12 5 9 o 7054. 7366. 234.
    13 5 9 o 27182. 28737. 504.
    14 5 9 o 61529. 62201. 747.
    15 5 9 o 232. 60. 71.
    16 5 9 o 20754. 21209. 554.
    17 5 9 o 19028. 19643. 652.
    18 5 9 o 497. 433. 147.
    19 5 9 o 1162. 646. 331.
    0 6 9 o 27302. 25476. 449.
    1 6 9 o 322638. 324020. 1064.
    2 6 9 o 4006. 3480. 118.
    3 6 9 o 25810. 25732. 290.
    4 6 9 o 44281. 45454. 413.
    5 6 9 o 77053. 78095. 473.
    7 6 9 o 42862. 44636. 384.
    8 6 9 o 50932. 50682. 418.
    9 6 9 o 10268. 10630. 201.
    10 6 9 o 2007. 1680. 106.
    11 6 9 o 5618. 5475. 189.
    12 6 9 o 53290. 54532. 678.
    13 6 9 o 2092. 2247. 140.
    14 6 9 o 544. 393. 94.
    15 6 9 o 23436. 24327. 585.
    16 6 9 o 27819. 26922. 657.
    17 6 9 o 43742. 43055. 999.
    18 6 9 o 488. 492. 134.
    19 6 9 < 1008. 3853. 445.
    1 7 9 o 7650. 7816. 177.
    2 7 9 o 65112. 67279. 503.
    3 7 9 o 13972. 14828. 220.
    4 7 9 o 1624. 1473. 78.
    5 7 9 o 362. 10. 50.
    6 7 9 o 18447. 18544. 272.
    7 7 9 o 56702. 57061. 466.
    8 7 9 o 121038. 122482. 660.
    9 7 9 o 4496. 3884. 158.
    10 7 9 o 6799. 7536. 192.
    11 7 9 o 77925. 79282. 725.
    12 7 9 o 2002. 1875. 127.
    13 7 9 o 7116. 7103. 269.
    14 7 9 o 35128. 36059. 684.
    15 7 9 o 40565. 38733. 811.
    16 7 9 o 4877. 5341. 273.
    17 7 9 o 639. 789. 124.
    18 7 9 o 9136. 9638. 592.
    0 8 9 o 34790. 35454. 622.
    1 8 9 o 34904. 37012. 393.
    2 8 9 o 139231. 146902. 789.
    3 8 9 o 17472. 17502. 271.
    4 8 9 o 30825. 30949. 379.
    5 8 9 o 6192. 6126. 179.
    6 8 9 o 143157. 151684. 816.
    7 8 9 o 8385. 8985. 204.
    8 8 9 o 2674. 2798. 114.
    9 8 9 o 44243. 45101. 522.
    10 8 9 o 68330. 69839. 727.
    11 8 9 o 13661. 13960. 314.
    12 8 9 < 128. 189. 66.
    13 8 9 o 6437. 6659. 288.
    14 8 9 o 2164. 1998. 182.
    15 8 9 o 30261. 31510. 713.
    16 8 9 o 10661. 10980. 477.
    17 8 9 o 35243. 34386. 856.
    18 8 9 o 848. 1212. 213.
    1 9 9 o 7128. 7705. 184.
    2 9 9 o 72224. 75892. 570.
    3 9 9 o 12110. 13128. 239.
    4 9 9 o 345. 211. 52.
    5 9 9 o 3724. 3420. 173.
    6 9 9 o 6863. 6416. 241.
    7 9 9 o 36711. 39033. 508.
    8 9 9 o 146885. 150701. 985.
    9 9 9 o 2993. 3246. 173.
    10 9 9 o 15116. 15527. 381.
    11 9 9 o 14670. 14694. 405.
    12 9 9 o 1080. 730. 150.
    13 9 9 o 896. 499. 141.
    14 9 9 o 44111. 45056. 909.
    15 9 9 o 1787. 1861. 184.
    16 9 9 o 4964. 5009. 359.
    17 9 9 o 2163. 1699. 337.
    18 9 9 o 16490. 16133. 1636.
    0 10 9 o 25660. 26743. 526.
    1 10 9 o 92234. 93100. 708.
    2 10 9 o 12101. 12063. 266.
    3 10 9 o 1054. 507. 84.
    4 10 9 o 26240. 28085. 409.
    5 10 9 o 22850. 24610. 428.
    6 10 9 o 19200. 18450. 456.
    7 10 9 o 87288. 91734. 936.
    8 10 9 o 42972. 43853. 739.
    9 10 9 o 4256. 4460. 224.
    10 10 9 o 3666. 3682. 206.
    11 10 9 o 1641. 1899. 162.
    12 10 9 o 10013. 9768. 415.
    13 10 9 o 16805. 17837. 562.
    14 10 9 o 5184. 5494. 322.
    15 10 9 o 9917. 10588. 497.
    16 10 9 o 2050. 1899. 315.
    17 10 9 o 36208. 35080. 1824.
    18 10 9 < -164. 10. 245.
    1 11 9 < 62. 20. 49.
    2 11 9 o 57097. 59372. 589.
    3 11 9 o 392. 158. 67.
    4 11 9 o 2317. 2242. 126.
    5 11 9 < 95. 126. 55.
    6 11 9 o 1561. 1509. 159.
    7 11 9 o 757. 54. 137.
    8 11 9 o 65982. 67953. 899.
    9 11 9 < 212. 165. 72.
    10 11 9 o 1789. 1254. 197.
    11 11 9 o 1128. 236. 175.
    12 11 9 o 6796. 7371. 395.
    13 11 9 < 147. 78. 101.
    14 11 9 o 27925. 26746. 771.
    15 11 9 o 1704. 784. 308.
    16 11 9 o 8016. 8313. 858.
    17 11 9 < 39. 433. 262.
    0 12 9 o 48320. 50023. 946.
    1 12 9 o 7830. 7399. 254.
    2 12 9 o 37322. 38140. 534.
    3 12 9 o 46703. 48418. 608.
    4 12 9 o 24998. 25610. 492.
    5 12 9 o 873. 518. 108.
    6 12 9 o 9907. 9677. 406.
    7 12 9 o 9110. 9051. 370.
    8 12 9 o 13607. 14113. 481.
    9 12 9 o 35019. 35386. 748.
    10 12 9 o 4281. 3685. 284.
    11 12 9 o 23773. 23834. 674.
    12 12 9 o 1668. 1803. 211.
    13 12 9 o 9514. 10239. 487.
    14 12 9 o 963. 836. 220.
    15 12 9 o 3200. 4033. 551.
    1 13 9 o 571. 614. 77.
    2 13 9 o 25512. 26060. 553.
    3 13 9 o 972. 411. 132.
    4 13 9 o 23498. 24177. 529.
    5 13 9 o 8538. 7998. 414.
    6 13 9 o 13238. 13420. 478.
    7 13 9 o 1181. 328. 176.
    8 13 9 o 17269. 15161. 619.
    9 13 9 o 9217. 8302. 429.
    10 13 9 o 4677. 4401. 298.
    11 13 9 o 2852. 2360. 276.
    12 13 9 o 27509. 25371. 838.
    13 13 9 o 5310. 4526. 596.
    14 13 9 o 10709. 9106. 1465.
    0 14 9 o 13925. 13973. 562.
    1 14 9 o 4076. 3578. 234.
    2 14 9 o 36934. 36545. 659.
    3 14 9 o 35570. 34868. 694.
    4 14 9 o 5571. 5629. 298.
    5 14 9 o 2066. 1730. 235.
    6 14 9 o 41314. 41641. 958.
    7 14 9 o 39872. 37270. 953.
    8 14 9 o 1110. 960. 172.
    9 14 9 o 7140. 7181. 383.
    10 14 9 o 5870. 5838. 334.
    11 14 9 < 89. 15. 130.
    12 14 9 < 655. 487. 276.
    13 14 9 o 23999. 25250. 2188.
    1 15 9 o 646. 747. 103.
    2 15 9 o 22105. 22239. 647.
    3 15 9 o 13910. 14886. 516.
    4 15 9 o 22004. 21163. 617.
    5 15 9 o 916. 933. 149.
    6 15 9 o 15684. 15379. 579.
    7 15 9 o 30790. 31063. 818.
    8 15 9 o 18893. 17325. 655.
    9 15 9 o 6824. 6046. 376.
    10 15 9 o 5995. 5317. 577.
    11 15 9 o 27029. 26727. 1674.
    12 15 9 o 17809. 19119. 1908.
    0 16 9 o 1195. 697. 275.
    1 16 9 o 1440. 1218. 188.
    2 16 9 o 1162. 753. 183.
    3 16 9 o 76254. 74113. 1366.
    4 16 9 o 2824. 1962. 292.
    5 16 9 o 7831. 7314. 453.
    6 16 9 o 3864. 3463. 328.
    7 16 9 o 4300. 3805. 414.
    8 16 9 o 3359. 3292. 374.
    9 16 9 o 15893. 14473. 1054.
    10 16 9 < 46. 192. 218.
    1 17 9 o 3069. 3162. 287.
    2 17 9 o 6999. 6268. 593.
    3 17 9 o 2329. 1863. 347.
    4 17 9 o 32344. 31725. 1120.
    5 17 9 o 9741. 9318. 628.
    6 17 9 o 28988. 27769. 1091.
    7 17 9 o 1877. 1781. 292.
    8 17 9 < 209. 47. 309.
    0 18 9 o 1342. 301. 425.
    1 18 9 o 1423. 1584. 318.
    2 18 9 o 14734. 13932. 822.
    3 18 9 o 41333. 37678. 1502.
    4 18 9 < 354. 188. 209.
    5 18 9 o 2727. 3164. 467.
    0 0 10 o 1613. 1824. 78.
    1 0 10 o 449282. 449927. 890.
    2 0 10 o 433111. 430281. 936.
    3 0 10 o 429330. 410318. 932.
    4 0 10 o 206829. 202364. 706.
    5 0 10 o 259083. 253408. 883.
    6 0 10 o 5166. 5316. 132.
    7 0 10 o 50521. 51246. 453.
    8 0 10 o 6145. 5914. 168.
    9 0 10 o 624. 423. 56.
    10 0 10 o 267178. 266214. 1306.
    11 0 10 o 1313. 1181. 95.
    12 0 10 o 29660. 29162. 510.
    13 0 10 o 1596. 1752. 142.
    14 0 10 < 180. 151. 82.
    15 0 10 o 50755. 51943. 919.
    16 0 10 o 12619. 12671. 540.
    17 0 10 o 21065. 21803. 667.
    18 0 10 o 1790. 2146. 203.
    19 0 10 o 13202. 14122. 632.
    20 0 10 o 55854. 54612. 3234.
    1 1 10 o 147015. 143898. 407.
    2 1 10 o 11952. 12720. 117.
    3 1 10 o 452. 499. 24.
    4 1 10 o 39030. 37794. 215.
    5 1 10 o 16072. 15094. 152.
    6 1 10 o 96636. 91017. 392.
    7 1 10 o 10717. 9788. 142.
    8 1 10 o 94682. 92445. 496.
    9 1 10 o 54116. 52616. 416.
    10 1 10 o 27966. 27986. 296.
    11 1 10 o 135329. 132801. 667.
    12 1 10 o 34263. 34586. 373.
    13 1 10 o 1243. 1085. 83.
    14 1 10 o 37106. 36017. 494.
    15 1 10 o 7187. 7351. 236.
    16 1 10 o 4571. 4476. 224.
    17 1 10 o 927. 1009. 99.
    18 1 10 < 168. 121. 87.
    19 1 10 o 28111. 27016. 687.
    20 1 10 < -28. 224. 149.
    0 2 10 o 445931. 450098. 1200.
    1 2 10 o 48327. 46420. 284.
    2 2 10 o 4609. 4271. 75.
    3 2 10 o 4524. 4498. 78.
    4 2 10 o 30749. 29718. 209.
    5 2 10 o 1949. 1801. 57.
    6 2 10 o 95730. 93824. 412.
    7 2 10 o 1924. 1641. 64.
    8 2 10 o 107138. 104693. 536.
    9 2 10 o 27429. 26507. 292.
    10 2 10 o 55391. 57108. 410.
    11 2 10 o 18415. 18529. 243.
    12 2 10 o 43161. 43625. 441.
    13 2 10 o 4161. 4252. 160.
    14 2 10 o 6272. 6609. 203.
    15 2 10 o 26869. 26799. 470.
    16 2 10 o 12711. 12578. 347.
    17 2 10 o 24276. 23726. 530.
    18 2 10 o 1343. 1657. 145.
    19 2 10 o 4132. 4435. 321.
    20 2 10 o 23145. 24750. 1229.
    21 2 10 o 5889. 5634. 1192.
    1 3 10 o 96838. 96504. 401.
    2 3 10 o 34232. 35164. 232.
    3 3 10 o 940. 826. 40.
    4 3 10 o 20178. 18706. 180.
    5 3 10 o 17201. 16265. 168.
    6 3 10 o 16999. 16351. 181.
    7 3 10 o 1661. 1587. 67.
    8 3 10 o 58956. 58949. 430.
    9 3 10 o 102366. 100992. 597.
    10 3 10 o 29400. 28706. 334.
    11 3 10 o 31100. 30545. 368.
    12 3 10 o 1098. 200. 95.
    13 3 10 o 12323. 12590. 277.
    14 3 10 o 2623. 2625. 139.
    15 3 10 o 30129. 29878. 503.
    16 3 10 o 322. 151. 74.
    17 3 10 < -28. 47. 73.
    18 3 10 o 9646. 9154. 393.
    19 3 10 o 4829. 4982. 404.
    20 3 10 o 1649. 1191. 448.
    21 3 10 o 36952. 38232. 2941.
    0 4 10 o 26097. 25172. 307.
    1 4 10 o 215805. 221495. 654.
    2 4 10 o 203427. 208866. 678.
    3 4 10 o 123880. 125295. 525.
    4 4 10 o 119533. 122699. 487.
    5 4 10 o 43923. 45436. 299.
    6 4 10 o 1746. 1451. 64.
    7 4 10 o 39639. 39303. 324.
    8 4 10 o 158. 13. 34.
    9 4 10 o 5431. 5246. 140.
    10 4 10 o 135805. 137350. 723.
    11 4 10 o 1626. 1730. 92.
    12 4 10 o 15622. 16460. 315.
    13 4 10 o 2018. 2014. 126.
    14 4 10 o 786. 912. 78.
    15 4 10 o 6169. 6829. 237.
    16 4 10 o 14226. 13940. 408.
    17 4 10 o 13382. 13695. 494.
    18 4 10 o 430. 274. 132.
    19 4 10 o 3468. 3346. 504.
    20 4 10 o 27920. 28314. 2576.
    1 5 10 o 68562. 69187. 416.
    2 5 10 o 3553. 3808. 100.
    3 5 10 o 3776. 3480. 100.
    4 5 10 o 13767. 13835. 194.
    5 5 10 o 50110. 52945. 363.
    6 5 10 o 18847. 18892. 210.
    7 5 10 o 845. 763. 51.
    8 5 10 o 35688. 37318. 351.
    9 5 10 o 9931. 9599. 195.
    10 5 10 o 20242. 19251. 286.
    11 5 10 o 114298. 116719. 808.
    12 5 10 o 8438. 8808. 253.
    13 5 10 o 4086. 3968. 192.
    14 5 10 o 8760. 8439. 306.
    15 5 10 < 29. 185. 84.
    16 5 10 o 4413. 4487. 262.
    17 5 10 o 22578. 21854. 711.
    18 5 10 < 268. 306. 123.
    19 5 10 o 22705. 21577. 1273.
    0 6 10 o 153365. 159873. 1116.
    1 6 10 o 6923. 6125. 161.
    2 6 10 o 149. 66. 28.
    3 6 10 o 16624. 16663. 239.
    4 6 10 o 2614. 2379. 100.
    5 6 10 o 5227. 4768. 123.
    6 6 10 o 82151. 85035. 506.
    7 6 10 o 330. 1. 46.
    8 6 10 o 8126. 8918. 170.
    9 6 10 o 10232. 10391. 207.
    10 6 10 o 15376. 15922. 276.
    11 6 10 o 256. 14. 57.
    12 6 10 o 23498. 24436. 453.
    13 6 10 o 1559. 1073. 139.
    14 6 10 o 7429. 7916. 272.
    15 6 10 o 1535. 1154. 167.
    16 6 10 o 18305. 18578. 536.
    17 6 10 o 1353. 947. 201.
    18 6 10 < 200. 205. 132.
    19 6 10 < -36. 575. 219.
    1 7 10 o 5687. 5458. 156.
    2 7 10 o 1642. 1289. 82.
    3 7 10 o 8045. 9031. 170.
    4 7 10 o 47036. 49195. 419.
    5 7 10 o 22390. 22190. 298.
    6 7 10 o 25340. 25410. 314.
    7 7 10 o 47791. 49121. 427.
    8 7 10 o 9519. 9406. 203.
    9 7 10 o 32874. 33445. 430.
    10 7 10 o 17906. 17530. 312.
    11 7 10 o 4097. 4476. 166.
    12 7 10 o 14528. 14095. 332.
    13 7 10 o 12860. 13095. 342.
    14 7 10 o 2492. 2284. 199.
    15 7 10 o 57524. 58809. 907.
    16 7 10 o 5797. 5793. 299.
    17 7 10 < 83. 164. 108.
    18 7 10 o 7110. 6520. 550.
    19 7 10 o 2824. 3550. 696.
    0 8 10 o 562. 6. 86.
    1 8 10 o 586. 101. 63.
    2 8 10 o 896. 184. 75.
    3 8 10 o 12800. 10677. 248.
    4 8 10 o 39844. 41470. 439.
    5 8 10 o 559. 226. 72.
    6 8 10 o 35733. 36555. 426.
    7 8 10 o 246. 109. 44.
    8 8 10 o 8973. 9055. 224.
    9 8 10 o 1153. 1088. 95.
    10 8 10 o 1717. 1609. 121.
    11 8 10 < 56. 17. 58.
    12 8 10 o 1668. 1900. 130.
    13 8 10 o 3052. 2521. 204.
    14 8 10 o 7493. 8129. 344.
    15 8 10 o 2123. 2382. 199.
    16 8 10 o 16217. 16244. 539.
    17 8 10 o 1735. 1451. 229.
    18 8 10 o 3790. 3650. 490.
    19 8 10 o 4997. 4753. 925.
    1 9 10 o 221. 302. 39.
    2 9 10 o 1826. 1604. 96.
    3 9 10 o 8024. 8024. 190.
    4 9 10 o 6180. 6762. 176.
    5 9 10 o 81072. 83303. 777.
    6 9 10 o 1904. 1609. 135.
    7 9 10 o 2399. 1881. 151.
    8 9 10 o 1620. 590. 134.
    9 9 10 o 30726. 31750. 553.
    10 9 10 o 2261. 2097. 157.
    11 9 10 o 11132. 10656. 351.
    12 9 10 o 1099. 706. 164.
    13 9 10 o 38134. 38592. 824.
    14 9 10 < 294. 44. 110.
    15 9 10 o 426. 499. 116.
    16 9 10 o 1052. 1163. 156.
    17 9 10 o 32468. 31476. 1416.
    18 9 10 < 1197. 1424. 502.
    0 10 10 o 1776. 1186. 156.
    1 10 10 o 43447. 43219. 491.
    2 10 10 o 1716. 1390. 102.
    3 10 10 o 27571. 28272. 393.
    4 10 10 o 45093. 45786. 536.
    5 10 10 o 10442. 10286. 291.
    6 10 10 o 40768. 40671. 605.
    8 10 10 o 9934. 9698. 359.
    9 10 10 < -19. 11. 71.
    10 10 10 < 189. 3. 67.
    11 10 10 o 4119. 4162. 260.
    12 10 10 o 4013. 3971. 264.
    13 10 10 o 6017. 5641. 353.
    14 10 10 o 5694. 5713. 334.
    15 10 10 o 7639. 7589. 431.
    16 10 10 o 12294. 12766. 762.
    17 10 10 o 9691. 8986. 953.
    18 10 10 o 2601. 1956. 669.
    1 11 10 o 513. 576. 66.
    2 11 10 o 17810. 16736. 349.
    3 11 10 o 35396. 37090. 446.
    4 11 10 o 20568. 20987. 368.
    5 11 10 o 990. 952. 87.
    6 11 10 o 33036. 32284. 696.
    7 11 10 o 54800. 55269. 856.
    8 11 10 o 63017. 62133. 933.
    9 11 10 o 4300. 3191. 245.
    10 11 10 o 49886. 50746. 924.
    11 11 10 o 25526. 26300. 673.
    12 11 10 o 36901. 36719. 909.
    13 11 10 o 2837. 2723. 263.
    14 11 10 o 19217. 19569. 641.
    15 11 10 o 31210. 30534. 1216.
    16 11 10 o 17397. 17951. 1264.
    0 12 10 o 1573. 12. 203.
    1 12 10 o 98677. 102154. 844.
    2 12 10 o 29565. 30015. 456.
    3 12 10 o 59289. 59117. 690.
    4 12 10 o 761. 154. 105.
    5 12 10 o 32181. 33491. 603.
    6 12 10 o 28437. 28399. 633.
    7 12 10 o 11191. 11591. 398.
    8 12 10 < 18. 7. 67.
    9 12 10 o 3445. 2811. 252.
    10 12 10 o 9839. 10392. 429.
    11 12 10 o 2636. 2227. 238.
    12 12 10 < 139. 458. 135.
    13 12 10 o 6462. 6157. 406.
    14 12 10 o 7698. 7559. 610.
    15 12 10 o 7189. 7695. 826.
    1 13 10 o 16166. 16704. 401.
    2 13 10 o 4322. 3788. 234.
    3 13 10 < 145. 24. 65.
    4 13 10 o 14821. 14920. 406.
    5 13 10 o 11049. 10602. 402.
    6 13 10 o 11766. 11957. 455.
    7 13 10 o 2428. 1995. 218.
    8 13 10 o 15773. 15654. 505.
    9 13 10 o 24335. 24747. 687.
    10 13 10 o 15824. 16012. 534.
    11 13 10 < 130. 117. 106.
    12 13 10 o 4310. 3092. 346.
    13 13 10 o 22868. 21789. 1208.
    14 13 10 < -321. 348. 446.
    0 14 10 o 37477. 37536. 925.
    1 14 10 o 8365. 8293. 328.
    2 14 10 < 201. 56. 90.
    3 14 10 o 7044. 6456. 314.
    4 14 10 o 16319. 15660. 545.
    5 14 10 o 1276. 1265. 172.
    6 14 10 o 11401. 11045. 509.
    7 14 10 o 858. 30. 206.
    8 14 10 o 18548. 18033. 614.
    9 14 10 o 1102. 1423. 158.
    10 14 10 o 387. 295. 106.
    11 14 10 o 6208. 5406. 462.
    12 14 10 o 10503. 10865. 1022.
    13 14 10 o 4785. 6013. 928.
    1 15 10 o 2925. 3539. 209.
    2 15 10 o 3906. 3871. 281.
    3 15 10 o 3744. 3201. 265.
    4 15 10 o 12829. 12431. 512.
    5 15 10 o 5996. 6108. 358.
    6 15 10 o 20921. 20990. 667.
    7 15 10 o 5947. 5158. 351.
    8 15 10 o 30927. 28886. 791.
    9 15 10 < 333. 82. 137.
    10 15 10 o 17141. 16185. 1078.
    11 15 10 o 18029. 16393. 1376.
    12 15 10 o 11246. 13169. 1513.
    0 16 10 o 11563. 11976. 739.
    1 16 10 o 44120. 43685. 983.
    2 16 10 o 26918. 26805. 749.
    3 16 10 o 33247. 33663. 906.
    4 16 10 o 16873. 15351. 652.
    5 16 10 o 30629. 29528. 886.
    6 16 10 o 4492. 4753. 352.
    7 16 10 o 10548. 11133. 594.
    8 16 10 o 1747. 1766. 252.
    9 16 10 o 2361. 2300. 425.
    10 16 10 o 10463. 12693. 1436.
    1 17 10 o 3671. 3567. 401.
    2 17 10 < 547. 722. 188.
    3 17 10 o 1085. 1139. 240.
    4 17 10 < 254. 37. 191.
    5 17 10 o 1643. 1668. 297.
    6 17 10 o 982. 765. 236.
    7 17 10 o 819. 1047. 225.
    8 17 10 o 1580. 2654. 461.
    0 18 10 o 38264. 36896. 2142.
    1 18 10 o 869. 934. 235.
    2 18 10 o 8333. 8436. 622.
    3 18 10 o 3744. 3696. 457.
    4 18 10 o 1873. 1716. 357.
    5 18 10 o 2649. 2642. 490.
    6 18 10 o 29620. 25043. 2506.
    1 1 11 o 2063. 1632. 51.
    2 1 11 o 1074. 1116. 37.
    3 1 11 o 803. 788. 31.
    4 1 11 o 235. 81. 21.
    6 1 11 o 15956. 15366. 165.
    7 1 11 o 247. 118. 26.
    8 1 11 o 3977. 4078. 100.
    9 1 11 o 953. 911. 56.
    10 1 11 o 19671. 19395. 248.
    11 1 11 o 2181. 1730. 91.
    12 1 11 o 28981. 29187. 349.
    13 1 11 o 2478. 2190. 125.
    14 1 11 o 35544. 35126. 489.
    15 1 11 < 83. 83. 63.
    16 1 11 o 27867. 29336. 547.
    17 1 11 < 192. 54. 85.
    18 1 11 o 22189. 22408. 528.
    19 1 11 o 1655. 1908. 179.
    20 1 11 o 15391. 15512. 844.
    0 2 11 o 25393. 26383. 290.
    1 2 11 o 5856. 5038. 103.
    2 2 11 o 36443. 35646. 213.
    3 2 11 o 605. 586. 32.
    4 2 11 o 9649. 9541. 119.
    5 2 11 o 4094. 3857. 84.
    6 2 11 o 1007. 535. 49.
    7 2 11 o 5776. 5533. 116.
    8 2 11 o 14231. 13434. 200.
    9 2 11 o 115. 9. 27.
    10 2 11 o 8808. 9098. 169.
    11 2 11 o 2120. 2397. 85.
    12 2 11 o 5463. 5679. 157.
    13 2 11 o 6720. 6933. 201.
    14 2 11 o 2544. 2132. 142.
    15 2 11 o 5098. 5355. 215.
    16 2 11 o 1222. 1138. 111.
    17 2 11 o 1924. 2192. 149.
    18 2 11 o 4696. 4169. 265.
    19 2 11 o 10598. 10384. 552.
    20 2 11 o 736. 985. 229.
    1 3 11 o 57772. 55974. 307.
    2 3 11 o 3110. 2459. 74.
    3 3 11 o 459. 470. 29.
    4 3 11 o 97882. 95208. 405.
    5 3 11 o 16190. 15698. 172.
    6 3 11 o 143833. 141771. 538.
    7 3 11 o 1491. 1430. 63.
    8 3 11 o 66654. 65710. 443.
    9 3 11 o 51784. 50993. 423.
    10 3 11 o 168491. 165924. 759.
    11 3 11 o 8791. 9251. 198.
    12 3 11 o 137126. 138209. 851.
    13 3 11 o 18405. 18643. 340.
    14 3 11 o 48693. 48487. 624.
    15 3 11 o 1335. 897. 118.
    16 3 11 o 33809. 33976. 573.
    17 3 11 o 4694. 4707. 236.
    18 3 11 o 45705. 44964. 851.
    19 3 11 o 2929. 2935. 316.
    20 3 11 o 6232. 6043. 835.
    0 4 11 o 155861. 155843. 764.
    1 4 11 o 148773. 147251. 557.
    2 4 11 o 11286. 8845. 162.
    3 4 11 o 298293. 305626. 818.
    4 4 11 o 24440. 22894. 218.
    5 4 11 o 38745. 38889. 282.
    6 4 11 o 966. 773. 48.
    7 4 11 o 534. 546. 35.
    8 4 11 o 36481. 34398. 356.
    9 4 11 o 25432. 24723. 308.
    10 4 11 o 38848. 37257. 381.
    11 4 11 o 874. 693. 65.
    12 4 11 o 7282. 7252. 217.
    13 4 11 o 11321. 11868. 299.
    14 4 11 o 13451. 13835. 356.
    15 4 11 o 2636. 2892. 160.
    16 4 11 < 60. 22. 77.
    17 4 11 o 2953. 2903. 232.
    18 4 11 o 14956. 13892. 592.
    19 4 11 o 27053. 27003. 1366.
    20 4 11 < 1350. 840. 584.
    1 5 11 o 77088. 78315. 440.
    2 5 11 o 28483. 27558. 285.
    3 5 11 o 239. 53. 29.
    4 5 11 o 52701. 54080. 376.
    5 5 11 o 2458. 1738. 83.
    6 5 11 o 12912. 13381. 181.
    7 5 11 o 767. 462. 52.
    8 5 11 o 4467. 4228. 128.
    9 5 11 o 80269. 81540. 536.
    10 5 11 o 19486. 19827. 287.
    11 5 11 o 9069. 7449. 230.
    12 5 11 o 18179. 18437. 373.
    13 5 11 o 23756. 24027. 457.
    14 5 11 o 4963. 5084. 227.
    15 5 11 < 96. 154. 70.
    16 5 11 o 1577. 1583. 153.
    17 5 11 o 2769. 2903. 261.
    18 5 11 < 164. 101. 116.
    19 5 11 o 10390. 9812. 711.
    0 6 11 o 224701. 219511. 1369.
    1 6 11 o 29712. 29992. 340.
    2 6 11 o 9597. 9978. 188.
    3 6 11 o 27792. 28722. 303.
    4 6 11 o 14572. 14962. 222.
    5 6 11 o 9489. 9207. 171.
    6 6 11 o 1040. 466. 63.
    7 6 11 o 62101. 62521. 480.
    8 6 11 o 12197. 12535. 218.
    9 6 11 o 286. 97. 45.
    10 6 11 o 44443. 46260. 467.
    11 6 11 o 17686. 18288. 325.
    12 6 11 o 8057. 8358. 268.
    13 6 11 o 60295. 62172. 768.
    14 6 11 o 10013. 10392. 321.
    15 6 11 o 24636. 23659. 583.
    16 6 11 o 4230. 4027. 252.
    17 6 11 o 4338. 4720. 306.
    18 6 11 o 15357. 14155. 703.
    19 6 11 o 31375. 27300. 2092.
    1 7 11 o 34397. 35997. 373.
    2 7 11 o 3687. 3346. 116.
    3 7 11 o 13900. 14609. 226.
    4 7 11 o 125341. 127481. 718.
    5 7 11 o 267. 54. 40.
    6 7 11 o 127208. 133492. 744.
    7 7 11 o 3434. 3315. 116.
    8 7 11 o 31912. 32137. 394.
    9 7 11 o 56023. 56914. 541.
    10 7 11 o 97538. 102924. 703.
    11 7 11 o 1570. 1496. 102.
    12 7 11 o 117957. 121549. 982.
    13 7 11 o 24874. 25048. 496.
    14 7 11 o 20000. 20210. 525.
    15 7 11 o 4976. 3708. 277.
    16 7 11 o 8134. 8572. 357.
    17 7 11 o 1065. 1125. 158.
    18 7 11 o 26729. 25691. 1148.
    19 7 11 o 7855. 7339. 1081.
    0 8 11 o 52226. 53779. 639.
    1 8 11 o 79251. 82756. 589.
    2 8 11 o 6260. 5525. 163.
    3 8 11 o 329550. 353030. 1225.
    4 8 11 o 5769. 5818. 161.
    5 8 11 o 83840. 86581. 644.
    6 8 11 o 1655. 1389. 92.
    7 8 11 o 2134. 2082. 118.
    8 8 11 o 13731. 13587. 279.
    9 8 11 o 40065. 40913. 502.
    10 8 11 o 15130. 15544. 310.
    11 8 11 o 18804. 19023. 374.
    12 8 11 o 16618. 17558. 393.
    13 8 11 o 17763. 18273. 479.
    14 8 11 o 1212. 1346. 142.
    15 8 11 o 3606. 4295. 248.
    16 8 11 o 7319. 7254. 369.
    17 8 11 < 296. 231. 163.
    18 8 11 o 13418. 12664. 906.
    19 8 11 o 37045. 36115. 2436.
    1 9 11 o 16452. 17265. 277.
    2 9 11 o 21863. 22623. 319.
    3 9 11 o 341. 223. 45.
    4 9 11 o 45334. 47831. 506.
    5 9 11 o 1009. 182. 88.
    6 9 11 o 70470. 74575. 796.
    7 9 11 o 2185. 1883. 141.
    8 9 11 o 667. 699. 77.
    9 9 11 o 46131. 47384. 650.
    10 9 11 o 19808. 20874. 439.
    11 9 11 o 4938. 4766. 228.
    12 9 11 o 74844. 76697. 1040.
    13 9 11 o 8969. 8785. 404.
    14 9 11 < -19. 59. 100.
    15 9 11 o 3464. 3766. 264.
    16 9 11 < 82. 203. 92.
    17 9 11 < -110. 38. 180.
    18 9 11 o 16374. 15529. 1638.
    0 10 11 o 26535. 26382. 528.
    1 10 11 o 58214. 60410. 573.
    2 10 11 o 2217. 2182. 115.
    3 10 11 o 1779. 1503. 103.
    4 10 11 o 448. 88. 71.
    5 10 11 o 11778. 11981. 300.
    6 10 11 o 1357. 933. 119.
    7 10 11 o 105668. 109218. 949.
    8 10 11 o 12742. 13847. 385.
    9 10 11 o 357. 255. 79.
    10 10 11 o 21467. 21778. 507.
    11 10 11 o 2308. 2457. 190.
    12 10 11 o 2089. 2149. 191.
    13 10 11 o 57480. 59655. 1055.
    14 10 11 < 249. 158. 117.
    15 10 11 o 6765. 6901. 413.
    16 10 11 o 7282. 7953. 583.
    17 10 11 o 1535. 1141. 394.
    1 11 11 o 13181. 14515. 302.
    2 11 11 o 31130. 31904. 476.
    3 11 11 o 1016. 899. 81.
    4 11 11 o 17641. 18834. 343.
    5 11 11 o 8306. 8332. 261.
    6 11 11 o 14096. 14630. 387.
    7 11 11 o 2641. 1976. 180.
    8 11 11 o 9993. 8936. 339.
    9 11 11 o 23038. 23473. 522.
    10 11 11 o 8500. 8656. 391.
    11 11 11 o 2659. 2134. 234.
    12 11 11 o 24652. 24531. 749.
    13 11 11 o 1352. 342. 217.
    14 11 11 o 6888. 6464. 390.
    15 11 11 o 7017. 6316. 579.
    16 11 11 o 3048. 2747. 539.
    0 12 11 o 18477. 17485. 518.
    1 12 11 o 5013. 4478. 210.
    2 12 11 o 928. 461. 90.
    3 12 11 o 120522. 124357. 888.
    4 12 11 o 9022. 8438. 306.
    5 12 11 o 9397. 8986. 334.
    6 12 11 o 23386. 22631. 578.
    7 12 11 o 334. 211. 86.
    8 12 11 o 520. 327. 99.
    9 12 11 o 41349. 40926. 764.
    10 12 11 o 7587. 8078. 378.
    11 12 11 o 13477. 13471. 508.
    12 12 11 < 20. 83. 109.
    13 12 11 o 8279. 7792. 460.
    14 12 11 o 2286. 1963. 339.
    15 12 11 o 3514. 1999. 859.
    1 13 11 o 4300. 4075. 215.
    2 13 11 o 25682. 26332. 533.
    3 13 11 o 1447. 1798. 127.
    4 13 11 o 15610. 14806. 441.
    5 13 11 o 24648. 24884. 599.
    6 13 11 o 11876. 10861. 493.
    7 13 11 o 4820. 4850. 298.
    8 13 11 o 5681. 5497. 310.
    9 13 11 o 1108. 778. 172.
    10 13 11 o 14828. 13974. 519.
    11 13 11 o 3030. 2711. 281.
    12 13 11 o 34332. 32478. 999.
    13 13 11 < 106. 30. 189.
    14 13 11 < -161. 327. 360.
    0 14 11 o 552. 11. 143.
    1 14 11 o 62801. 62590. 836.
    2 14 11 o 1392. 1415. 137.
    3 14 11 o 945. 1087. 123.
    4 14 11 o 18363. 18246. 630.
    5 14 11 o 24996. 24232. 738.
    6 14 11 o 14471. 13532. 571.
    7 14 11 o 69364. 68179. 1265.
    8 14 11 o 1623. 1471. 204.
    9 14 11 < -98. 79. 99.
    10 14 11 o 1185. 1397. 160.
    11 14 11 < 81. 134. 201.
    12 14 11 < 130. 377. 220.
    13 14 11 o 15455. 14606. 1761.
    1 15 11 o 255. 120. 83.
    2 15 11 o 36720. 35803. 791.
    3 15 11 o 2702. 2533. 216.
    4 15 11 o 1400. 1045. 184.
    5 15 11 o 36968. 36199. 874.
    6 15 11 o 4277. 3915. 336.
    7 15 11 o 3858. 3274. 330.
    8 15 11 o 83424. 79192. 1361.
    9 15 11 o 1338. 356. 265.
    10 15 11 o 23319. 21861. 1526.
    11 15 11 o 5232. 3950. 757.
    12 15 11 < 605. 1360. 459.
    0 16 11 o 1316. 559. 286.
    1 16 11 o 17291. 17147. 615.
    2 16 11 o 900. 71. 180.
    3 16 11 o 3779. 3067. 319.
    4 16 11 o 35017. 31986. 940.
    5 16 11 o 1365. 813. 220.
    6 16 11 o 14769. 14157. 746.
    7 16 11 o 7188. 7293. 491.
    8 16 11 o 3348. 3169. 413.
    9 16 11 o 10500. 10628. 855.
    10 16 11 < 151. 29. 347.
    1 17 11 < 119. 128. 135.
    2 17 11 o 9372. 9623. 625.
    3 17 11 o 2799. 3702. 363.
    4 17 11 o 3171. 2744. 411.
    5 17 11 o 32405. 30778. 1135.
    6 17 11 o 1232. 1313. 248.
    7 17 11 o 3784. 4162. 515.
    8 17 11 o 10165. 9048. 1001.
    0 18 11 o 2093. 40. 575.
    1 18 11 o 35448. 32879. 1438.
    2 18 11 < -135. 33. 208.
    3 18 11 < -288. 178. 229.
    4 18 11 o 22740. 20843. 1118.
    5 18 11 o 11270. 9867. 1100.
    6 18 11 o 5782. 4587. 1123.
    0 0 12 o 603391. 605634. 1704.
    1 0 12 o 128696. 120798. 564.
    2 0 12 o 304795. 292397. 846.
    3 0 12 o 544447. 526519. 1190.
    4 0 12 o 1052770. 1046130. 1679.
    5 0 12 o 46776. 47990. 363.
    6 0 12 o 1041. 962. 58.
    7 0 12 o 4315. 4288. 131.
    8 0 12 o 56807. 54865. 510.
    9 0 12 o 44031. 42360. 489.
    10 0 12 o 17691. 16056. 314.
    11 0 12 o 13038. 13720. 309.
    12 0 12 o 2901. 2902. 162.
    13 0 12 o 49449. 50907. 810.
    14 0 12 o 88868. 90664. 1203.
    15 0 12 o 1401. 1532. 170.
    16 0 12 o 11796. 12014. 490.
    17 0 12 o 393. 420. 106.
    18 0 12 o 41192. 42200. 979.
    19 0 12 o 46259. 45729. 1298.
    20 0 12 o 21345. 19440. 2003.
    1 1 12 o 4931. 4750. 82.
    2 1 12 o 31448. 31027. 198.
    3 1 12 o 36032. 33927. 208.
    4 1 12 o 48422. 47321. 255.
    5 1 12 o 238211. 232891. 636.
    6 1 12 o 74127. 71062. 361.
    8 1 12 o 1444. 1191. 57.
    9 1 12 o 33235. 32205. 320.
    10 1 12 o 46444. 46931. 390.
    11 1 12 o 45125. 44831. 395.
    12 1 12 o 81817. 80698. 606.
    13 1 12 o 71498. 73797. 665.
    14 1 12 < 90. 17. 55.
    15 1 12 o 13958. 13590. 355.
    16 1 12 < 130. 12. 68.
    17 1 12 o 36863. 36876. 660.
    18 1 12 o 23704. 22691. 527.
    19 1 12 o 886. 733. 166.
    20 1 12 o 1154. 1433. 259.
    0 2 12 o 10266. 10921. 204.
    1 2 12 o 93845. 92480. 426.
    2 2 12 o 31981. 29456. 212.
    3 2 12 o 49800. 49414. 271.
    4 2 12 o 28196. 26793. 212.
    5 2 12 o 1984. 1856. 63.
    6 2 12 o 129508. 126342. 507.
    7 2 12 o 82845. 80224. 441.
    8 2 12 o 1753. 1632. 65.
    9 2 12 o 12975. 13011. 197.
    10 2 12 o 5072. 5243. 129.
    11 2 12 o 1175. 1129. 64.
    12 2 12 o 4744. 4653. 147.
    13 2 12 o 48992. 50318. 519.
    14 2 12 o 64381. 63197. 738.
    15 2 12 o 5118. 5485. 215.
    16 2 12 o 4308. 4407. 204.
    17 2 12 o 1502. 1427. 139.
    18 2 12 o 30086. 30184. 651.
    19 2 12 o 29054. 27540. 877.
    20 2 12 o 7777. 8302. 716.
    1 3 12 o 2080. 1724. 66.
    2 3 12 o 79917. 80001. 358.
    4 3 12 o 44442. 44590. 279.
    5 3 12 o 95738. 98042. 445.
    6 3 12 o 25559. 25206. 238.
    7 3 12 o 2726. 2517. 86.
    8 3 12 o 17900. 17682. 226.
    9 3 12 o 11225. 10611. 195.
    10 3 12 o 8719. 8436. 173.
    11 3 12 o 10189. 9714. 213.
    12 3 12 o 44543. 45685. 491.
    13 3 12 o 1313. 991. 111.
    14 3 12 o 2513. 2456. 140.
    15 3 12 o 39229. 40244. 575.
    16 3 12 o 1810. 1672. 139.
    17 3 12 o 3694. 3305. 217.
    18 3 12 o 11348. 11340. 430.
    19 3 12 o 6248. 6135. 454.
    20 3 12 o 6692. 6286. 827.
    0 4 12 o 102632. 109715. 636.
    1 4 12 o 696. 415. 44.
    2 4 12 o 136740. 135084. 556.
    3 4 12 o 239273. 249302. 703.
    4 4 12 o 178369. 186684. 595.
    5 4 12 o 16542. 16750. 194.
    6 4 12 o 5765. 5530. 119.
    7 4 12 o 492. 420. 36.
    8 4 12 o 43637. 44321. 363.
    9 4 12 o 55132. 56753. 459.
    10 4 12 o 30729. 29938. 343.
    11 4 12 o 11102. 11291. 234.
    12 4 12 o 166. 6. 55.
    13 4 12 o 25644. 27298. 452.
    14 4 12 o 10322. 10272. 330.
    15 4 12 < 73. 6. 81.
    16 4 12 o 4642. 4902. 240.
    17 4 12 < 68. 247. 111.
    18 4 12 o 13500. 12779. 570.
    19 4 12 o 23340. 22865. 1048.
    20 4 12 o 16760. 19763. 2041.
    1 5 12 o 10075. 10478. 163.
    2 5 12 o 9198. 10006. 166.
    3 5 12 o 149. 55. 28.
    4 5 12 o 36484. 37350. 312.
    5 5 12 o 30638. 30821. 294.
    6 5 12 o 30736. 32438. 281.
    7 5 12 o 5321. 5609. 117.
    8 5 12 o 12177. 12832. 208.
    9 5 12 o 11987. 12012. 207.
    10 5 12 o 19453. 19771. 276.
    11 5 12 o 69987. 71478. 599.
    12 5 12 o 32329. 31433. 474.
    13 5 12 o 21735. 22685. 440.
    14 5 12 < 2. 30. 73.
    15 5 12 o 1242. 1035. 130.
    16 5 12 o 3236. 3708. 224.
    17 5 12 o 19553. 19384. 613.
    18 5 12 o 20644. 20116. 705.
    19 5 12 o 9971. 10645. 699.
    0 6 12 o 46311. 51497. 541.
    1 6 12 o 31935. 33637. 342.
    2 6 12 o 1133. 1049. 65.
    3 6 12 o 10381. 10178. 202.
    4 6 12 o 287. 2. 42.
    5 6 12 o 3557. 3521. 106.
    6 6 12 o 30936. 30790. 305.
    7 6 12 o 36667. 38755. 375.
    8 6 12 o 12787. 13440. 227.
    9 6 12 o 8006. 8670. 194.
    10 6 12 o 4348. 4589. 154.
    11 6 12 o 740. 843. 62.
    12 6 12 o 11501. 11624. 308.
    13 6 12 o 25602. 25835. 507.
    14 6 12 o 6188. 4799. 301.
    15 6 12 o 445. 329. 106.
    16 6 12 o 2372. 2438. 190.
    17 6 12 o 7751. 8083. 409.
    18 6 12 o 720. 109. 228.
    19 6 12 o 2988. 3518. 688.
    1 7 12 o 13320. 13708. 224.
    2 7 12 o 19851. 21305. 276.
    3 7 12 o 5740. 5888. 148.
    4 7 12 o 527. 127. 55.
    5 7 12 o 10296. 9014. 206.
    6 7 12 o 664. 346. 59.
    7 7 12 o 17889. 18634. 267.
    8 7 12 o 28806. 29496. 377.
    9 7 12 o 52958. 54164. 517.
    10 7 12 o 5536. 5425. 171.
    11 7 12 o 5635. 4788. 194.
    12 7 12 o 1388. 875. 122.
    13 7 12 o 28552. 28646. 542.
    14 7 12 o 26721. 26021. 637.
    15 7 12 o 29395. 30711. 656.
    16 7 12 o 9177. 9199. 378.
    17 7 12 o 11229. 10999. 505.
    18 7 12 < 64. 70. 178.
    19 7 12 o 3619. 2631. 782.
    0 8 12 o 18791. 19863. 373.
    1 8 12 o 15876. 16839. 254.
    2 8 12 o 4321. 3594. 133.
    3 8 12 o 9168. 8118. 200.
    4 8 12 o 6826. 5416. 195.
    5 8 12 o 1550. 1349. 94.
    6 8 12 o 1075. 1138. 73.
    7 8 12 o 6637. 6792. 203.
    8 8 12 o 1535. 1353. 96.
    9 8 12 o 4263. 4264. 163.
    10 8 12 o 13956. 14166. 291.
    11 8 12 o 5880. 6290. 213.
    12 8 12 o 1096. 1042. 102.
    13 8 12 o 5187. 4874. 303.
    14 8 12 o 3167. 2918. 226.
    15 8 12 o 1823. 1679. 172.
    16 8 12 o 2313. 2429. 208.
    17 8 12 o 7116. 7096. 489.
    18 8 12 o 4505. 3729. 538.
    1 9 12 o 15075. 16304. 268.
    2 9 12 o 16828. 16885. 274.
    3 9 12 o 4497. 4891. 144.
    4 9 12 o 466. 29. 65.
    5 9 12 o 2091. 1355. 119.
    6 9 12 o 1445. 988. 110.
    7 9 12 o 2508. 2394. 135.
    8 9 12 o 8536. 9044. 235.
    9 9 12 o 1852. 1721. 125.
    10 9 12 o 232. 48. 71.
    11 9 12 o 24381. 24392. 541.
    12 9 12 o 5562. 4543. 292.
    13 9 12 < 139. 171. 102.
    14 9 12 o 389. 639. 125.
    15 9 12 o 6246. 5725. 341.
    16 9 12 < -79. 293. 128.
    17 9 12 o 3891. 4595. 582.
    18 9 12 o 7886. 7331. 1200.
    0 10 12 o 84247. 86796. 903.
    1 10 12 o 20458. 21267. 351.
    2 10 12 < 54. 2. 38.
    3 10 12 < 114. 14. 40.
    4 10 12 o 11455. 12234. 280.
    5 10 12 o 8873. 8730. 227.
    6 10 12 o 1286. 859. 125.
    7 10 12 o 12734. 12225. 320.
    8 10 12 o 6201. 6063. 256.
    9 10 12 o 3321. 3779. 190.
    10 10 12 o 20869. 21801. 540.
    11 10 12 o 2863. 3256. 219.
    12 10 12 o 1162. 1449. 152.
    13 10 12 o 1192. 1072. 180.
    14 10 12 o 9289. 9714. 448.
    15 10 12 o 8813. 8549. 434.
    16 10 12 o 4137. 4194. 391.
    17 10 12 o 8437. 7784. 890.
    1 11 12 o 26843. 26128. 445.
    2 11 12 o 9712. 9807. 268.
    3 11 12 o 5399. 5506. 185.
    4 11 12 o 9706. 9556. 258.
    5 11 12 o 43167. 43443. 636.
    6 11 12 o 18470. 19372. 445.
    7 11 12 o 29530. 29702. 565.
    8 11 12 o 30093. 28661. 578.
    9 11 12 o 118768. 122318. 1119.
    10 11 12 o 25866. 25765. 671.
    11 11 12 o 21940. 20271. 633.
    12 11 12 o 16143. 15884. 607.
    13 11 12 o 64633. 65102. 1239.
    14 11 12 o 26580. 25913. 758.
    15 11 12 o 13584. 12896. 803.
    16 11 12 o 5810. 6662. 1075.
    0 12 12 o 182093. 187711. 1615.
    1 12 12 o 27246. 27521. 472.
    2 12 12 o 13837. 13825. 331.
    3 12 12 o 24486. 23156. 406.
    4 12 12 o 70541. 69412. 840.
    5 12 12 o 15451. 16033. 458.
    6 12 12 o 6675. 7013. 281.
    7 12 12 o 12201. 11622. 379.
    8 12 12 o 29307. 29012. 670.
    9 12 12 o 1671. 1346. 170.
    10 12 12 o 5822. 4638. 337.
    11 12 12 < 194. 1. 95.
    12 12 12 o 2018. 2368. 216.
    13 12 12 < 269. 62. 129.
    14 12 12 o 13611. 14070. 705.
    15 12 12 o 4757. 4640. 968.
    1 13 12 o 13127. 13785. 378.
    2 13 12 o 891. 1416. 95.
    3 13 12 o 5968. 6285. 245.
    4 13 12 o 2726. 2825. 203.
    5 13 12 o 8390. 7619. 359.
    6 13 12 o 330. 331. 90.
    7 13 12 o 1310. 1345. 156.
    8 13 12 o 549. 457. 111.
    9 13 12 o 10085. 9859. 446.
    10 13 12 o 5510. 5572. 318.
    11 13 12 o 1592. 871. 247.
    12 13 12 o 1721. 1202. 283.
    13 13 12 o 5451. 4741. 729.
    14 13 12 < -434. 79. 464.
    0 14 12 o 6369. 5395. 369.
    1 14 12 o 473. 66. 106.
    2 14 12 o 4300. 4843. 256.
    3 14 12 o 2509. 2629. 199.
    4 14 12 o 7694. 7838. 413.
    5 14 12 o 618. 129. 146.
    6 14 12 o 8516. 7736. 446.
    7 14 12 o 2002. 1335. 224.
    8 14 12 < 7. 19. 114.
    9 14 12 < 181. 278. 109.
    10 14 12 o 7144. 6924. 408.
    11 14 12 o 2158. 2244. 321.
    12 14 12 < 242. 808. 271.
    13 14 12 o 5022. 4490. 1019.
    1 15 12 o 1573. 1621. 147.
    2 15 12 o 415. 433. 92.
    3 15 12 o 627. 881. 114.
    4 15 12 o 6649. 6042. 403.
    5 15 12 o 42585. 42145. 1010.
    6 15 12 o 11804. 12428. 540.
    7 15 12 o 13216. 12088. 538.
    8 15 12 o 6541. 4537. 404.
    9 15 12 o 30219. 28794. 1094.
    10 15 12 o 24223. 23597. 1554.
    11 15 12 o 16056. 14116. 1283.
    12 15 12 o 16523. 15992. 1815.
    0 16 12 o 40802. 38416. 1388.
    1 16 12 o 13230. 13806. 541.
    2 16 12 o 37368. 37365. 798.
    3 16 12 o 27444. 26715. 770.
    4 16 12 o 61059. 57665. 1158.
    5 16 12 o 11708. 11597. 513.
    6 16 12 o 8122. 9413. 557.
    7 16 12 o 2297. 2135. 279.
    8 16 12 o 17614. 15954. 914.
    9 16 12 o 3797. 4476. 513.
    10 16 12 o 4339. 4180. 944.
    1 17 12 o 3788. 3936. 411.
    2 17 12 o 3703. 3897. 402.
    3 17 12 < 390. 678. 147.
    4 17 12 o 1888. 1613. 333.
    5 17 12 o 2499. 2427. 334.
    6 17 12 o 1440. 1724. 274.
    7 17 12 < 101. 229. 167.
    8 17 12 < 534. 708. 406.
    0 18 12 o 36481. 30972. 2071.
    1 18 12 o 12853. 11352. 881.
    2 18 12 o 1031. 1407. 269.
    3 18 12 < -132. 85. 210.
    4 18 12 o 4064. 3504. 488.
    5 18 12 o 1729. 1363. 454.
    2 1 13 o 2597. 2170. 67.
    3 1 13 o 189. 61. 20.
    4 1 13 o 1018. 759. 40.
    6 1 13 o 729. 530. 40.
    7 1 13 o 4929. 4973. 101.
    8 1 13 o 898. 895. 51.
    9 1 13 o 7513. 7229. 145.
    10 1 13 o 13133. 12878. 211.
    11 1 13 o 18448. 18696. 260.
    12 1 13 o 18399. 18570. 298.
    13 1 13 o 17388. 17653. 333.
    14 1 13 o 9003. 9411. 261.
    15 1 13 o 38240. 38155. 591.
    16 1 13 o 8824. 9003. 314.
    17 1 13 o 14780. 14480. 421.
    18 1 13 o 9207. 9503. 333.
    19 1 13 o 13826. 14847. 562.
    20 1 13 o 3787. 3712. 432.
    0 2 13 o 39796. 39510. 399.
    1 2 13 o 30801. 27471. 250.
    2 2 13 o 2001. 1595. 58.
    3 2 13 o 5635. 5091. 93.
    4 2 13 o 12894. 13843. 160.
    5 2 13 o 4142. 3736. 91.
    6 2 13 o 13309. 13282. 164.
    7 2 13 o 1215. 687. 62.
    8 2 13 o 122. 5. 25.
    9 2 13 o 311. 50. 38.
    10 2 13 o 4026. 4191. 117.
    11 2 13 o 359. 409. 38.
    12 2 13 o 442. 525. 46.
    13 2 13 o 460. 17. 78.
    14 2 13 o 18632. 18486. 384.
    15 2 13 < -52. 1. 62.
    16 2 13 o 397. 423. 77.
    17 2 13 o 538. 318. 103.
    18 2 13 o 13174. 13083. 460.
    19 2 13 o 612. 228. 172.
    20 2 13 o 3828. 4282. 429.
    1 3 13 o 20472. 19525. 222.
    2 3 13 o 5679. 5661. 97.
    3 3 13 o 5812. 5383. 100.
    4 3 13 o 850. 997. 43.
    5 3 13 o 190594. 195286. 632.
    6 3 13 o 563. 550. 37.
    7 3 13 o 40448. 38748. 315.
    8 3 13 o 459. 45. 45.
    9 3 13 o 146567. 148246. 706.
    10 3 13 o 1788. 1697. 80.
    11 3 13 o 86231. 83799. 618.
    12 3 13 o 7011. 6456. 198.
    13 3 13 o 91199. 92092. 747.
    14 3 13 o 3612. 3286. 176.
    15 3 13 o 2161. 2031. 144.
    16 3 13 o 5036. 5309. 227.
    17 3 13 o 56280. 55251. 865.
    18 3 13 o 4353. 4543. 267.
    19 3 13 o 4265. 4674. 457.
    20 3 13 o 2812. 3777. 852.
    0 4 13 o 325088. 319277. 1192.
    1 4 13 o 3375. 2899. 94.
    2 4 13 o 102245. 107867. 488.
    4 4 13 o 267838. 274231. 761.
    5 4 13 o 906. 632. 50.
    6 4 13 o 3746. 4057. 99.
    7 4 13 o 67. 3. 22.
    8 4 13 o 40262. 39589. 343.
    9 4 13 o 4881. 4297. 140.
    10 4 13 o 5035. 5286. 144.
    11 4 13 o 377. 90. 59.
    12 4 13 o 365. 269. 53.
    13 4 13 o 641. 107. 90.
    14 4 13 o 38914. 38725. 636.
    15 4 13 o 1996. 1942. 149.
    16 4 13 o 1155. 998. 138.
    17 4 13 o 2566. 2444. 223.
    18 4 13 o 40044. 39924. 974.
    19 4 13 o 1050. 78. 265.
    20 4 13 o 16521. 16974. 2053.
    1 5 13 o 5593. 5250. 124.
    2 5 13 o 2541. 2833. 88.
    3 5 13 o 20091. 19802. 241.
    5 5 13 o 89375. 90644. 487.
    6 5 13 o 5010. 4585. 115.
    7 5 13 o 9714. 9528. 164.
    8 5 13 o 10067. 10056. 180.
    9 5 13 o 5036. 4816. 139.
    10 5 13 o 8169. 7621. 200.
    11 5 13 o 7945. 8009. 205.
    12 5 13 o 2959. 1710. 156.
    13 5 13 o 10134. 10118. 304.
    14 5 13 o 17175. 17618. 452.
    15 5 13 o 34586. 33416. 712.
    16 5 13 o 5927. 6090. 303.
    17 5 13 o 7792. 8132. 391.
    18 5 13 o 1318. 334. 231.
    19 5 13 o 7315. 7258. 622.
    0 6 13 o 18733. 19218. 349.
    1 6 13 o 34318. 34328. 333.
    2 6 13 o 894. 629. 58.
    3 6 13 o 28603. 28504. 318.
    4 6 13 o 94859. 100035. 574.
    5 6 13 o 26772. 27274. 283.
    6 6 13 o 100109. 103089. 552.
    7 6 13 o 20488. 21183. 258.
    8 6 13 o 196. 47. 35.
    9 6 13 o 4253. 4315. 137.
    10 6 13 o 13029. 13528. 257.
    11 6 13 < 68. 69. 40.
    12 6 13 o 10304. 10661. 292.
    13 6 13 o 2286. 1891. 165.
    14 6 13 o 95427. 96227. 1128.
    15 6 13 o 295. 309. 84.
    16 6 13 o 3063. 3618. 216.
    17 6 13 o 4821. 4392. 325.
    18 6 13 o 41420. 41087. 1270.
    19 6 13 < 285. 22. 271.
    1 7 13 o 3153. 3405. 102.
    2 7 13 o 5549. 5496. 144.
    3 7 13 o 694. 515. 53.
    4 7 13 o 228. 21. 40.
    5 7 13 o 330447. 346527. 1176.
    6 7 13 o 363. 218. 40.
    7 7 13 o 9460. 9294. 191.
    8 7 13 o 331. 45. 54.
    9 7 13 o 73248. 74661. 611.
    10 7 13 o 566. 254. 63.
    11 7 13 o 65466. 64312. 649.
    12 7 13 o 1681. 1396. 113.
    13 7 13 o 80993. 82321. 968.
    14 7 13 o 1266. 456. 165.
    15 7 13 o 8276. 7767. 367.
    16 7 13 o 351. 204. 111.
    17 7 13 o 47497. 47904. 1025.
    18 7 13 < 500. 486. 225.
    19 7 13 < -136. 124. 200.
    0 8 13 o 127405. 133369. 939.
    1 8 13 o 741. 196. 59.
    2 8 13 o 146356. 154142. 762.
    3 8 13 o 25744. 25573. 320.
    4 8 13 o 407157. 420660. 1396.
    5 8 13 o 565. 385. 64.
    6 8 13 o 1308. 1295. 80.
    7 8 13 o 1921. 2024. 94.
    8 8 13 o 42115. 43273. 470.
    9 8 13 o 8850. 8849. 217.
    10 8 13 o 22459. 23903. 385.
    11 8 13 o 6520. 6692. 230.
    12 8 13 o 677. 828. 74.
    13 8 13 o 984. 540. 133.
    14 8 13 o 57918. 58700. 921.
    15 8 13 o 2412. 2581. 195.
    16 8 13 o 3626. 4255. 244.
    17 8 13 o 1289. 1037. 229.
    18 8 13 o 31515. 31903. 1400.
    1 9 13 o 2590. 2618. 105.
    2 9 13 o 24958. 25959. 337.
    3 9 13 o 1538. 1491. 86.
    4 9 13 o 3767. 3545. 153.
    5 9 13 o 147973. 154315. 912.
    6 9 13 o 536. 223. 74.
    7 9 13 o 683. 801. 72.
    8 9 13 o 14464. 14721. 317.
    9 9 13 o 2033. 2142. 130.
    10 9 13 o 204. 39. 60.
    11 9 13 o 47537. 48876. 761.
    12 9 13 o 1553. 915. 173.
    13 9 13 o 15097. 15286. 530.
    14 9 13 o 4671. 4557. 287.
    15 9 13 o 22576. 21682. 638.
    16 9 13 < -177. 29. 134.
    17 9 13 o 12934. 12216. 1076.
    18 9 13 < 1621. 673. 613.
    0 10 13 o 38422. 39729. 648.
    1 10 13 o 21963. 23125. 346.
    2 10 13 o 492. 338. 58.
    3 10 13 o 881. 884. 69.
    4 10 13 o 16767. 17384. 334.
    5 10 13 o 27329. 28187. 410.
    6 10 13 o 79399. 83720. 808.
    7 10 13 o 31755. 33407. 502.
    8 10 13 o 6872. 7041. 269.
    9 10 13 o 833. 951. 109.
    10 10 13 o 1026. 1170. 124.
    11 10 13 o 3749. 4127. 250.
    12 10 13 o 22672. 23154. 640.
    13 10 13 o 4587. 4492. 308.
    14 10 13 o 40948. 39384. 924.
    15 10 13 o 670. 860. 124.
    16 10 13 o 3718. 4169. 367.
    17 10 13 < 1457. 1456. 543.
    1 11 13 o 29244. 29676. 440.
    2 11 13 o 880. 911. 78.
    3 11 13 o 1618. 1962. 104.
    4 11 13 o 1834. 1940. 119.
    5 11 13 o 48016. 49930. 553.
    6 11 13 o 205. 30. 68.
    7 11 13 o 5160. 5130. 240.
    8 11 13 o 5051. 4820. 244.
    9 11 13 o 6560. 4094. 294.
    10 11 13 o 705. 18. 151.
    11 11 13 o 31595. 31024. 762.
    12 11 13 < 65. 8. 120.
    13 11 13 o 950. 56. 185.
    14 11 13 o 5828. 5191. 408.
    15 11 13 o 21266. 20803. 1006.
    16 11 13 o 1445. 1036. 401.
    0 12 13 o 1294. 351. 190.
    1 12 13 o 2170. 2047. 135.
    2 12 13 o 77738. 80464. 756.
    3 12 13 o 10882. 10155. 287.
    4 12 13 o 73266. 74204. 763.
    5 12 13 o 3088. 2863. 204.
    6 12 13 o 693. 803. 99.
    7 12 13 o 1007. 878. 117.
    8 12 13 o 5541. 4812. 297.
    9 12 13 o 6894. 6565. 320.
    10 12 13 o 52377. 53699. 926.
    11 12 13 o 4539. 4544. 299.
    12 12 13 o 3386. 4331. 287.
    13 12 13 < -31. 147. 153.
    14 12 13 o 1974. 1762. 351.
    15 12 13 < 766. 588. 453.
    1 13 13 o 40761. 41244. 645.
    2 13 13 < 105. 240. 58.
    3 13 13 < 31. 42. 76.
    4 13 13 o 2218. 2164. 196.
    5 13 13 o 19540. 16993. 583.
    6 13 13 o 3207. 3633. 230.
    7 13 13 < 195. 159. 86.
    8 13 13 < -36. 7. 92.
    9 13 13 o 4449. 4000. 293.
    10 13 13 o 1153. 1139. 151.
    11 13 13 o 48666. 47404. 1103.
    12 13 13 o 5533. 6477. 465.
    13 13 13 < 600. 643. 252.
    14 13 13 o 805. 960. 243.
    0 14 13 o 116662. 115832. 1526.
    1 14 13 o 3566. 3326. 201.
    2 14 13 o 1586. 1601. 148.
    3 14 13 < 189. 128. 84.
    4 14 13 o 4114. 4395. 298.
    5 14 13 o 2351. 2175. 237.
    6 14 13 o 37920. 37193. 820.
    7 14 13 o 15255. 14494. 561.
    8 14 13 o 18203. 18531. 617.
    9 14 13 o 1225. 1270. 164.
    10 14 13 o 14797. 13821. 657.
    11 14 13 < 136. 313. 159.
    12 14 13 o 17370. 17501. 1311.
    13 14 13 o 3872. 3892. 864.
    1 15 13 o 36630. 35714. 685.
    2 15 13 o 2433. 2656. 198.
    3 15 13 o 4052. 4252. 284.
    4 15 13 o 1231. 675. 193.
    5 15 13 o 2326. 1839. 264.
    6 15 13 o 1695. 1015. 207.
    7 15 13 o 23319. 21623. 719.
    8 15 13 o 5830. 5311. 475.
    9 15 13 o 91182. 86398. 2046.
    10 15 13 < 933. 91. 377.
    11 15 13 < -218. 181. 255.
    12 15 13 < 1032. 175. 694.
    0 16 13 o 51301. 50288. 1548.
    1 16 13 o 2133. 1977. 232.
    2 16 13 o 1320. 762. 166.
    3 16 13 o 8125. 5883. 391.
    4 16 13 o 1125. 42. 215.
    5 16 13 o 2121. 1880. 304.
    6 16 13 o 3391. 3694. 306.
    7 16 13 < 48. 28. 159.
    8 16 13 o 3574. 3731. 488.
    9 16 13 o 3391. 2683. 575.
    10 16 13 o 42861. 37538. 2900.
    1 17 13 o 25322. 25424. 1018.
    2 17 13 < 237. 36. 159.
    3 17 13 < 72. 311. 164.
    4 17 13 o 1207. 1093. 268.
    5 17 13 o 1795. 1400. 280.
    6 17 13 o 2211. 2741. 308.
    7 17 13 o 984. 880. 232.
    8 17 13 o 3492. 2868. 893.
    0 18 13 o 117218. 110734. 3638.
    1 18 13 < 424. 180. 254.
    2 18 13 o 2835. 3456. 358.
    3 18 13 o 1042. 1326. 238.
    4 18 13 o 7824. 6804. 750.
    5 18 13 < 220. 6. 348.
    0 0 14 o 361330. 355593. 1504.
    1 0 14 o 31562. 31334. 297.
    2 0 14 o 73653. 71438. 488.
    3 0 14 o 724003. 700571. 1468.
    4 0 14 o 83216. 83857. 495.
    5 0 14 o 75721. 72970. 493.
    6 0 14 o 10132. 9225. 189.
    7 0 14 o 4594. 3652. 132.
    8 0 14 o 33573. 33263. 421.
    9 0 14 o 132743. 132538. 971.
    10 0 14 o 17106. 17399. 312.
    11 0 14 o 45217. 44976. 524.
    12 0 14 o 225. 50. 63.
    13 0 14 o 38098. 36667. 742.
    14 0 14 o 35471. 34801. 795.
    15 0 14 o 2572. 2440. 224.
    16 0 14 o 9148. 8235. 437.
    17 0 14 o 2775. 2690. 247.
    18 0 14 o 63983. 63116. 1226.
    19 0 14 o 31062. 30804. 1172.
    20 0 14 o 10101. 9482. 938.
    1 1 14 o 58132. 56925. 312.
    2 1 14 o 159786. 156965. 507.
    3 1 14 o 1395. 1049. 49.
    4 1 14 o 58579. 57862. 293.
    5 1 14 o 88685. 89488. 387.
    6 1 14 o 42940. 42970. 286.
    7 1 14 o 15443. 14603. 183.
    8 1 14 o 38522. 38319. 323.
    9 1 14 o 134959. 133532. 650.
    10 1 14 o 17215. 16954. 248.
    11 1 14 o 14342. 13640. 241.
    12 1 14 o 68046. 67977. 553.
    13 1 14 o 50367. 49264. 564.
    14 1 14 o 6939. 7325. 224.
    15 1 14 o 640. 270. 90.
    16 1 14 o 421. 221. 73.
    17 1 14 o 16911. 17057. 437.
    18 1 14 o 18068. 18194. 466.
    19 1 14 o 2507. 2782. 261.
    20 1 14 o 831. 986. 237.
    0 2 14 o 108368. 105133. 700.
    1 2 14 o 154183. 152202. 601.
    2 2 14 o 10953. 11243. 140.
    3 2 14 o 23892. 23069. 192.
    4 2 14 o 96593. 93523. 446.
    5 2 14 o 60654. 60138. 350.
    6 2 14 o 11649. 11316. 160.
    7 2 14 o 154291. 151942. 620.
    8 2 14 o 9677. 9339. 165.
    9 2 14 o 6085. 6408. 137.
    10 2 14 o 19223. 19213. 263.
    11 2 14 o 187. 198. 38.
    12 2 14 o 530. 398. 56.
    13 2 14 o 67692. 67464. 625.
    14 2 14 o 34062. 34159. 522.
    15 2 14 < 123. 5. 64.
    16 2 14 o 341. 356. 70.
    17 2 14 o 11777. 10612. 377.
    18 2 14 o 25364. 24731. 600.
    19 2 14 o 18849. 17338. 763.
    20 2 14 o 1741. 1263. 308.
    1 3 14 o 43464. 43177. 342.
    2 3 14 o 103365. 104628. 414.
    3 3 14 o 232. 71. 26.
    4 3 14 o 15046. 15272. 172.
    5 3 14 o 102459. 103869. 475.
    6 3 14 o 342. 79. 32.
    7 3 14 o 8768. 8465. 155.
    8 3 14 o 62878. 64857. 445.
    9 3 14 o 66413. 67816. 489.
    10 3 14 o 429. 123. 51.
    11 3 14 o 6380. 5452. 179.
    12 3 14 o 8565. 8299. 224.
    13 3 14 o 34499. 35404. 474.
    14 3 14 o 41036. 42594. 579.
    15 3 14 o 304. 215. 75.
    16 3 14 o 17947. 18005. 427.
    17 3 14 o 11306. 11852. 393.
    18 3 14 o 2339. 2345. 198.
    19 3 14 o 4272. 3134. 466.
    20 3 14 o 12200. 13854. 1684.
    0 4 14 o 44116. 48262. 551.
    1 4 14 o 9763. 9785. 154.
    2 4 14 o 3903. 2950. 97.
    3 4 14 o 211305. 218188. 646.
    4 4 14 o 52264. 54053. 339.
    5 4 14 o 24048. 25405. 239.
    6 4 14 o 1395. 1428. 60.
    7 4 14 o 355. 439. 31.
    8 4 14 o 25890. 26322. 296.
    9 4 14 o 108526. 108775. 663.
    10 4 14 o 2620. 2210. 113.
    11 4 14 o 35266. 34997. 432.
    12 4 14 o 453. 235. 61.
    13 4 14 o 15709. 15846. 372.
    14 4 14 o 13731. 13369. 385.
    15 4 14 o 4264. 4209. 230.
    16 4 14 o 1603. 1491. 164.
    17 4 14 o 5050. 4660. 312.
    18 4 14 o 19891. 19326. 696.
    19 4 14 o 31612. 30462. 1230.
    1 5 14 o 8269. 7989. 158.
    2 5 14 o 16576. 18480. 230.
    3 5 14 o 8535. 8524. 159.
    4 5 14 o 40823. 43713. 330.
    5 5 14 o 8707. 9000. 148.
    6 5 14 o 43686. 45182. 335.
    7 5 14 o 285. 119. 32.
    8 5 14 o 3381. 3461. 102.
    9 5 14 o 16742. 16456. 267.
    10 5 14 o 30650. 30788. 387.
    11 5 14 o 373. 259. 56.
    12 5 14 o 66713. 69214. 646.
    13 5 14 o 2180. 1783. 155.
    14 5 14 o 1552. 1170. 138.
    15 5 14 o 783. 606. 125.
    16 5 14 o 7238. 7328. 338.
    17 5 14 o 2332. 2600. 218.
    18 5 14 o 54274. 52389. 1317.
    19 5 14 < 259. 377. 229.
    0 6 14 o 1001. 521. 93.
    1 6 14 o 24380. 24967. 280.
    2 6 14 o 873. 605. 57.
    3 6 14 o 7256. 7427. 153.
    4 6 14 o 2850. 2803. 100.
    5 6 14 o 8123. 8867. 147.
    6 6 14 o 1497. 1292. 72.
    7 6 14 o 95334. 97615. 557.
    8 6 14 o 2499. 2252. 106.
    9 6 14 o 286. 345. 41.
    10 6 14 o 2696. 2735. 122.
    11 6 14 o 192. 99. 48.
    12 6 14 o 2013. 1926. 136.
    13 6 14 o 30495. 30262. 624.
    14 6 14 o 565. 4. 108.
    15 6 14 o 685. 1061. 97.
    16 6 14 < 128. 0. 91.
    17 6 14 o 10819. 10609. 483.
    18 6 14 < 498. 8. 225.
    19 6 14 o 6188. 4512. 994.
    1 7 14 o 171. 14. 34.
    2 7 14 o 32028. 34600. 339.
    3 7 14 o 997. 981. 65.
    4 7 14 o 150. 19. 36.
    5 7 14 o 12741. 12361. 220.
    6 7 14 o 4145. 4304. 132.
    7 7 14 o 393. 228. 44.
    8 7 14 o 63432. 67063. 509.
    9 7 14 o 6132. 5655. 177.
    10 7 14 o 19391. 19464. 318.
    11 7 14 o 411. 53. 66.
    12 7 14 o 4494. 4375. 188.
    13 7 14 o 2741. 2198. 215.
    14 7 14 o 62618. 62371. 990.
    15 7 14 < 234. 36. 90.
    16 7 14 o 35606. 35594. 790.
    17 7 14 o 564. 175. 160.
    18 7 14 o 3140. 2808. 472.
    19 7 14 < -142. 287. 317.
    0 8 14 o 22621. 22288. 388.
    1 8 14 o 469. 384. 46.
    2 8 14 o 728. 96. 66.
    3 8 14 o 22234. 22904. 301.
    4 8 14 o 13906. 12235. 257.
    5 8 14 o 733. 521. 71.
    6 8 14 o 156. 74. 41.
    7 8 14 o 4947. 5257. 153.
    8 8 14 o 10724. 11199. 240.
    9 8 14 o 10868. 10355. 248.
    10 8 14 o 7241. 6757. 227.
    11 8 14 o 7195. 7453. 260.
    12 8 14 o 1467. 1417. 119.
    13 8 14 o 7315. 7721. 338.
    14 8 14 o 3808. 3401. 258.
    15 8 14 o 1888. 2081. 171.
    16 8 14 o 1032. 777. 152.
    17 8 14 o 5408. 5001. 449.
    18 8 14 o 8268. 8182. 727.
    1 9 14 o 23082. 23426. 314.
    2 9 14 o 547. 571. 54.
    3 9 14 o 439. 525. 49.
    4 9 14 o 10810. 11642. 265.
    5 9 14 o 52081. 53679. 586.
    6 9 14 o 16548. 16716. 320.
    7 9 14 o 1148. 1037. 93.
    8 9 14 o 874. 576. 83.
    9 9 14 o 41845. 42162. 595.
    10 9 14 o 17827. 17398. 409.
    11 9 14 o 807. 287. 123.
    12 9 14 o 40300. 41371. 781.
    13 9 14 o 17435. 17550. 538.
    14 9 14 o 9523. 8993. 410.
    15 9 14 o 393. 373. 109.
    16 9 14 o 12434. 12027. 615.
    17 9 14 o 5878. 6470. 730.
    0 10 14 o 93453. 97160. 1012.
    1 10 14 o 4161. 3880. 153.
    2 10 14 o 2660. 2355. 127.
    3 10 14 o 663. 510. 62.
    4 10 14 o 52544. 56049. 590.
    5 10 14 o 351. 4. 64.
    6 10 14 o 1284. 23. 135.
    7 10 14 o 9521. 9205. 279.
    8 10 14 o 7380. 7444. 254.
    9 10 14 o 3198. 3318. 193.
    10 10 14 o 10790. 10991. 395.
    11 10 14 o 5272. 5306. 299.
    12 10 14 < 324. 98. 119.
    13 10 14 o 489. 491. 118.
    14 10 14 o 30627. 29931. 754.
    15 10 14 o 3602. 3382. 284.
    16 10 14 < 341. 139. 179.
    17 10 14 o 7798. 8467. 1229.
    1 11 14 o 24964. 25792. 406.
    2 11 14 o 5807. 6705. 192.
    3 11 14 o 811. 915. 72.
    4 11 14 o 4524. 4925. 182.
    5 11 14 o 48786. 48802. 548.
    6 11 14 o 7042. 7139. 266.
    7 11 14 o 2521. 2438. 169.
    8 11 14 o 40901. 40556. 686.
    9 11 14 o 51143. 51620. 838.
    10 11 14 o 35261. 34697. 739.
    11 11 14 o 4041. 3269. 283.
    12 11 14 o 18765. 18387. 656.
    13 11 14 o 48047. 47362. 1007.
    14 11 14 o 38397. 35231. 1010.
    15 11 14 o 1641. 1072. 292.
    16 11 14 o 21184. 20306. 1393.
    0 12 14 o 88157. 89740. 1136.
    1 12 14 o 25378. 26080. 419.
    2 12 14 o 8891. 8703. 255.
    3 12 14 o 4036. 3673. 196.
    4 12 14 o 61446. 61552. 684.
    5 12 14 o 8465. 8762. 331.
    6 12 14 o 747. 757. 105.
    7 12 14 o 17478. 17602. 519.
    8 12 14 o 10295. 10064. 405.
    9 12 14 o 2127. 2225. 177.
    10 12 14 o 8891. 8057. 392.
    11 12 14 o 701. 1120. 124.
    12 12 14 < -59. 0. 122.
    13 12 14 o 1217. 1282. 224.
    14 12 14 o 25740. 24861. 1254.
    15 12 14 < 24. 73. 196.
    1 13 14 o 7674. 7501. 286.
    2 13 14 < -51. 63. 62.
    3 13 14 o 1697. 1947. 137.
    4 13 14 o 3071. 2613. 231.
    5 13 14 o 46623. 44776. 854.
    6 13 14 o 3886. 3611. 275.
    7 13 14 o 8815. 9130. 385.
    8 13 14 o 4579. 4232. 289.
    9 13 14 o 50058. 50055. 894.
    10 13 14 o 9649. 8961. 428.
    11 13 14 o 6458. 5950. 418.
    12 13 14 o 2842. 2931. 382.
    13 13 14 o 15600. 16904. 1221.
    14 13 14 o 10409. 10952. 1422.
    0 14 14 o 31309. 31021. 888.
    1 14 14 o 4769. 4970. 230.
    2 14 14 o 8112. 8138. 328.
    3 14 14 o 4571. 4666. 271.
    4 14 14 o 14236. 13991. 562.
    5 14 14 o 3621. 4129. 269.
    6 14 14 o 1100. 494. 190.
    7 14 14 o 9970. 9598. 428.
    8 14 14 o 5440. 5053. 345.
    9 14 14 o 3341. 3779. 276.
    10 14 14 o 3919. 4105. 440.
    11 14 14 < 411. 776. 167.
    12 14 14 < -414. 81. 348.
    13 14 14 o 4668. 5228. 966.
    1 15 14 o 1951. 2324. 162.
    2 15 14 o 1034. 1115. 135.
    3 15 14 o 691. 761. 116.
    4 15 14 o 5096. 5270. 355.
    5 15 14 o 18169. 17574. 626.
    6 15 14 o 12629. 12709. 528.
    7 15 14 o 6821. 6233. 397.
    8 15 14 o 1693. 1607. 269.
    9 15 14 o 29757. 28226. 1169.
    10 15 14 o 9271. 9730. 953.
    11 15 14 o 10546. 9750. 1022.
    0 16 14 o 20981. 19341. 996.
    1 16 14 o 16210. 16236. 569.
    2 16 14 o 5525. 5271. 316.
    3 16 14 o 61761. 60266. 1096.
    4 16 14 o 15876. 13119. 676.
    5 16 14 o 16531. 15379. 792.
    6 16 14 o 661. 618. 187.
    7 16 14 o 4046. 4008. 432.
    8 16 14 o 748. 748. 225.
    9 16 14 o 17832. 16064. 1338.
    10 16 14 < -176. 194. 384.
    1 17 14 o 527. 381. 162.
    2 17 14 o 8818. 9240. 599.
    3 17 14 < -190. 193. 178.
    4 17 14 o 7981. 7027. 643.
    5 17 14 o 2906. 1882. 411.
    6 17 14 o 717. 760. 202.
    7 17 14 o 2691. 2797. 371.
    0 18 14 < 557. 2. 335.
    1 18 14 o 22261. 22167. 1113.
    2 18 14 < 101. 146. 183.
    3 18 14 < 21. 172. 232.
    4 18 14 < -751. 2. 621.
    1 1 15 o 19484. 18391. 195.
    2 1 15 o 11319. 10745. 146.
    3 1 15 o 2127. 2132. 64.
    4 1 15 o 322. 251. 26.
    5 1 15 o 10895. 11125. 142.
    6 1 15 o 3096. 3118. 79.
    7 1 15 o 16852. 17198. 199.
    8 1 15 o 11192. 10781. 175.
    9 1 15 o 50568. 50217. 389.
    10 1 15 o 2908. 3129. 95.
    11 1 15 o 19673. 20206. 270.
    12 1 15 o 4998. 4865. 155.
    13 1 15 o 31806. 33318. 427.
    14 1 15 o 12068. 12174. 314.
    15 1 15 o 17873. 17646. 410.
    16 1 15 o 9522. 9404. 318.
    17 1 15 o 21916. 22602. 499.
    18 1 15 o 5857. 6458. 266.
    19 1 15 o 5889. 5135. 398.
    20 1 15 o 4995. 4809. 556.
    0 2 15 o 157378. 151902. 1066.
    2 2 15 o 172. 113. 23.
    3 2 15 o 443. 322. 33.
    4 2 15 o 38726. 39582. 294.
    5 2 15 o 630. 291. 42.
    6 2 15 o 7556. 7381. 134.
    7 2 15 o 941. 419. 59.
    8 2 15 o 39873. 39708. 336.
    9 2 15 o 118. 11. 30.
    10 2 15 o 3293. 3326. 113.
    11 2 15 o 809. 810. 64.
    12 2 15 o 10371. 10363. 245.
    13 2 15 o 3469. 3622. 150.
    14 2 15 o 2679. 2712. 150.
    15 2 15 o 1569. 1335. 134.
    16 2 15 o 865. 846. 106.
    17 2 15 o 3117. 2848. 206.
    18 2 15 o 9914. 9571. 380.
    19 2 15 o 1723. 1696. 227.
    20 2 15 < 54. 28. 190.
    1 3 15 o 63602. 61856. 416.
    2 3 15 o 4930. 4282. 107.
    3 3 15 o 13287. 13755. 162.
    4 3 15 o 20482. 20970. 203.
    5 3 15 o 1215. 1136. 55.
    6 3 15 o 36427. 36020. 318.
    7 3 15 o 9079. 8592. 160.
    8 3 15 o 59613. 58464. 423.
    9 3 15 o 29906. 30307. 332.
    10 3 15 o 62487. 63837. 507.
    11 3 15 o 41629. 42356. 452.
    12 3 15 o 39846. 39847. 485.
    13 3 15 o 2581. 2322. 142.
    14 3 15 o 21648. 20875. 426.
    15 3 15 o 4785. 4711. 217.
    16 3 15 o 9974. 9827. 323.
    17 3 15 o 2512. 2776. 181.
    18 3 15 o 8701. 9201. 401.
    19 3 15 o 25615. 25138. 1097.
    20 3 15 < 2043. 1882. 740.
    0 4 15 o 89508. 90330. 709.
    1 4 15 o 47460. 49259. 371.
    2 4 15 o 2118. 1881. 73.
    3 4 15 o 44273. 45137. 302.
    4 4 15 o 2774. 2305. 80.
    5 4 15 o 14285. 14796. 178.
    6 4 15 o 185. 89. 25.
    7 4 15 o 14817. 15109. 205.
    8 4 15 o 3333. 3418. 105.
    9 4 15 o 5277. 5109. 146.
    10 4 15 o 73902. 74852. 614.
    11 4 15 o 769. 627. 71.
    12 4 15 o 4475. 4643. 181.
    13 4 15 o 4806. 4719. 220.
    14 4 15 o 10220. 10607. 332.
    15 4 15 o 1734. 2009. 147.
    16 4 15 o 14598. 14142. 475.
    17 4 15 o 5465. 5251. 329.
    18 4 15 o 20293. 19479. 698.
    19 4 15 o 12130. 11096. 780.
    1 5 15 o 54701. 59293. 401.
    2 5 15 o 1201. 942. 67.
    3 5 15 o 11825. 11525. 183.
    4 5 15 o 4579. 4681. 107.
    5 5 15 o 32363. 34077. 285.
    6 5 15 o 3550. 3421. 96.
    7 5 15 o 26906. 27295. 280.
    8 5 15 o 1694. 1640. 79.
    9 5 15 o 172774. 173957. 845.
    10 5 15 o 5163. 5406. 162.
    11 5 15 o 524. 48. 69.
    12 5 15 o 5518. 5519. 187.
    13 5 15 o 57462. 56944. 706.
    14 5 15 < 106. 59. 63.
    15 5 15 o 31016. 30600. 659.
    16 5 15 o 420. 500. 94.
    17 5 15 o 11174. 10780. 473.
    18 5 15 o 793. 73. 211.
    19 5 15 o 3066. 3698. 440.
    0 6 15 o 438496. 448886. 1623.
    2 6 15 o 52442. 54367. 411.
    3 6 15 o 9935. 9393. 178.
    4 6 15 o 150858. 157434. 687.
    5 6 15 o 306. 90. 34.
    6 6 15 o 69744. 69895. 447.
    7 6 15 o 7154. 6535. 163.
    8 6 15 o 134167. 135621. 710.
    9 6 15 o 1155. 1087. 73.
    10 6 15 o 27599. 27832. 395.
    11 6 15 o 3709. 3702. 158.
    12 6 15 o 15481. 15312. 387.
    13 6 15 o 29171. 29999. 582.
    14 6 15 o 3213. 3062. 201.
    15 6 15 o 8864. 8302. 341.
    16 6 15 o 19864. 20848. 556.
    17 6 15 o 3705. 3625. 286.
    18 6 15 o 26147. 25222. 1017.
    19 6 15 o 6058. 5980. 967.
    1 7 15 o 96804. 99910. 580.
    2 7 15 o 3782. 3613. 113.
    3 7 15 o 140. 25. 31.
    4 7 15 o 37131. 37954. 393.
    5 7 15 o 300. 109. 38.
    6 7 15 o 52688. 54310. 464.
    7 7 15 o 415. 360. 43.
    8 7 15 o 5436. 4657. 152.
    9 7 15 o 99619. 101770. 696.
    10 7 15 o 30277. 31260. 419.
    11 7 15 o 17495. 17324. 325.
    12 7 15 o 53265. 53899. 737.
    13 7 15 o 11549. 11227. 393.
    14 7 15 o 9547. 9199. 391.
    15 7 15 o 11313. 11224. 440.
    16 7 15 o 5033. 5027. 307.
    17 7 15 < 320. 194. 139.
    18 7 15 o 8718. 8146. 730.
    0 8 15 o 61089. 65218. 647.
    1 8 15 o 28576. 30266. 321.
    2 8 15 o 38112. 38676. 378.
    3 8 15 o 116710. 122863. 697.
    4 8 15 o 21592. 21583. 318.
    5 8 15 o 28613. 30380. 393.
    6 8 15 o 5428. 5579. 178.
    7 8 15 o 4841. 4942. 158.
    8 8 15 o 4370. 4364. 157.
    9 8 15 o 14079. 13902. 280.
    10 8 15 o 83113. 84400. 738.
    11 8 15 o 1412. 1663. 113.
    12 8 15 o 625. 662. 85.
    13 8 15 o 8657. 9045. 377.
    14 8 15 o 2705. 2801. 217.
    15 8 15 o 2025. 2290. 187.
    16 8 15 o 21985. 21042. 610.
    17 8 15 o 3354. 3644. 363.
    18 8 15 o 15768. 13988. 1003.
    1 9 15 o 73195. 78385. 545.
    2 9 15 o 939. 1056. 70.
    3 9 15 o 10266. 10611. 250.
    4 9 15 o 31231. 32777. 457.
    5 9 15 o 9688. 9547. 259.
    6 9 15 o 25184. 24671. 387.
    7 9 15 o 18581. 18624. 354.
    8 9 15 o 1254. 1405. 101.
    9 9 15 o 63181. 63976. 741.
    10 9 15 o 11284. 11110. 370.
    11 9 15 o 15997. 15797. 458.
    12 9 15 o 12091. 12137. 414.
    13 9 15 o 11105. 10188. 439.
    14 9 15 o 446. 396. 117.
    15 9 15 o 15785. 15637. 540.
    16 9 15 o 726. 895. 176.
    17 9 15 < 63. 10. 226.
    0 10 15 o 294741. 310608. 1912.
    1 10 15 o 16444. 17190. 306.
    2 10 15 o 23602. 25231. 370.
    3 10 15 o 1973. 1837. 110.
    4 10 15 o 28742. 29002. 440.
    5 10 15 o 7522. 7757. 228.
    6 10 15 o 128975. 134800. 999.
    7 10 15 o 14852. 16075. 333.
    8 10 15 o 56174. 56941. 699.
    9 10 15 < 31. 31. 73.
    10 10 15 o 13986. 13176. 451.
    11 10 15 o 787. 806. 122.
    12 10 15 o 23092. 23678. 668.
    13 10 15 o 9910. 10199. 424.
    14 10 15 o 761. 642. 130.
    15 10 15 o 1045. 737. 176.
    16 10 15 o 20836. 21729. 1134.
    17 10 15 < 92. 284. 248.
    1 11 15 o 34156. 36347. 467.
    2 11 15 o 7309. 7833. 215.
    3 11 15 o 3153. 3404. 151.
    4 11 15 o 6492. 6591. 217.
    5 11 15 o 10020. 9939. 289.
    6 11 15 o 4050. 4104. 194.
    7 11 15 o 15318. 15282. 400.
    8 11 15 o 3359. 2922. 207.
    9 11 15 o 42520. 43220. 772.
    10 11 15 o 2021. 1920. 186.
    11 11 15 o 9251. 9120. 420.
    12 11 15 o 4762. 5130. 337.
    13 11 15 o 3792. 3791. 277.
    14 11 15 o 1692. 1267. 227.
    15 11 15 o 25376. 25398. 1249.
    16 11 15 < 217. 231. 278.
    0 12 15 o 1314. 1275. 142.
    1 12 15 o 11963. 12113. 289.
    2 12 15 o 27301. 28999. 466.
    3 12 15 o 39924. 41018. 588.
    4 12 15 o 57666. 55741. 734.
    5 12 15 o 4764. 5154. 251.
    6 12 15 o 3006. 2806. 235.
    7 12 15 < 118. 234. 91.
    8 12 15 o 2922. 3351. 217.
    9 12 15 o 6881. 7081. 322.
    10 12 15 o 38462. 38376. 807.
    11 12 15 o 1380. 1452. 171.
    12 12 15 < -257. 8. 148.
    13 12 15 o 1200. 1361. 223.
    14 12 15 o 4064. 3289. 463.
    15 12 15 < 264. 236. 216.
    1 13 15 o 9596. 9271. 321.
    2 13 15 o 3722. 3985. 204.
    3 13 15 o 561. 709. 82.
    4 13 15 o 3373. 3087. 221.
    5 13 15 o 68324. 69907. 1039.
    6 13 15 o 3710. 3057. 281.
    7 13 15 < 120. 11. 93.
    8 13 15 o 1787. 1382. 193.
    9 13 15 o 1095. 117. 167.
    10 13 15 o 4337. 3149. 300.
    11 13 15 o 31158. 29944. 998.
    12 13 15 o 9469. 9257. 675.
    13 13 15 o 11747. 12658. 1055.
    14 13 15 < -15. 4. 321.
    0 14 15 o 53033. 48368. 1159.
    1 14 15 o 15050. 14692. 438.
    2 14 15 o 1855. 1781. 150.
    3 14 15 o 5019. 5160. 264.
    4 14 15 o 9461. 9264. 434.
    5 14 15 o 8989. 8896. 428.
    6 14 15 o 61087. 59545. 1114.
    7 14 15 o 16967. 16171. 560.
    8 14 15 o 4698. 4539. 326.
    9 14 15 < -33. 160. 107.
    10 14 15 o 2453. 2322. 322.
    11 14 15 < -58. 12. 250.
    12 14 15 o 5651. 5939. 731.
    13 14 15 < 673. 714. 486.
    1 15 15 o 4004. 3893. 234.
    2 15 15 o 1648. 1950. 165.
    3 15 15 o 11850. 11284. 497.
    4 15 15 o 611. 842. 139.
    5 15 15 o 56625. 52999. 1100.
    6 15 15 o 3075. 3356. 261.
    7 15 15 o 15669. 14224. 675.
    8 15 15 o 14204. 14051. 794.
    9 15 15 o 1748. 839. 323.
    10 15 15 o 9325. 10673. 946.
    11 15 15 o 5785. 4387. 765.
    0 16 15 o 16240. 15098. 774.
    1 16 15 o 3304. 3420. 253.
    2 16 15 o 17768. 16980. 562.
    3 16 15 o 636. 44. 182.
    4 16 15 o 88703. 81544. 1663.
    5 16 15 < 63. 2. 152.
    6 16 15 o 13722. 12030. 730.
    7 16 15 o 645. 719. 182.
    8 16 15 o 8270. 7571. 717.
    9 16 15 o 3037. 2831. 570.
    1 17 15 < 91. 73. 130.
    2 17 15 o 2660. 2406. 332.
    3 17 15 < -95. 212. 175.
    4 17 15 < 117. 225. 134.
    5 17 15 o 70780. 66808. 2142.
    6 17 15 < -34. 128. 382.
    7 17 15 < 925. 1051. 530.
    0 18 15 < 902. 126. 627.
    1 18 15 o 15620. 13327. 1404.
    2 18 15 < 2114. 3011. 724.
    0 0 16 o 125739. 117251. 990.
    1 0 16 o 78549. 81247. 507.
    2 0 16 o 120790. 120187. 713.
    3 0 16 o 1926. 1794. 88.
    4 0 16 o 16484. 15820. 229.
    5 0 16 o 1761. 1698. 82.
    6 0 16 o 19751. 19218. 271.
    7 0 16 o 36732. 37141. 390.
    8 0 16 o 6962. 6638. 193.
    9 0 16 o 40065. 38852. 438.
    10 0 16 o 182583. 177455. 1023.
    11 0 16 o 35415. 35686. 461.
    12 0 16 o 2264. 2366. 146.
    13 0 16 < 31. 1. 61.
    14 0 16 o 9726. 9572. 390.
    15 0 16 o 36690. 37128. 854.
    16 0 16 o 8571. 8203. 428.
    17 0 16 o 63388. 62677. 1203.
    18 0 16 o 9418. 9359. 478.
    19 0 16 o 1058. 975. 311.
    20 0 16 o 13470. 11971. 1570.
    1 1 16 o 129150. 127103. 570.
    2 1 16 o 60626. 61638. 337.
    3 1 16 o 236. 53. 22.
    5 1 16 o 1547. 1260. 55.
    6 1 16 o 15842. 16153. 184.
    7 1 16 o 3943. 4039. 93.
    8 1 16 o 153551. 152360. 644.
    9 1 16 o 85350. 83542. 490.
    10 1 16 o 30080. 29406. 313.
    11 1 16 o 46201. 46685. 428.
    12 1 16 o 1667. 1604. 91.
    13 1 16 o 8867. 8942. 222.
    14 1 16 o 51691. 51784. 652.
    15 1 16 o 2932. 2880. 164.
    16 1 16 o 10532. 10318. 339.
    17 1 16 o 1051. 1098. 110.
    18 1 16 o 8706. 8407. 326.
    19 1 16 o 13802. 13794. 597.
    20 1 16 < 576. 185. 287.
    0 2 16 o 432168. 421849. 1911.
    1 2 16 o 188967. 194303. 683.
    2 2 16 o 8836. 8293. 133.
    3 2 16 o 8836. 9072. 133.
    4 2 16 o 46880. 49915. 320.
    5 2 16 o 59984. 58828. 376.
    6 2 16 o 88128. 85544. 451.
    7 2 16 o 66408. 67132. 434.
    8 2 16 o 120600. 121441. 575.
    9 2 16 o 13894. 13734. 208.
    10 2 16 o 29458. 30192. 316.
    11 2 16 o 3271. 3034. 129.
    12 2 16 o 54110. 54768. 562.
    13 2 16 o 1302. 1365. 97.
    14 2 16 o 316. 476. 68.
    15 2 16 o 15931. 15601. 393.
    16 2 16 o 10199. 10210. 345.
    17 2 16 o 45539. 46665. 752.
    18 2 16 o 12296. 12374. 409.
    19 2 16 < 261. 29. 120.
    20 2 16 o 2103. 2669. 497.
    1 3 16 o 64798. 65787. 441.
    2 3 16 o 78279. 77061. 424.
    3 3 16 o 2056. 2174. 65.
    4 3 16 o 13351. 12940. 168.
    5 3 16 o 6115. 5662. 123.
    6 3 16 o 46820. 47716. 366.
    7 3 16 o 16005. 16229. 213.
    8 3 16 o 118775. 119909. 607.
    9 3 16 o 122344. 122560. 644.
    10 3 16 o 15647. 15107. 267.
    11 3 16 o 1687. 1736. 96.
    12 3 16 o 1472. 1485. 99.
    13 3 16 o 35614. 36220. 514.
    14 3 16 o 47197. 47323. 632.
    15 3 16 o 25193. 25363. 500.
    16 3 16 o 10838. 10858. 357.
    17 3 16 o 6403. 6525. 312.
    18 3 16 o 4637. 4854. 311.
    19 3 16 o 2067. 1935. 341.
    20 3 16 < 1948. 2619. 746.
    0 4 16 o 6191. 5960. 211.
    1 4 16 o 15755. 17087. 236.
    2 4 16 o 46618. 48503. 327.
    3 4 16 o 15509. 15361. 178.
    4 4 16 o 27359. 28233. 246.
    5 4 16 o 4111. 3967. 102.
    6 4 16 o 2775. 2676. 89.
    7 4 16 o 17665. 18809. 230.
    8 4 16 o 1594. 1691. 75.
    9 4 16 o 28270. 29093. 349.
    10 4 16 o 73206. 72622. 600.
    11 4 16 o 20743. 21246. 339.
    12 4 16 o 1432. 1518. 106.
    13 4 16 o 1071. 786. 111.
    14 4 16 o 315. 158. 77.
    15 4 16 o 16881. 16852. 468.
    16 4 16 o 11908. 12048. 435.
    17 4 16 o 27755. 28247. 735.
    18 4 16 o 736. 1013. 178.
    19 4 16 o 1807. 1902. 320.
    1 5 16 o 4739. 5087. 118.
    2 5 16 o 45738. 46658. 381.
    3 5 16 o 397. 518. 34.
    4 5 16 o 1186. 1236. 55.
    5 5 16 o 42704. 44570. 327.
    6 5 16 o 4089. 4010. 106.
    7 5 16 o 3887. 4283. 107.
    8 5 16 o 35931. 36218. 370.
    9 5 16 o 4025. 3977. 136.
    10 5 16 o 950. 735. 77.
    11 5 16 o 47192. 48308. 518.
    12 5 16 o 12974. 12411. 320.
    13 5 16 o 16287. 16209. 404.
    14 5 16 o 9613. 9244. 326.
    15 5 16 o 788. 745. 103.
    16 5 16 o 722. 658. 129.
    17 5 16 o 18330. 18779. 583.
    18 5 16 o 14604. 13810. 688.
    19 5 16 o 13482. 13945. 901.
    0 6 16 o 47380. 49774. 546.
    1 6 16 o 16852. 17143. 231.
    2 6 16 o 13587. 14506. 215.
    3 6 16 o 19264. 20370. 251.
    4 6 16 o 259. 26. 40.
    5 6 16 o 2322. 2157. 87.
    6 6 16 o 50171. 49338. 394.
    7 6 16 o 36689. 37585. 358.
    8 6 16 o 4208. 4321. 135.
    9 6 16 o 6582. 6936. 177.
    10 6 16 < 97. 79. 39.
    11 6 16 o 1338. 1425. 102.
    12 6 16 o 3244. 3209. 178.
    13 6 16 o 9372. 9926. 345.
    14 6 16 o 4811. 4733. 246.
    15 6 16 o 1069. 820. 133.
    16 6 16 o 8682. 9214. 376.
    17 6 16 o 3876. 4344. 303.
    18 6 16 < 192. 50. 127.
    19 6 16 o 2803. 2428. 693.
    1 7 16 o 6669. 7204. 147.
    2 7 16 o 20599. 21002. 271.
    3 7 16 o 7838. 8441. 164.
    4 7 16 o 5063. 4890. 148.
    5 7 16 o 3561. 4157. 121.
    6 7 16 o 3162. 3048. 114.
    7 7 16 o 39731. 41265. 422.
    8 7 16 o 9685. 9308. 202.
    9 7 16 o 25883. 26061. 362.
    10 7 16 o 772. 753. 73.
    11 7 16 o 12576. 13940. 323.
    12 7 16 o 2780. 2866. 198.
    13 7 16 o 16185. 17073. 469.
    14 7 16 o 14750. 14607. 489.
    15 7 16 o 45409. 45047. 882.
    16 7 16 o 4710. 5133. 286.
    17 7 16 o 4587. 4726. 440.
    18 7 16 < 350. 150. 241.
    0 8 16 o 3743. 4303. 166.
    1 8 16 o 112. 37. 32.
    2 8 16 o 11279. 11556. 206.
    3 8 16 o 37430. 37067. 411.
    4 8 16 o 47869. 49215. 493.
    5 8 16 o 851. 928. 74.
    6 8 16 o 8882. 9314. 237.
    7 8 16 o 213. 187. 39.
    8 8 16 o 2804. 3141. 123.
    9 8 16 o 8199. 8880. 217.
    10 8 16 o 4551. 4163. 175.
    11 8 16 o 597. 494. 88.
    12 8 16 o 475. 583. 81.
    13 8 16 o 12196. 11785. 445.
    14 8 16 o 6571. 6794. 335.
    15 8 16 < 233. 399. 103.
    16 8 16 o 3982. 3523. 300.
    17 8 16 < 383. 325. 179.
    18 8 16 o 5101. 4010. 1010.
    1 9 16 o 2887. 2639. 114.
    2 9 16 o 206. 109. 41.
    3 9 16 o 191. 3. 45.
    4 9 16 o 28375. 28917. 439.
    5 9 16 o 51166. 53843. 593.
    6 9 16 o 22632. 22975. 370.
    7 9 16 o 5882. 5886. 197.
    8 9 16 o 9190. 9144. 269.
    9 9 16 o 49465. 49680. 617.
    10 9 16 o 30883. 31948. 593.
    11 9 16 o 37850. 37512. 717.
    12 9 16 o 28691. 28300. 637.
    13 9 16 o 64742. 62966. 1054.
    14 9 16 o 6421. 6037. 344.
    15 9 16 o 8638. 8054. 407.
    16 9 16 o 6425. 6864. 478.
    17 9 16 o 36797. 39740. 2624.
    0 10 16 o 16232. 16503. 418.
    1 10 16 o 21657. 21132. 347.
    2 10 16 o 523. 245. 68.
    3 10 16 o 33109. 34217. 473.
    4 10 16 o 27870. 28446. 435.
    5 10 16 o 14350. 14267. 315.
    6 10 16 o 5089. 4021. 195.
    7 10 16 o 1938. 1648. 132.
    8 10 16 o 9880. 9433. 304.
    9 10 16 o 2602. 2638. 183.
    10 10 16 < 113. 138. 82.
    11 10 16 < 184. 148. 94.
    12 10 16 o 5052. 4898. 301.
    13 10 16 o 16301. 16132. 548.
    14 10 16 o 8636. 8364. 407.
    15 10 16 o 2742. 2585. 268.
    16 10 16 o 4206. 4157. 517.
    1 11 16 o 3094. 3027. 136.
    2 11 16 o 897. 947. 78.
    3 11 16 o 9609. 10024. 273.
    4 11 16 o 3958. 3850. 182.
    5 11 16 o 6819. 7326. 250.
    6 11 16 o 13717. 12972. 372.
    7 11 16 o 16139. 16427. 433.
    8 11 16 o 3801. 3449. 246.
    9 11 16 o 499. 8. 111.
    10 11 16 o 3546. 4281. 239.
    11 11 16 o 22980. 23928. 660.
    12 11 16 o 12308. 12841. 505.
    13 11 16 < 255. 238. 102.
    14 11 16 < 347. 300. 143.
    15 11 16 o 30380. 29613. 1371.
    16 11 16 < -51. 91. 287.
    0 12 16 o 3663. 3244. 230.
    1 12 16 o 21790. 22804. 392.
    2 12 16 o 4660. 4682. 190.
    3 12 16 o 15117. 14877. 369.
    4 12 16 o 15451. 14060. 425.
    5 12 16 o 8494. 8630. 316.
    6 12 16 o 17176. 16698. 551.
    7 12 16 < -7. 111. 88.
    8 12 16 o 1148. 1196. 132.
    9 12 16 o 2494. 2605. 198.
    10 12 16 o 10927. 10816. 435.
    11 12 16 o 3008. 3357. 262.
    12 12 16 < 43. 278. 131.
    13 12 16 o 16473. 16213. 718.
    14 12 16 o 12506. 12407. 764.
    15 12 16 o 10904. 11810. 1431.
    1 13 16 o 5332. 5293. 255.
    2 13 16 o 9227. 10333. 328.
    3 13 16 < 71. 15. 70.
    4 13 16 o 18962. 19363. 513.
    5 13 16 o 39864. 38409. 804.
    6 13 16 o 32016. 32087. 779.
    7 13 16 o 1887. 1537. 197.
    8 13 16 o 47551. 47907. 918.
    9 13 16 o 47243. 45886. 880.
    10 13 16 o 30893. 30530. 768.
    11 13 16 o 7236. 6157. 579.
    12 13 16 o 17558. 16990. 919.
    13 13 16 o 36200. 35655. 1840.
    0 14 16 o 43133. 42020. 1051.
    1 14 16 o 42019. 41701. 732.
    2 14 16 o 12334. 12157. 391.
    3 14 16 o 20816. 21033. 537.
    4 14 16 o 46600. 46461. 958.
    5 14 16 o 12035. 12438. 503.
    6 14 16 o 2581. 1980. 246.
    7 14 16 o 11840. 10511. 471.
    8 14 16 o 27449. 27038. 772.
    9 14 16 < -9. 136. 130.
    10 14 16 < -88. 17. 166.
    11 14 16 < -310. 122. 266.
    12 14 16 o 2962. 3072. 544.
    1 15 16 o 5104. 5624. 261.
    2 15 16 o 6540. 6771. 316.
    3 15 16 o 591. 721. 123.
    4 15 16 o 3655. 3326. 277.
    5 15 16 o 810. 195. 175.
    6 15 16 o 5728. 5406. 358.
    7 15 16 o 2331. 2908. 316.
    8 15 16 o 14404. 14626. 812.
    9 15 16 o 2490. 2581. 364.
    10 15 16 o 3285. 3719. 563.
    11 15 16 o 8509. 7406. 1332.
    0 16 16 < 509. 234. 245.
    1 16 16 o 5894. 5613. 360.
    2 16 16 o 24627. 24706. 745.
    3 16 16 o 843. 238. 213.
    4 16 16 o 14894. 14344. 692.
    5 16 16 < 221. 28. 127.
    6 16 16 o 2128. 1925. 332.
    7 16 16 < 22. 14. 254.
    8 16 16 o 938. 880. 281.
    9 16 16 o 5694. 4460. 1071.
    1 17 16 o 5335. 5713. 465.
    2 17 16 o 4750. 5012. 497.
    3 17 16 o 1534. 1599. 286.
    4 17 16 < -22. 84. 369.
    5 17 16 < 731. 1024. 346.
    6 17 16 o 3054. 1715. 835.
    1 1 17 o 5359. 4943. 119.
    2 1 17 o 30831. 29650. 247.
    3 1 17 o 575. 479. 40.
    4 1 17 o 25406. 25551. 233.
    5 1 17 o 17004. 17881. 178.
    6 1 17 o 26704. 26284. 228.
    7 1 17 o 867. 941. 46.
    8 1 17 o 84336. 85907. 464.
    9 1 17 o 4706. 4637. 117.
    10 1 17 o 43573. 44108. 378.
    11 1 17 o 191. 77. 34.
    12 1 17 o 26975. 26762. 349.
    13 1 17 o 6424. 6752. 186.
    14 1 17 o 32288. 32410. 487.
    15 1 17 o 565. 28. 106.
    16 1 17 o 23562. 23654. 509.
    17 1 17 o 3127. 3493. 192.
    18 1 17 o 10120. 10109. 369.
    19 1 17 o 576. 478. 165.
    20 1 17 o 12412. 11583. 1558.
    1 2 17 o 79830. 78600. 463.
    2 2 17 o 2505. 2153. 76.
    3 2 17 o 7294. 6837. 123.
    4 2 17 o 7946. 7733. 133.
    5 2 17 o 31692. 31252. 268.
    6 2 17 o 6189. 5121. 124.
    7 2 17 o 32446. 32103. 297.
    8 2 17 o 297. 135. 37.
    9 2 17 o 1086. 1101. 57.
    10 2 17 o 3355. 3253. 111.
    11 2 17 o 775. 836. 62.
    12 2 17 o 2521. 2529. 119.
    13 2 17 < 59. 174. 48.
    14 2 17 o 4685. 4767. 202.
    15 2 17 o 2227. 2245. 154.
    16 2 17 o 5310. 4180. 263.
    17 2 17 o 6362. 6616. 287.
    18 2 17 < 194. 139. 70.
    19 2 17 o 3240. 3053. 293.
    20 2 17 < -35. 438. 255.
    1 3 17 o 504. 207. 45.
    2 3 17 o 11429. 12090. 168.
    3 3 17 o 4205. 4059. 90.
    4 3 17 o 8388. 8113. 132.
    5 3 17 o 14270. 13884. 187.
    6 3 17 o 1292. 1273. 63.
    7 3 17 o 11590. 11115. 188.
    8 3 17 o 14016. 14203. 203.
    9 3 17 o 4348. 3761. 124.
    10 3 17 o 1348. 1251. 75.
    11 3 17 o 5719. 5887. 174.
    12 3 17 o 1185. 903. 95.
    13 3 17 o 851. 752. 89.
    14 3 17 o 220. 16. 67.
    15 3 17 o 13691. 12510. 390.
    16 3 17 o 5870. 5502. 277.
    17 3 17 o 1758. 2088. 171.
    18 3 17 o 16512. 16980. 589.
    19 3 17 o 1140. 1143. 243.
    0 4 17 o 2575. 2422. 133.
    1 4 17 o 8657. 8627. 177.
    2 4 17 o 18563. 18884. 221.
    3 4 17 o 6866. 6708. 128.
    4 4 17 o 38029. 37969. 299.
    5 4 17 o 6343. 6324. 127.
    6 4 17 o 61153. 61906. 422.
    7 4 17 o 575. 574. 44.
    8 4 17 o 2100. 2206. 87.
    9 4 17 o 37165. 37894. 395.
    10 4 17 o 1233. 714. 86.
    11 4 17 o 12491. 12453. 264.
    12 4 17 o 1545. 1672. 102.
    13 4 17 o 8640. 8223. 289.
    14 4 17 o 7512. 7571. 306.
    15 4 17 o 32889. 34229. 658.
    16 4 17 o 13009. 12310. 462.
    17 4 17 o 28508. 27767. 749.
    18 4 17 o 783. 566. 169.
    19 4 17 < 74. 325. 211.
    1 5 17 o 2376. 2572. 88.
    2 5 17 o 40951. 41466. 360.
    3 5 17 o 16942. 17186. 211.
    4 5 17 o 17300. 17710. 221.
    5 5 17 o 62377. 62202. 405.
    6 5 17 o 68635. 70332. 442.
    7 5 17 o 27223. 27419. 300.
    8 5 17 o 171248. 173098. 844.
    9 5 17 o 5067. 5015. 151.
    10 5 17 o 52034. 53088. 517.
    11 5 17 o 728. 290. 78.
    12 5 17 o 40594. 41121. 567.
    13 5 17 o 8208. 8471. 309.
    14 5 17 o 81886. 81549. 1000.
    15 5 17 o 5054. 5505. 256.
    16 5 17 o 31850. 31159. 664.
    17 5 17 o 16366. 16806. 552.
    18 5 17 < 28. 125. 131.
    19 5 17 < -132. 14. 192.
    1 6 17 o 353257. 372551. 1049.
    2 6 17 o 6990. 6987. 154.
    3 6 17 o 109839. 111113. 598.
    4 6 17 o 25011. 25467. 280.
    5 6 17 o 139507. 146354. 672.
    6 6 17 o 61870. 61438. 453.
    7 6 17 o 115319. 113665. 651.
    8 6 17 o 13811. 13638. 254.
    9 6 17 o 469. 402. 51.
    10 6 17 o 2931. 2977. 136.
    11 6 17 o 793. 819. 75.
    12 6 17 o 10910. 10774. 328.
    13 6 17 o 1708. 1621. 149.
    14 6 17 o 4388. 4155. 250.
    15 6 17 o 12920. 13106. 440.
    16 6 17 o 18708. 18237. 547.
    17 6 17 o 37110. 36260. 931.
    18 6 17 o 4902. 5248. 540.
    1 7 17 o 2155. 1946. 88.
    2 7 17 o 66491. 70790. 493.
    3 7 17 o 7065. 7432. 156.
    4 7 17 o 820. 985. 56.
    5 7 17 o 35808. 36065. 385.
    6 7 17 o 4670. 4391. 139.
    7 7 17 o 16063. 15971. 274.
    8 7 17 o 90447. 92947. 653.
    9 7 17 o 6880. 6063. 187.
    10 7 17 o 9826. 10289. 262.
    11 7 17 o 2444. 2283. 158.
    12 7 17 < 135. 83. 69.
    13 7 17 o 3246. 2742. 201.
    14 7 17 o 19674. 19693. 535.
    15 7 17 o 24681. 23369. 657.
    16 7 17 o 4201. 4351. 276.
    17 7 17 o 8212. 8010. 606.
    18 7 17 o 15760. 14021. 980.
    0 8 17 o 1656. 1331. 112.
    1 8 17 o 499. 319. 46.
    2 8 17 o 14741. 16006. 244.
    3 8 17 o 53739. 55125. 481.
    4 8 17 o 10832. 10560. 237.
    5 8 17 o 3061. 3107. 131.
    6 8 17 o 64006. 65914. 635.
    7 8 17 o 7529. 8180. 213.
    8 8 17 o 148. 129. 45.
    9 8 17 o 35441. 37077. 462.
    10 8 17 o 3654. 3432. 172.
    11 8 17 o 29328. 28884. 580.
    12 8 17 o 1202. 1475. 126.
    13 8 17 o 1672. 1486. 165.
    14 8 17 o 7957. 8337. 370.
    15 8 17 o 22472. 23167. 639.
    16 8 17 o 19707. 18921. 662.
    17 8 17 o 34053. 34015. 1266.
    18 8 17 < 45. 322. 388.
    1 9 17 o 384. 347. 48.
    2 9 17 o 55172. 59200. 511.
    3 9 17 o 10459. 11426. 249.
    4 9 17 o 402. 380. 56.
    5 9 17 o 14598. 15080. 316.
    6 9 17 o 10657. 10573. 254.
    7 9 17 o 9219. 9258. 229.
    8 9 17 o 83464. 84778. 799.
    9 9 17 < 190. 73. 70.
    10 9 17 o 8834. 8740. 343.
    11 9 17 o 820. 254. 142.
    12 9 17 o 865. 671. 124.
    13 9 17 o 2776. 2404. 233.
    14 9 17 o 30406. 29296. 746.
    15 9 17 o 15154. 14410. 582.
    16 9 17 o 8036. 7802. 536.
    17 9 17 o 5747. 6262. 1066.
    0 10 17 o 999. 13. 132.
    1 10 17 o 218408. 232405. 1081.
    2 10 17 o 923. 412. 88.
    3 10 17 o 31113. 32398. 446.
    4 10 17 o 13462. 13881. 313.
    5 10 17 o 95344. 99618. 832.
    6 10 17 o 9124. 9076. 266.
    7 10 17 o 90063. 89099. 802.
    8 10 17 < 157. 154. 63.
    9 10 17 o 254. 296. 80.
    10 10 17 o 5236. 5486. 271.
    11 10 17 < -13. 0. 84.
    12 10 17 < 150. 116. 90.
    13 10 17 o 13604. 12687. 503.
    14 10 17 o 4053. 4462. 293.
    15 10 17 o 7382. 7465. 516.
    16 10 17 o 11361. 9500. 847.
    1 11 17 o 3866. 4303. 146.
    2 11 17 o 36089. 37676. 479.
    3 11 17 < 36. 38. 50.
    4 11 17 < 56. 22. 59.
    5 11 17 o 8535. 8726. 294.
    6 11 17 o 1478. 1464. 125.
    7 11 17 o 604. 356. 104.
    8 11 17 o 58722. 58367. 951.
    9 11 17 o 2644. 2524. 192.
    10 11 17 o 1223. 1351. 131.
    11 11 17 o 5721. 6208. 320.
    12 11 17 o 1406. 1705. 161.
    13 11 17 o 877. 649. 145.
    14 11 17 o 28467. 28720. 943.
    15 11 17 o 3058. 2362. 444.
    0 12 17 o 36185. 38110. 677.
    1 12 17 o 5981. 6312. 206.
    2 12 17 o 1294. 1389. 100.
    3 12 17 o 74076. 74513. 816.
    4 12 17 o 362. 123. 85.
    5 12 17 o 18213. 18760. 495.
    6 12 17 o 10033. 9848. 394.
    7 12 17 < -23. 194. 85.
    8 12 17 o 1821. 1860. 174.
    9 12 17 o 34873. 35702. 736.
    10 12 17 o 3939. 4500. 264.
    11 12 17 o 15758. 15012. 581.
    12 12 17 o 1926. 1897. 253.
    13 12 17 o 7461. 8249. 499.
    14 12 17 < 12. 235. 181.
    1 13 17 o 14550. 14862. 403.
    2 13 17 o 16772. 17513. 429.
    3 13 17 o 394. 414. 82.
    4 13 17 o 16764. 16313. 488.
    5 13 17 o 4967. 4494. 275.
    6 13 17 o 19433. 19155. 617.
    7 13 17 o 715. 290. 146.
    8 13 17 o 4508. 4053. 299.
    9 13 17 o 9861. 8987. 410.
    10 13 17 o 10458. 10526. 476.
    11 13 17 o 4955. 4082. 449.
    12 13 17 o 43029. 40376. 1434.
    13 13 17 < 1153. 1045. 399.
    0 14 17 o 16907. 16532. 664.
    1 14 17 o 30123. 29366. 597.
    2 14 17 o 16230. 16769. 441.
    3 14 17 o 4804. 4710. 264.
    4 14 17 o 3826. 3901. 251.
    5 14 17 o 8730. 8309. 423.
    6 14 17 < -2. 7. 104.
    7 14 17 o 31757. 29804. 776.
    8 14 17 o 2895. 2988. 257.
    9 14 17 o 1403. 1641. 218.
    10 14 17 o 15063. 15914. 834.
    11 14 17 < -721. 3. 601.
    12 14 17 o 7252. 7023. 1171.
    1 15 17 o 13682. 14430. 416.
    2 15 17 o 15976. 14925. 476.
    3 15 17 < 249. 455. 91.
    4 15 17 o 10074. 9599. 439.
    5 15 17 o 2221. 2169. 226.
    6 15 17 o 4153. 4256. 376.
    7 15 17 o 1541. 1588. 255.
    8 15 17 o 12372. 11120. 874.
    9 15 17 o 7586. 5903. 864.
    10 15 17 < 1341. 1809. 532.
    0 16 17 o 18866. 18377. 913.
    1 16 17 o 13373. 13560. 518.
    2 16 17 o 3996. 3205. 295.
    3 16 17 o 78824. 75408. 1458.
    4 16 17 < 596. 130. 204.
    5 16 17 o 8970. 9662. 604.
    6 16 17 o 2321. 1926. 401.
    7 16 17 < -159. 107. 175.
    8 16 17 o 7619. 5857. 1221.
    1 17 17 o 13737. 12225. 1157.
    2 17 17 o 2491. 1821. 718.
    3 17 17 < 235. 248. 311.
    0 0 18 o 312. 32. 55.
    1 0 18 o 367. 157. 40.
    2 0 18 o 2673. 2407. 109.
    3 0 18 o 8360. 8580. 196.
    4 0 18 o 233152. 235550. 898.
    5 0 18 o 479. 455. 41.
    6 0 18 o 40570. 41706. 394.
    7 0 18 o 3905. 4184. 127.
    8 0 18 o 31943. 31493. 417.
    9 0 18 o 2743. 2613. 126.
    10 0 18 o 60924. 60090. 596.
    11 0 18 o 11204. 11555. 266.
    12 0 18 o 23936. 25082. 438.
    13 0 18 o 53900. 52985. 826.
    14 0 18 o 7021. 7391. 340.
    15 0 18 o 14868. 15506. 556.
    16 0 18 o 103262. 102181. 1508.
    17 0 18 o 10653. 11202. 495.
    18 0 18 < -99. 45. 123.
    19 0 18 o 9492. 9037. 763.
    1 1 18 o 4560. 4373. 109.
    2 1 18 o 311. 3. 32.
    3 1 18 o 41713. 41566. 289.
    4 1 18 o 18424. 18487. 202.
    5 1 18 o 79590. 79483. 394.
    6 1 18 o 34282. 34109. 256.
    7 1 18 o 71162. 70973. 402.
    8 1 18 o 10492. 10526. 162.
    9 1 18 o 37090. 36352. 327.
    10 1 18 o 27952. 27171. 297.
    11 1 18 o 804. 690. 58.
    12 1 18 o 43653. 44592. 442.
    13 1 18 o 372. 236. 58.
    14 1 18 o 2394. 2402. 147.
    15 1 18 o 89429. 90269. 961.
    16 1 18 o 3940. 3463. 216.
    17 1 18 o 18158. 18200. 463.
    18 1 18 o 895. 1011. 121.
    19 1 18 o 1226. 862. 192.
    0 2 18 o 151056. 152559. 951.
    1 2 18 o 80154. 79133. 484.
    2 2 18 o 65946. 67378. 390.
    3 2 18 o 107778. 108339. 479.
    4 2 18 o 3851. 4079. 89.
    5 2 18 o 80764. 79716. 433.
    6 2 18 o 314777. 316819. 897.
    7 2 18 o 19644. 19657. 230.
    8 2 18 o 20793. 21109. 249.
    9 2 18 o 18201. 18219. 242.
    10 2 18 o 1829. 1927. 83.
    11 2 18 o 3744. 3696. 133.
    12 2 18 o 2183. 2238. 108.
    13 2 18 o 5395. 5084. 186.
    14 2 18 o 20312. 20403. 437.
    15 2 18 o 8225. 8305. 290.
    16 2 18 o 92412. 91594. 1014.
    17 2 18 o 4742. 5364. 251.
    18 2 18 o 541. 486. 110.
    19 2 18 o 18387. 18399. 748.
    1 3 18 o 12354. 12949. 188.
    2 3 18 o 172. 46. 26.
    3 3 18 o 51154. 51055. 347.
    4 3 18 o 30689. 31766. 257.
    5 3 18 o 35785. 35356. 301.
    6 3 18 o 48808. 49048. 369.
    7 3 18 o 109521. 110173. 567.
    8 3 18 o 44416. 45360. 377.
    9 3 18 o 50380. 50256. 421.
    10 3 18 o 32882. 32872. 360.
    11 3 18 o 958. 1112. 71.
    12 3 18 o 52183. 52699. 568.
    13 3 18 o 3941. 4509. 193.
    14 3 18 o 18636. 18742. 459.
    15 3 18 o 89534. 88879. 1033.
    16 3 18 o 8776. 8118. 381.
    17 3 18 o 7423. 7049. 365.
    18 3 18 o 5525. 5111. 351.
    19 3 18 < 56. 4. 190.
    0 4 18 o 428. 449. 56.
    1 4 18 o 12988. 13042. 210.
    2 4 18 o 18296. 19259. 214.
    3 4 18 o 847. 618. 52.
    4 4 18 o 136127. 140597. 585.
    5 4 18 o 1566. 1580. 65.
    6 4 18 o 50824. 53681. 389.
    7 4 18 o 8457. 8672. 168.
    8 4 18 o 12631. 12473. 213.
    9 4 18 o 1233. 1309. 74.
    10 4 18 o 49225. 48913. 516.
    11 4 18 o 348. 53. 56.
    12 4 18 o 2868. 2832. 147.
    13 4 18 o 9142. 8357. 292.
    14 4 18 o 3734. 3963. 202.
    15 4 18 o 4903. 5207. 266.
    16 4 18 o 57004. 56543. 1038.
    17 4 18 o 2220. 2559. 213.
    18 4 18 o 480. 504. 142.
    19 4 18 o 3313. 3150. 467.
    1 5 18 o 23193. 24435. 284.
    2 5 18 o 12979. 14266. 193.
    3 5 18 o 21414. 22781. 243.
    4 5 18 o 383. 411. 34.
    5 5 18 o 45633. 47780. 360.
    6 5 18 o 937. 770. 58.
    7 5 18 o 6345. 6755. 154.
    8 5 18 o 15328. 15966. 249.
    9 5 18 o 2749. 2822. 119.
    10 5 18 o 1664. 1756. 96.
    11 5 18 o 30352. 30606. 446.
    12 5 18 o 270. 95. 66.
    13 5 18 o 8162. 8204. 311.
    14 5 18 o 4162. 4224. 231.
    15 5 18 o 15857. 15178. 464.
    16 5 18 o 5679. 5718. 289.
    17 5 18 o 17787. 17888. 577.
    18 5 18 < 440. 1030. 190.
    19 5 18 o 6118. 6085. 980.
    0 6 18 o 79866. 85691. 756.
    1 6 18 o 16063. 16283. 224.
    2 6 18 o 946. 237. 74.
    3 6 18 o 17191. 17908. 234.
    4 6 18 o 4208. 4612. 117.
    5 6 18 o 11376. 11710. 199.
    6 6 18 o 55765. 56697. 456.
    7 6 18 o 1772. 1589. 85.
    8 6 18 o 13355. 14565. 259.
    9 6 18 o 1180. 1013. 83.
    10 6 18 o 12530. 13371. 273.
    11 6 18 o 845. 1133. 81.
    12 6 18 o 4160. 4737. 214.
    13 6 18 o 532. 430. 99.
    14 6 18 o 6354. 6285. 300.
    15 6 18 o 450. 304. 106.
    16 6 18 o 11864. 10560. 462.
    17 6 18 o 1166. 436. 180.
    18 6 18 < 4. 118. 207.
    1 7 18 o 31322. 32630. 338.
    2 7 18 o 990. 748. 68.
    3 7 18 o 340. 174. 43.
    4 7 18 o 7338. 7867. 172.
    5 7 18 o 14337. 14906. 247.
    6 7 18 o 10177. 10563. 210.
    7 7 18 o 2957. 2762. 130.
    8 7 18 o 7528. 7073. 203.
    9 7 18 o 36338. 36511. 448.
    10 7 18 o 4394. 4189. 191.
    11 7 18 o 1647. 1717. 131.
    12 7 18 o 10301. 10664. 371.
    13 7 18 o 16260. 16164. 450.
    14 7 18 o 6412. 6230. 311.
    15 7 18 o 27741. 28066. 662.
    16 7 18 o 2719. 2475. 225.
    17 7 18 o 4561. 5204. 462.
    0 8 18 o 33529. 36332. 515.
    1 8 18 o 17740. 19287. 265.
    2 8 18 o 35440. 37469. 403.
    3 8 18 o 7911. 7616. 186.
    4 8 18 o 10118. 10506. 237.
    5 8 18 o 7846. 8436. 215.
    6 8 18 o 1624. 1533. 102.
    7 8 18 o 2743. 2734. 129.
    8 8 18 o 290. 522. 49.
    9 8 18 o 1152. 1218. 82.
    10 8 18 o 29637. 29426. 552.
    11 8 18 o 1856. 2023. 161.
    12 8 18 o 16352. 16120. 480.
    13 8 18 o 747. 1060. 130.
    14 8 18 o 422. 492. 113.
    15 8 18 o 1430. 1503. 173.
    16 8 18 < 128. 4. 112.
    17 8 18 o 4254. 4481. 539.
    1 9 18 o 25430. 25658. 357.
    2 9 18 o 9881. 9607. 226.
    3 9 18 o 13678. 13509. 288.
    4 9 18 o 14058. 15310. 320.
    5 9 18 o 4251. 4047. 171.
    6 9 18 o 34222. 33385. 468.
    7 9 18 o 20098. 19915. 367.
    8 9 18 o 58841. 60115. 653.
    9 9 18 o 1279. 1115. 117.
    10 9 18 o 43995. 45791. 809.
    11 9 18 o 95688. 94797. 1160.
    12 9 18 o 42017. 42365. 785.
    13 9 18 o 8478. 7776. 388.
    14 9 18 o 21323. 20582. 631.
    15 9 18 o 21443. 21032. 699.
    16 9 18 o 16425. 16047. 864.
    0 10 18 o 9898. 9927. 335.
    1 10 18 o 29133. 29602. 417.
    2 10 18 o 51689. 53784. 560.
    3 10 18 o 8199. 8677. 257.
    4 10 18 o 1016. 648. 102.
    5 10 18 o 15936. 15073. 362.
    6 10 18 o 17093. 16536. 368.
    7 10 18 o 7987. 7231. 245.
    8 10 18 o 472. 318. 67.
    9 10 18 < -148. 3. 83.
    10 10 18 o 20576. 20607. 540.
    11 10 18 < 106. 3. 85.
    12 10 18 o 20642. 20123. 609.
    13 10 18 o 3402. 2893. 262.
    14 10 18 < 127. 19. 97.
    15 10 18 o 4980. 5622. 419.
    16 10 18 o 4393. 3975. 529.
    1 11 18 o 10172. 10943. 250.
    2 11 18 o 1370. 1228. 101.
    3 11 18 o 7777. 8652. 249.
    4 11 18 o 355. 549. 64.
    5 11 18 o 1427. 1668. 120.
    6 11 18 o 878. 932. 102.
    7 11 18 o 4935. 5027. 247.
    8 11 18 o 6683. 6194. 314.
    9 11 18 o 9894. 9274. 367.
    10 11 18 < -126. 13. 90.
    11 11 18 o 4108. 4267. 270.
    12 11 18 o 786. 710. 134.
    13 11 18 o 8841. 8991. 453.
    14 11 18 < 93. 151. 141.
    15 11 18 < -197. 223. 251.
    0 12 18 o 7107. 8184. 377.
    1 12 18 o 6686. 6659. 238.
    2 12 18 o 5761. 5720. 222.
    3 12 18 o 7603. 6957. 288.
    4 12 18 o 4385. 4321. 230.
    5 12 18 o 3755. 3900. 218.
    6 12 18 o 2871. 3054. 209.
    7 12 18 < 45. 125. 84.
    8 12 18 o 10838. 11455. 409.
    9 12 18 o 1303. 1182. 145.
    10 12 18 < 142. 190. 86.
    11 12 18 o 1656. 1349. 198.
    12 12 18 o 17147. 17342. 792.
    13 12 18 o 6384. 6436. 454.
    14 12 18 < 723. 1555. 279.
    1 13 18 o 496. 507. 77.
    2 13 18 o 1202. 952. 125.
    3 13 18 o 16074. 15994. 459.
    4 13 18 o 22843. 23640. 554.
    5 13 18 o 609. 365. 99.
    6 13 18 o 33663. 32605. 813.
    7 13 18 o 50911. 51390. 952.
    8 13 18 o 33347. 32998. 782.
    9 13 18 o 11349. 10571. 423.
    10 13 18 o 33543. 34002. 946.
    11 13 18 o 39343. 39281. 1222.
    12 13 18 o 43604. 41368. 2828.
    13 13 18 o 15595. 13637. 1255.
    0 14 18 o 15744. 15420. 613.
    1 14 18 o 33280. 32599. 616.
    2 14 18 o 35696. 35889. 641.
    3 14 18 o 37124. 38219. 695.
    4 14 18 o 3772. 3627. 250.
    5 14 18 o 21932. 22096. 673.
    6 14 18 o 37282. 35778. 889.
    7 14 18 o 9416. 8462. 428.
    8 14 18 o 1112. 1213. 190.
    9 14 18 o 5404. 6205. 497.
    10 14 18 o 5637. 5366. 599.
    11 14 18 < 42. 32. 300.
    12 14 18 < 874. 614. 468.
    1 15 18 o 576. 504. 108.
    2 15 18 o 1338. 1356. 155.
    3 15 18 o 1505. 1696. 159.
    4 15 18 o 1326. 1863. 164.
    5 15 18 o 4643. 5322. 326.
    6 15 18 o 2010. 2311. 320.
    7 15 18 o 3886. 4249. 500.
    8 15 18 o 1233. 1427. 296.
    9 15 18 o 1824. 1323. 439.
    10 15 18 o 3532. 2007. 837.
    0 16 18 o 1312. 1275. 296.
    1 16 18 o 636. 318. 209.
    2 16 18 o 6030. 5804. 544.
    3 16 18 o 1418. 704. 312.
    4 16 18 o 16627. 16190. 933.
    5 16 18 o 1203. 1525. 283.
    6 16 18 < -348. 2. 236.
    7 16 18 < 378. 726. 234.
    1 17 18 o 2703. 2546. 525.
    2 17 18 < 1350. 1338. 602.
    2 1 19 o 1914. 2178. 68.
    3 1 19 o 35605. 35710. 266.
    4 1 19 o 138. 100. 24.
    5 1 19 o 5914. 6129. 118.
    6 1 19 o 625. 459. 37.
    7 1 19 o 46999. 48161. 325.
    8 1 19 o 1426. 1401. 64.
    9 1 19 o 40052. 40142. 342.
    10 1 19 o 1228. 1167. 64.
    11 1 19 o 44140. 44490. 414.
    12 1 19 o 1380. 1303. 86.
    13 1 19 o 16709. 16779. 336.
    14 1 19 o 431. 593. 66.
    15 1 19 o 31059. 30699. 571.
    16 1 19 o 1280. 1498. 123.
    17 1 19 o 9190. 9266. 332.
    18 1 19 < 180. 90. 91.
    19 1 19 o 13220. 13563. 921.
    0 2 19 o 26234. 26215. 357.
    2 2 19 o 79457. 76331. 427.
    3 2 19 o 7520. 7614. 131.
    4 2 19 o 2630. 2531. 79.
    5 2 19 o 8699. 8085. 147.
    6 2 19 o 63663. 64409. 412.
    7 2 19 o 1705. 1658. 73.
    8 2 19 o 7335. 7831. 151.
    9 2 19 o 97. 66. 31.
    10 2 19 o 5177. 4837. 140.
    11 2 19 o 211. 176. 42.
    12 2 19 o 2487. 2455. 123.
    13 2 19 o 12623. 12584. 311.
    14 2 19 o 562. 558. 81.
    15 2 19 o 4293. 4368. 205.
    16 2 19 o 13139. 13762. 387.
    17 2 19 o 411. 4. 107.
    18 2 19 o 1061. 785. 154.
    19 2 19 o 2534. 2024. 342.
    1 3 19 o 9907. 9820. 157.
    2 3 19 o 4104. 3793. 105.
    3 3 19 o 20367. 20743. 221.
    4 3 19 o 15873. 16071. 186.
    5 3 19 o 8318. 7820. 145.
    6 3 19 o 30845. 31762. 293.
    7 3 19 o 17472. 17378. 234.
    8 3 19 o 1883. 1433. 86.
    9 3 19 o 4594. 4452. 131.
    10 3 19 o 9071. 9258. 198.
    11 3 19 o 761. 512. 76.
    12 3 19 o 38830. 38968. 535.
    13 3 19 o 14616. 14885. 365.
    14 3 19 o 2488. 2270. 173.
    15 3 19 o 398. 194. 94.
    16 3 19 o 1311. 1332. 151.
    17 3 19 o 33014. 31261. 756.
    18 3 19 o 7350. 7051. 386.
    19 3 19 o 3737. 3572. 599.
    0 4 19 o 7202. 8342. 226.
    1 4 19 o 344. 88. 42.
    2 4 19 o 17975. 19371. 214.
    3 4 19 o 62320. 62263. 424.
    4 4 19 o 11934. 11438. 175.
    5 4 19 o 7917. 8261. 143.
    6 4 19 o 9364. 9549. 172.
    7 4 19 o 636. 635. 47.
    8 4 19 o 47740. 49498. 424.
    9 4 19 o 13969. 14338. 257.
    10 4 19 o 321. 16. 53.
    11 4 19 o 4371. 4178. 167.
    12 4 19 o 41818. 40968. 587.
    13 4 19 o 12471. 12595. 359.
    14 4 19 o 1912. 2005. 146.
    15 4 19 o 899. 844. 113.
    16 4 19 o 34853. 35046. 735.
    17 4 19 < -102. 5. 111.
    18 4 19 < 108. 203. 133.
    19 4 19 o 14702. 11902. 1526.
    1 5 19 o 7665. 7292. 184.
    2 5 19 o 33126. 33463. 332.
    3 5 19 o 41880. 42089. 344.
    4 5 19 o 18120. 18800. 228.
    5 5 19 o 613. 305. 49.
    6 5 19 o 10315. 10180. 183.
    7 5 19 o 128759. 131647. 676.
    8 5 19 o 2262. 2169. 94.
    9 5 19 o 20243. 20842. 333.
    10 5 19 o 12818. 13012. 272.
    11 5 19 o 95555. 98231. 794.
    12 5 19 o 31093. 30150. 527.
    13 5 19 o 23641. 23919. 530.
    14 5 19 o 688. 806. 96.
    15 5 19 o 77737. 78665. 1020.
    16 5 19 < 132. 24. 115.
    17 5 19 o 348. 392. 106.
    18 5 19 o 3220. 2958. 395.
    0 6 19 o 118804. 126423. 906.
    1 6 19 o 5464. 4638. 144.
    2 6 19 o 264687. 271351. 903.
    3 6 19 o 53171. 54166. 419.
    4 6 19 o 55241. 56215. 428.
    5 6 19 o 410. 15. 48.
    6 6 19 o 188824. 194107. 826.
    7 6 19 o 14823. 14437. 241.
    8 6 19 o 29362. 29331. 411.
    9 6 19 o 13196. 13572. 268.
    10 6 19 o 15067. 15222. 286.
    11 6 19 < 193. 2. 69.
    12 6 19 o 3939. 3794. 224.
    13 6 19 o 33743. 33648. 673.
    14 6 19 o 327. 222. 88.
    15 6 19 o 2857. 2926. 223.
    16 6 19 o 41521. 42026. 859.
    17 6 19 o 1482. 1518. 209.
    18 6 19 o 5895. 5005. 994.
    1 7 19 o 2470. 2581. 97.
    2 7 19 o 36114. 36579. 379.
    3 7 19 o 41656. 43368. 407.
    4 7 19 o 28301. 28501. 333.
    5 7 19 o 294. 86. 42.
    6 7 19 o 27935. 27949. 359.
    7 7 19 o 26676. 27316. 403.
    8 7 19 o 1243. 683. 92.
    9 7 19 o 8605. 8854. 234.
    10 7 19 o 35746. 35933. 544.
    11 7 19 o 10380. 10402. 328.
    12 7 19 o 62330. 63067. 910.
    13 7 19 o 2400. 2592. 185.
    14 7 19 o 724. 598. 107.
    15 7 19 o 4698. 4798. 276.
    16 7 19 o 642. 667. 119.
    17 7 19 o 8493. 8665. 559.
    0 8 19 o 6546. 6288. 257.
    1 8 19 o 3886. 3787. 132.
    2 8 19 o 1522. 1432. 87.
    3 8 19 o 88179. 92523. 652.
    4 8 19 o 31612. 33133. 423.
    5 8 19 o 2035. 2304. 105.
    6 8 19 < 133. 52. 46.
    7 8 19 o 10334. 10843. 262.
    8 8 19 o 18013. 18747. 341.
    9 8 19 o 16015. 16516. 324.
    10 8 19 o 11366. 11338. 345.
    11 8 19 o 5148. 4875. 269.
    12 8 19 o 45982. 45961. 808.
    13 8 19 o 21570. 21355. 603.
    14 8 19 o 2557. 2333. 210.
    15 8 19 < 59. 4. 107.
    16 8 19 o 24883. 23195. 846.
    17 8 19 o 1151. 1292. 265.
    1 9 19 < 24. 10. 43.
    2 9 19 o 19912. 21133. 343.
    3 9 19 o 22675. 23328. 361.
    4 9 19 o 19540. 20368. 359.
    5 9 19 o 787. 1017. 72.
    6 9 19 o 21176. 21636. 374.
    7 9 19 o 41958. 41770. 535.
    8 9 19 o 5093. 4634. 194.
    9 9 19 o 9209. 9404. 312.
    10 9 19 o 9738. 10071. 352.
    11 9 19 o 26831. 27261. 625.
    12 9 19 o 42616. 41782. 801.
    13 9 19 o 872. 1004. 127.
    14 9 19 o 5834. 5384. 333.
    15 9 19 o 15500. 14623. 592.
    16 9 19 o 510. 463. 165.
    0 10 19 o 65529. 68969. 855.
    1 10 19 o 11094. 11457. 266.
    2 10 19 o 109854. 114837. 827.
    3 10 19 o 26527. 26816. 466.
    4 10 19 o 52878. 55126. 662.
    5 10 19 o 618. 363. 78.
    6 10 19 o 84371. 85967. 819.
    7 10 19 o 29382. 29175. 482.
    8 10 19 o 20900. 21939. 477.
    9 10 19 o 11267. 11534. 381.
    10 10 19 o 16720. 16483. 492.
    11 10 19 o 2087. 2844. 173.
    12 10 19 < 25. 5. 90.
    13 10 19 o 33820. 34377. 802.
    14 10 19 < -74. 123. 124.
    15 10 19 < -65. 32. 145.
    1 11 19 < 127. 104. 46.
    2 11 19 o 31060. 31952. 471.
    3 11 19 o 2678. 2959. 163.
    4 11 19 o 15797. 16053. 397.
    5 11 19 o 219. 226. 73.
    6 11 19 o 10566. 10244. 362.
    7 11 19 o 7544. 6910. 311.
    8 11 19 o 24000. 22832. 595.
    9 11 19 o 4205. 4040. 242.
    10 11 19 o 3125. 3020. 223.
    11 11 19 o 2056. 1906. 197.
    12 11 19 o 26055. 26699. 735.
    13 11 19 o 1179. 1412. 183.
    14 11 19 o 6003. 6855. 532.
    15 11 19 o 8501. 7526. 902.
    0 12 19 o 7514. 7402. 390.
    1 12 19 o 7503. 7942. 264.
    2 12 19 o 16614. 17929. 392.
    3 12 19 o 44376. 44398. 719.
    4 12 19 o 21971. 22200. 510.
    5 12 19 < 76. 28. 66.
    6 12 19 o 6417. 6490. 308.
    7 12 19 o 21454. 21349. 544.
    8 12 19 o 6323. 5677. 320.
    9 12 19 o 17333. 17375. 507.
    10 12 19 o 17031. 17032. 528.
    11 12 19 o 4686. 4774. 359.
    12 12 19 o 1380. 1382. 247.
    13 12 19 o 16847. 16164. 1044.
    14 12 19 < -24. 280. 275.
    1 13 19 o 2313. 2294. 156.
    2 13 19 o 30557. 30810. 573.
    3 13 19 o 1347. 1661. 128.
    4 13 19 o 16962. 17137. 468.
    5 13 19 o 3901. 3578. 227.
    6 13 19 o 10565. 9401. 414.
    7 13 19 o 6936. 6403. 346.
    8 13 19 o 30906. 29814. 729.
    9 13 19 < 277. 331. 93.
    10 13 19 o 1061. 519. 237.
    11 13 19 o 15283. 14734. 997.
    12 13 19 o 19681. 16214. 1914.
    13 13 19 o 2321. 2488. 721.
    0 14 19 o 25808. 24956. 780.
    1 14 19 o 19864. 19303. 480.
    2 14 19 o 1014. 491. 131.
    3 14 19 o 14118. 13449. 424.
    4 14 19 o 8125. 7850. 351.
    5 14 19 o 3334. 2809. 247.
    6 14 19 o 2987. 2674. 279.
    7 14 19 o 38165. 35316. 935.
    8 14 19 o 8384. 8057. 628.
    9 14 19 o 4748. 4536. 461.
    10 14 19 < 340. 1. 241.
    11 14 19 o 1936. 2827. 616.
    1 15 19 o 11175. 10890. 411.
    2 15 19 o 25058. 24116. 674.
    3 15 19 o 2747. 2814. 231.
    4 15 19 o 3939. 4001. 300.
    5 15 19 < 302. 560. 127.
    6 15 19 o 1321. 1140. 273.
    7 15 19 < 437. 318. 215.
    8 15 19 o 33252. 32422. 1792.
    0 16 19 o 3473. 2665. 586.
    1 16 19 o 18469. 17178. 1084.
    2 16 19 o 50723. 48497. 1775.
    3 16 19 o 6749. 5836. 866.
    4 16 19 o 5328. 4366. 738.
    5 16 19 o 2151. 2598. 438.
    6 16 19 o 11528. 11734. 1125.
    1 17 19 o 2674. 2705. 762.
    4 17 19 < 1829. 1135. 643.
    0 0 20 o 21926. 22161. 411.
    1 0 20 o 27778. 27191. 330.
    2 0 20 o 208926. 211954. 954.
    3 0 20 o 172850. 172428. 898.
    4 0 20 o 24289. 23090. 346.
    5 0 20 o 55440. 57591. 466.
    6 0 20 o 1316. 1567. 71.
    7 0 20 o 25035. 24074. 340.
    8 0 20 o 5416. 5691. 179.
    9 0 20 o 63647. 65852. 611.
    10 0 20 o 49388. 50806. 552.
    11 0 20 o 23365. 23166. 451.
    12 0 20 o 131962. 131573. 1140.
    13 0 20 o 279. 127. 76.
    14 0 20 o 16761. 16404. 575.
    15 0 20 o 395. 585. 112.
    16 0 20 o 4267. 4563. 307.
    17 0 20 o 2149. 1857. 237.
    18 0 20 o 4478. 4138. 449.
    19 0 20 o 10590. 9601. 1018.
    1 1 20 o 95045. 92551. 486.
    2 1 20 o 11328. 11038. 168.
    3 1 20 o 55558. 55270. 349.
    4 1 20 o 10784. 10909. 156.
    5 1 20 o 56530. 56617. 367.
    6 1 20 o 5028. 4986. 110.
    7 1 20 o 41257. 41178. 326.
    8 1 20 o 967. 812. 54.
    9 1 20 o 596. 168. 49.
    10 1 20 o 5075. 4969. 131.
    11 1 20 o 200230. 201343. 896.
    12 1 20 o 11350. 11127. 241.
    13 1 20 < 174. 61. 58.
    14 1 20 o 177. 191. 56.
    15 1 20 o 378. 220. 85.
    16 1 20 < 132. 32. 80.
    17 1 20 o 393. 546. 83.
    18 1 20 o 5030. 4966. 325.
    19 1 20 o 7779. 7945. 718.
    0 2 20 o 941. 927. 71.
    1 2 20 o 99770. 100453. 498.
    2 2 20 o 306938. 300122. 876.
    3 2 20 o 2328. 2149. 76.
    4 2 20 o 97659. 100149. 492.
    5 2 20 o 57826. 58585. 373.
    6 2 20 o 13913. 13481. 201.
    7 2 20 o 68936. 69773. 472.
    8 2 20 o 95. 50. 31.
    9 2 20 o 2285. 2090. 92.
    10 2 20 o 74775. 71744. 533.
    11 2 20 o 3164. 3465. 125.
    12 2 20 o 55271. 54259. 565.
    13 2 20 o 28543. 28269. 459.
    14 2 20 o 13154. 13269. 349.
    15 2 20 o 848. 864. 94.
    16 2 20 o 1814. 1864. 142.
    17 2 20 o 1388. 1423. 149.
    18 2 20 o 6707. 6313. 394.
    19 2 20 < 328. 93. 217.
    1 3 20 o 40692. 42069. 323.
    2 3 20 o 32177. 31778. 293.
    3 3 20 o 8338. 8490. 144.
    4 3 20 o 1136. 1102. 52.
    5 3 20 o 62276. 62257. 408.
    6 3 20 o 165. 30. 32.
    7 3 20 o 24394. 24382. 288.
    8 3 20 o 27144. 26257. 321.
    9 3 20 o 183. 135. 37.
    10 3 20 o 941. 931. 68.
    11 3 20 o 113048. 115706. 776.
    12 3 20 o 1725. 1914. 113.
    13 3 20 o 5111. 5066. 230.
    14 3 20 o 16948. 16593. 429.
    15 3 20 < 118. 36. 75.
    16 3 20 o 6122. 5979. 326.
    17 3 20 o 3537. 3574. 242.
    18 3 20 < 15. 0. 117.
    19 3 20 o 7186. 8879. 1334.
    0 4 20 o 17350. 18133. 356.
    1 4 20 o 32286. 32889. 315.
    2 4 20 o 29310. 30809. 302.
    3 4 20 o 115523. 120193. 592.
    4 4 20 o 29223. 28227. 262.
    5 4 20 o 21162. 22038. 243.
    6 4 20 o 6620. 6146. 146.
    7 4 20 o 585. 587. 47.
    8 4 20 o 4033. 4296. 128.
    9 4 20 o 32479. 34015. 408.
    10 4 20 o 32785. 33525. 433.
    11 4 20 o 8852. 8972. 230.
    12 4 20 o 18006. 18220. 408.
    13 4 20 o 1211. 1201. 113.
    14 4 20 o 14600. 13951. 404.
    15 4 20 o 1726. 1833. 160.
    16 4 20 o 646. 563. 120.
    17 4 20 o 1795. 1519. 180.
    18 4 20 o 3210. 2848. 409.
    1 5 20 o 31422. 32444. 371.
    2 5 20 o 2523. 2488. 92.
    3 5 20 o 228. 104. 36.
    4 5 20 o 12209. 13079. 195.
    5 5 20 o 27794. 29677. 297.
    6 5 20 o 14108. 14010. 221.
    7 5 20 o 309. 65. 49.
    8 5 20 o 3992. 4307. 128.
    9 5 20 o 3290. 3452. 138.
    10 5 20 o 8492. 8739. 218.
    11 5 20 o 25947. 26553. 423.
    12 5 20 o 23183. 22940. 481.
    13 5 20 < 54. 147. 72.
    14 5 20 o 1795. 1987. 161.
    15 5 20 o 15428. 15660. 459.
    16 5 20 o 4615. 4401. 294.
    17 5 20 < -31. 65. 114.
    18 5 20 o 12238. 13666. 1407.
    0 6 20 o 2031. 2126. 124.
    1 6 20 o 33692. 35355. 381.
    2 6 20 o 16092. 15927. 232.
    3 6 20 o 863. 615. 65.
    4 6 20 o 23933. 25177. 294.
    5 6 20 o 13760. 14988. 221.
    6 6 20 o 7856. 8299. 178.
    7 6 20 o 27527. 28376. 353.
    8 6 20 o 327. 89. 53.
    9 6 20 o 787. 771. 73.
    10 6 20 o 18552. 17079. 332.
    11 6 20 o 1649. 2055. 123.
    12 6 20 o 2979. 2729. 205.
    13 6 20 o 3708. 3920. 228.
    14 6 20 o 6220. 6433. 303.
    15 6 20 < 134. 397. 93.
    16 6 20 o 7404. 7423. 396.
    17 6 20 o 2730. 1817. 328.
    1 7 20 o 823. 1072. 60.
    2 7 20 o 13797. 14535. 237.
    3 7 20 o 5730. 5825. 159.
    4 7 20 o 3229. 3473. 118.
    5 7 20 o 22490. 22892. 305.
    6 7 20 o 1733. 1650. 93.
    7 7 20 o 5083. 4878. 173.
    8 7 20 o 32611. 33112. 467.
    9 7 20 o 1169. 1379. 86.
    10 7 20 o 14458. 14660. 363.
    11 7 20 o 4242. 3861. 234.
    12 7 20 o 4986. 4465. 264.
    13 7 20 o 3875. 3620. 252.
    14 7 20 o 18756. 18852. 534.
    15 7 20 o 8667. 8980. 376.
    16 7 20 o 21268. 20664. 741.
    17 7 20 o 8733. 8569. 737.
    0 8 20 o 5811. 5788. 230.
    1 8 20 o 243. 124. 43.
    2 8 20 o 11194. 11772. 235.
    3 8 20 o 8568. 8227. 222.
    4 8 20 o 6686. 6425. 192.
    5 8 20 o 1053. 1121. 75.
    6 8 20 o 31384. 30802. 442.
    7 8 20 o 4954. 4835. 181.
    8 8 20 o 381. 507. 58.
    9 8 20 o 4815. 4472. 202.
    10 8 20 o 1499. 1266. 152.
    11 8 20 o 316. 325. 87.
    12 8 20 o 1702. 1122. 171.
    13 8 20 o 721. 873. 119.
    14 8 20 o 4069. 3909. 266.
    15 8 20 < 367. 272. 132.
    16 8 20 o 25941. 25112. 951.
    1 9 20 o 426. 395. 56.
    2 9 20 o 583. 594. 64.
    3 9 20 o 30839. 32140. 436.
    4 9 20 o 14651. 14570. 315.
    5 9 20 < -10. 66. 53.
    6 9 20 o 12954. 12730. 309.
    7 9 20 o 70392. 72914. 698.
    8 9 20 o 1982. 1755. 129.
    9 9 20 o 24298. 24669. 530.
    10 9 20 o 13109. 12547. 410.
    11 9 20 o 27394. 26552. 641.
    12 9 20 o 17941. 15903. 527.
    13 9 20 o 3976. 3820. 271.
    14 9 20 o 4304. 4047. 292.
    15 9 20 o 29215. 28801. 939.
    16 9 20 o 14730. 13072. 962.
    0 10 20 o 51874. 53832. 833.
    1 10 20 o 465. 44. 68.
    2 10 20 o 58152. 60884. 636.
    3 10 20 o 4652. 3509. 199.
    4 10 20 o 1580. 1402. 123.
    5 10 20 o 239. 10. 65.
    6 10 20 o 43733. 44052. 589.
    7 10 20 < 190. 5. 69.
    8 10 20 o 1294. 1320. 122.
    9 10 20 o 2630. 2546. 196.
    10 10 20 o 560. 249. 113.
    11 10 20 < 153. 7. 82.
    12 10 20 o 5341. 5508. 319.
    13 10 20 o 575. 91. 131.
    14 10 20 < 131. 194. 148.
    15 10 20 o 1097. 1309. 233.
    1 11 20 o 1661. 1728. 110.
    2 11 20 o 433. 186. 78.
    3 11 20 o 12463. 12147. 352.
    4 11 20 o 4404. 4178. 221.
    5 11 20 o 2996. 3020. 185.
    6 11 20 o 10052. 10052. 359.
    7 11 20 o 39972. 39895. 717.
    8 11 20 o 17117. 15976. 455.
    9 11 20 o 571. 879. 87.
    10 11 20 o 16487. 16500. 513.
    11 11 20 o 11913. 11583. 448.
    12 11 20 o 23927. 21617. 826.
    13 11 20 < 267. 380. 134.
    14 11 20 o 12044. 12331. 760.
    0 12 20 o 5382. 5796. 334.
    1 12 20 o 11228. 11473. 341.
    2 12 20 o 42688. 43856. 675.
    3 12 20 o 9500. 9268. 325.
    4 12 20 o 1951. 1410. 173.
    5 12 20 o 4762. 5238. 241.
    6 12 20 o 26868. 26677. 606.
    7 12 20 o 8300. 7736. 347.
    8 12 20 o 3216. 3372. 229.
    9 12 20 o 2949. 3040. 212.
    10 12 20 o 903. 697. 146.
    11 12 20 o 927. 1135. 210.
    12 12 20 o 12723. 11316. 718.
    13 12 20 o 836. 820. 262.
    1 13 20 o 3677. 3806. 195.
    2 13 20 o 584. 698. 94.
    3 13 20 o 25408. 27130. 572.
    4 13 20 o 382. 177. 99.
    5 13 20 o 9214. 8900. 353.
    6 13 20 o 4817. 4544. 270.
    7 13 20 o 67412. 66774. 1141.
    8 13 20 o 5292. 4744. 331.
    9 13 20 o 12631. 13034. 523.
    10 13 20 o 2962. 2201. 440.
    11 13 20 o 53086. 55372. 1832.
    12 13 20 o 9475. 11170. 1426.
    0 14 20 o 9280. 8273. 482.
    1 14 20 o 13789. 13718. 404.
    2 14 20 o 62823. 61889. 935.
    3 14 20 o 4962. 4463. 286.
    4 14 20 o 10522. 11118. 431.
    5 14 20 o 12648. 12964. 478.
    6 14 20 o 25156. 24748. 724.
    7 14 20 o 6885. 6666. 468.
    8 14 20 < 468. 510. 204.
    9 14 20 o 3494. 3819. 471.
    10 14 20 o 5277. 5811. 1053.
    1 15 20 o 2538. 2541. 213.
    2 15 20 o 672. 676. 139.
    3 15 20 o 8737. 8754. 483.
    4 15 20 o 4123. 4144. 387.
    5 15 20 o 5349. 4848. 523.
    6 15 20 o 3396. 3262. 507.
    7 15 20 o 9557. 8543. 1011.
    8 15 20 o 1513. 1479. 413.
    0 16 20 o 1451. 895. 418.
    1 16 20 o 16339. 14126. 1037.
    2 16 20 o 10605. 10087. 851.
    3 16 20 o 21053. 21644. 2128.
    4 16 20 o 3599. 3908. 620.
    5 16 20 o 13797. 15004. 1220.
    6 16 20 < 256. 62. 225.
    1 1 21 o 2135. 1709. 77.
    2 1 21 o 513. 369. 44.
    3 1 21 o 2785. 2573. 91.
    4 1 21 o 13808. 13425. 186.
    5 1 21 o 3105. 3137. 90.
    6 1 21 o 6860. 6821. 141.
    7 1 21 o 1027. 1031. 61.
    8 1 21 o 13103. 13379. 199.
    9 1 21 o 24150. 24318. 277.
    10 1 21 o 28902. 29122. 320.
    11 1 21 o 1731. 1444. 91.
    12 1 21 o 24337. 24045. 376.
    13 1 21 o 5791. 5721. 224.
    14 1 21 o 11918. 12039. 349.
    15 1 21 o 5968. 6488. 257.
    16 1 21 o 17691. 18196. 452.
    17 1 21 o 7042. 6643. 340.
    18 1 21 o 9247. 8753. 443.
    19 1 21 o 3160. 3387. 815.
    0 2 21 o 780. 416. 74.
    1 2 21 o 11719. 11593. 177.
    2 2 21 o 6928. 5856. 143.
    3 2 21 o 21851. 21005. 232.
    4 2 21 o 6238. 5393. 131.
    5 2 21 o 4734. 5013. 111.
    6 2 21 o 2389. 2412. 85.
    7 2 21 o 742. 595. 58.
    8 2 21 o 7526. 7959. 158.
    9 2 21 o 6936. 6980. 161.
    10 2 21 o 4961. 4924. 138.
    11 2 21 o 197. 34. 54.
    12 2 21 o 9717. 9930. 246.
    13 2 21 o 1262. 968. 121.
    14 2 21 o 7361. 7351. 268.
    15 2 21 o 381. 150. 85.
    16 2 21 o 3013. 3272. 217.
    17 2 21 < 52. 75. 102.
    18 2 21 o 916. 581. 161.
    1 3 21 o 3223. 3556. 97.
    2 3 21 o 1127. 718. 64.
    3 3 21 o 29320. 31718. 276.
    4 3 21 o 2732. 2776. 84.
    5 3 21 o 32956. 33221. 316.
    6 3 21 o 2921. 2750. 102.
    7 3 21 o 90886. 93127. 569.
    8 3 21 o 10927. 10677. 205.
    9 3 21 o 14868. 14386. 260.
    10 3 21 o 4694. 4570. 147.
    11 3 21 o 100668. 101862. 778.
    12 3 21 o 2032. 1911. 127.
    13 3 21 o 32469. 31455. 562.
    14 3 21 o 12586. 12505. 363.
    15 3 21 o 23286. 24865. 507.
    16 3 21 o 11931. 11903. 416.
    17 3 21 o 7151. 6460. 350.
    18 3 21 o 659. 943. 153.
    0 4 21 o 4012. 2554. 192.
    1 4 21 o 15665. 16654. 234.
    2 4 21 o 110183. 110696. 607.
    4 4 21 o 12858. 13358. 191.
    5 4 21 o 3243. 3209. 98.
    6 4 21 o 68670. 69960. 482.
    7 4 21 o 33732. 33528. 349.
    8 4 21 < 96. 5. 32.
    9 4 21 o 1306. 1348. 86.
    10 4 21 o 30926. 30407. 427.
    11 4 21 < 45. 19. 50.
    12 4 21 o 16311. 15315. 407.
    13 4 21 o 9774. 9107. 344.
    14 4 21 o 2180. 2732. 170.
    15 4 21 o 1930. 1941. 160.
    16 4 21 o 11838. 11664. 435.
    17 4 21 o 521. 600. 122.
    18 4 21 o 3061. 2826. 464.
    1 5 21 o 41471. 40446. 436.
    2 5 21 o 1950. 2033. 82.
    3 5 21 o 23774. 23662. 287.
    4 5 21 o 12203. 12213. 200.
    5 5 21 o 2712. 2774. 90.
    6 5 21 o 32495. 33105. 340.
    7 5 21 o 38345. 39518. 389.
    8 5 21 o 3580. 3511. 128.
    9 5 21 o 1198. 974. 85.
    10 5 21 o 12829. 12852. 269.
    11 5 21 o 75163. 75354. 811.
    12 5 21 o 59729. 59164. 868.
    13 5 21 o 293. 296. 76.
    14 5 21 o 10349. 10459. 383.
    15 5 21 o 491. 268. 107.
    16 5 21 o 7796. 7870. 395.
    17 5 21 o 2629. 2460. 316.
    0 6 21 o 6805. 6774. 275.
    1 6 21 o 40265. 41672. 433.
    2 6 21 o 82065. 84425. 597.
    3 6 21 o 85075. 85348. 532.
    4 6 21 o 2435. 2141. 100.
    5 6 21 o 41539. 42276. 395.
    6 6 21 o 457. 393. 44.
    7 6 21 o 952. 659. 74.
    8 6 21 o 23305. 23913. 348.
    9 6 21 o 21480. 21486. 374.
    10 6 21 o 8192. 8859. 232.
    11 6 21 o 6312. 6026. 255.
    12 6 21 o 73012. 72615. 978.
    13 6 21 o 4824. 4766. 258.
    14 6 21 o 9321. 9147. 370.
    15 6 21 o 1203. 1053. 148.
    16 6 21 o 15223. 14899. 605.
    17 6 21 < 103. 173. 137.
    1 7 21 o 33524. 35439. 415.
    2 7 21 o 5431. 5410. 150.
    3 7 21 o 14635. 16260. 243.
    4 7 21 o 6096. 6414. 163.
    5 7 21 o 25792. 25907. 336.
    6 7 21 o 5430. 5187. 171.
    7 7 21 o 51160. 50684. 542.
    8 7 21 o 7952. 7553. 236.
    9 7 21 o 5346. 5244. 190.
    10 7 21 o 1854. 1709. 147.
    11 7 21 o 171727. 174028. 1421.
    12 7 21 o 5910. 5841. 286.
    13 7 21 o 5557. 5847. 306.
    14 7 21 o 4898. 4933. 294.
    15 7 21 o 12859. 13492. 488.
    16 7 21 o 1892. 1606. 236.
    17 7 21 o 3219. 2987. 830.
    0 8 21 o 1975. 1762. 148.
    1 8 21 o 23561. 24044. 365.
    2 8 21 o 146764. 152350. 862.
    3 8 21 o 423. 17. 58.
    4 8 21 o 33524. 36076. 416.
    5 8 21 o 18748. 19095. 316.
    6 8 21 o 25176. 25387. 400.
    7 8 21 o 43209. 43724. 588.
    8 8 21 o 905. 1252. 91.
    9 8 21 o 317. 289. 66.
    10 8 21 o 65693. 66507. 884.
    11 8 21 o 4031. 4344. 226.
    12 8 21 o 19314. 18818. 533.
    13 8 21 o 28748. 27659. 709.
    14 8 21 o 977. 1240. 135.
    15 8 21 < 109. 258. 100.
    16 8 21 o 3414. 2768. 472.
    1 9 21 o 20758. 22267. 352.
    2 9 21 o 6073. 6654. 196.
    3 9 21 o 9741. 10278. 243.
    4 9 21 o 27093. 28849. 430.
    5 9 21 o 19160. 19886. 360.
    6 9 21 o 21615. 22062. 441.
    7 9 21 o 23416. 23363. 440.
    8 9 21 o 1014. 853. 104.
    9 9 21 o 1270. 1327. 139.
    10 9 21 o 10745. 10170. 377.
    11 9 21 o 88612. 88223. 1150.
    12 9 21 o 22451. 22810. 629.
    13 9 21 o 1484. 1967. 160.
    14 9 21 o 1415. 1409. 196.
    15 9 21 < 184. 163. 142.
    16 9 21 < -105. 7. 447.
    0 10 21 o 20474. 22129. 515.
    1 10 21 o 5230. 5353. 196.
    2 10 21 o 3108. 3138. 160.
    3 10 21 o 81808. 83019. 769.
    4 10 21 < 179. 12. 60.
    5 10 21 o 22980. 23187. 474.
    6 10 21 o 14212. 14384. 387.
    7 10 21 o 334. 294. 79.
    8 10 21 o 6228. 6516. 267.
    9 10 21 o 36479. 38419. 729.
    10 10 21 o 1672. 1919. 156.
    11 10 21 o 12419. 11437. 447.
    12 10 21 o 22529. 23505. 699.
    13 10 21 o 4000. 4170. 326.
    14 10 21 o 13072. 11070. 707.
    15 10 21 < 161. 7. 226.
    1 11 21 o 11425. 11495. 331.
    2 11 21 o 16398. 17266. 407.
    3 11 21 o 302. 189. 80.
    4 11 21 o 4789. 5364. 233.
    5 11 21 o 21895. 23012. 507.
    6 11 21 o 6773. 7323. 296.
    7 11 21 o 1615. 1024. 161.
    8 11 21 o 6164. 6414. 296.
    9 11 21 o 2089. 2063. 173.
    10 11 21 o 4211. 3877. 284.
    11 11 21 o 23037. 22108. 744.
    12 11 21 o 18382. 17287. 779.
    13 11 21 < -113. 72. 139.
    14 11 21 < -395. 7. 259.
    0 12 21 o 500. 167. 128.
    1 12 21 o 33192. 33575. 582.
    2 12 21 o 22983. 21995. 529.
    3 12 21 o 765. 432. 107.
    4 12 21 o 51670. 52775. 804.
    5 12 21 o 12448. 12351. 397.
    6 12 21 o 3682. 3675. 228.
    7 12 21 o 30179. 30130. 696.
    8 12 21 o 2255. 2689. 206.
    9 12 21 < -184. 66. 112.
    10 12 21 o 20058. 20215. 686.
    11 12 21 o 459. 318. 149.
    12 12 21 o 2207. 2396. 332.
    13 12 21 o 18187. 16923. 1982.
    1 13 21 o 3793. 3851. 204.
    2 13 21 o 14322. 14678. 412.
    3 13 21 o 4698. 4788. 254.
    4 13 21 o 1737. 1928. 163.
    5 13 21 o 34328. 33454. 725.
    6 13 21 < 208. 110. 99.
    7 13 21 o 5461. 5240. 344.
    8 13 21 o 21019. 20060. 725.
    9 13 21 < 348. 202. 125.
    10 13 21 < 935. 497. 367.
    11 13 21 o 11834. 10790. 1106.
    0 14 21 o 39648. 40889. 1218.
    1 14 21 o 366. 11. 110.
    2 14 21 o 20873. 20380. 644.
    3 14 21 o 23679. 22694. 649.
    4 14 21 o 641. 324. 131.
    5 14 21 o 2446. 2495. 238.
    6 14 21 o 47778. 45625. 1133.
    7 14 21 o 892. 717. 234.
    8 14 21 o 1050. 661. 337.
    9 14 21 o 12531. 12815. 895.
    10 14 21 < 437. 452. 304.
    1 15 21 o 5369. 5058. 351.
    2 15 21 o 5937. 6059. 424.
    3 15 21 o 14309. 15236. 748.
    4 15 21 o 5755. 5718. 484.
    5 15 21 o 2136. 1893. 401.
    6 15 21 o 7128. 6952. 614.
    7 15 21 o 32607. 33709. 1804.
    8 15 21 o 2308. 1304. 709.
    0 16 21 o 10000. 8508. 1474.
    1 16 21 o 20129. 18924. 1150.
    2 16 21 < 2367. 3126. 800.
    3 16 21 o 1091. 369. 330.
    4 16 21 o 2702. 2827. 557.
    5 16 21 o 4020. 3773. 667.
    6 16 21 o 19538. 21462. 1983.
    0 0 22 o 232393. 230814. 1563.
    1 0 22 o 12671. 11928. 276.
    2 0 22 o 255633. 257281. 1149.
    3 0 22 o 211501. 209344. 1051.
    4 0 22 o 35321. 34932. 436.
    5 0 22 o 2445. 2740. 121.
    6 0 22 o 272933. 274141. 1262.
    7 0 22 o 19927. 18896. 304.
    8 0 22 o 18626. 18323. 331.
    9 0 22 o 39793. 40038. 514.
    10 0 22 o 14483. 14943. 342.
    11 0 22 < 72. 146. 66.
    12 0 22 o 680. 845. 117.
    13 0 22 o 40129. 38771. 875.
    14 0 22 o 6832. 7076. 373.
    15 0 22 < 52. 119. 120.
    16 0 22 o 35864. 34822. 1005.
    17 0 22 o 2105. 2262. 261.
    18 0 22 o 7885. 7048. 613.
    1 1 22 o 237. 65. 31.
    2 1 22 o 15145. 15043. 209.
    3 1 22 o 28290. 28049. 279.
    4 1 22 o 94288. 95799. 502.
    5 1 22 o 19837. 19681. 230.
    6 1 22 o 56389. 56215. 402.
    7 1 22 o 63361. 64717. 453.
    8 1 22 o 3495. 2998. 114.
    9 1 22 o 12320. 12273. 209.
    10 1 22 o 34339. 34166. 370.
    11 1 22 o 26067. 26414. 357.
    12 1 22 o 53142. 51714. 582.
    13 1 22 o 1105. 893. 105.
    14 1 22 o 1430. 1299. 127.
    15 1 22 o 49201. 49328. 772.
    16 1 22 o 782. 358. 129.
    17 1 22 o 1774. 1500. 182.
    18 1 22 o 22367. 20438. 766.
    0 2 22 o 20872. 20979. 333.
    1 2 22 o 2643. 2477. 86.
    2 2 22 o 1445. 1483. 67.
    3 2 22 o 133023. 134890. 575.
    4 2 22 o 93007. 92783. 518.
    5 2 22 o 7617. 8080. 144.
    6 2 22 o 13196. 13173. 208.
    7 2 22 o 34749. 34000. 350.
    8 2 22 o 16848. 15930. 247.
    9 2 22 o 17164. 16982. 255.
    10 2 22 o 1814. 2184. 88.
    11 2 22 o 1313. 1220. 85.
    12 2 22 o 27254. 25596. 439.
    13 2 22 o 57943. 56983. 760.
    14 2 22 o 242. 412. 73.
    15 2 22 o 2724. 2479. 180.
    16 2 22 o 36252. 34649. 764.
    17 2 22 o 444. 326. 111.
    18 2 22 o 1314. 1296. 209.
    1 3 22 o 378. 380. 35.
    2 3 22 o 36363. 37143. 332.
    3 3 22 o 12391. 12332. 206.
    4 3 22 o 33873. 34832. 322.
    5 3 22 o 22343. 23462. 266.
    6 3 22 o 56070. 57507. 434.
    7 3 22 o 15869. 16076. 242.
    8 3 22 o 9437. 9720. 196.
    9 3 22 o 1035. 1038. 71.
    10 3 22 o 13020. 12893. 264.
    11 3 22 o 1064. 959. 92.
    12 3 22 o 51363. 52009. 663.
    13 3 22 o 9524. 9300. 311.
    14 3 22 o 4544. 4265. 218.
    15 3 22 o 2556. 2530. 179.
    16 3 22 o 2022. 2009. 185.
    17 3 22 o 16421. 15856. 511.
    18 3 22 o 10832. 10702. 653.
    0 4 22 o 155254. 158505. 1272.
    2 4 22 o 108925. 112209. 648.
    3 4 22 o 99686. 102512. 621.
    4 4 22 o 16210. 15760. 253.
    5 4 22 o 3584. 3572. 109.
    6 4 22 o 102665. 107875. 591.
    7 4 22 o 28120. 28789. 329.
    8 4 22 o 10049. 10430. 210.
    9 4 22 o 15655. 15938. 291.
    10 4 22 o 4045. 3863. 151.
    11 4 22 o 4862. 5320. 216.
    12 4 22 < 2. 35. 76.
    13 4 22 o 21848. 21446. 538.
    14 4 22 o 3350. 3295. 211.
    15 4 22 < -40. 34. 93.
    16 4 22 o 10611. 11164. 439.
    17 4 22 o 2879. 3128. 286.
    1 5 22 o 1765. 1876. 89.
    2 5 22 o 15161. 16422. 258.
    3 5 22 o 7848. 7923. 173.
    4 5 22 o 33510. 33942. 364.
    5 5 22 o 2943. 2847. 105.
    6 5 22 o 22942. 24107. 296.
    7 5 22 o 38234. 38679. 393.
    8 5 22 o 1266. 1338. 80.
    9 5 22 o 24976. 25446. 371.
    10 5 22 o 6413. 6657. 209.
    11 5 22 o 11552. 11842. 355.
    12 5 22 o 20341. 19918. 512.
    13 5 22 o 13421. 14260. 429.
    14 5 22 o 3303. 3753. 220.
    15 5 22 o 34448. 35232. 725.
    16 5 22 o 588. 762. 156.
    17 5 22 o 1922. 1782. 311.
    0 6 22 o 3216. 3328. 206.
    1 6 22 o 9845. 10169. 239.
    2 6 22 o 24909. 26298. 345.
    3 6 22 o 25315. 25714. 338.
    4 6 22 o 27198. 28707. 330.
    5 6 22 o 1507. 1590. 78.
    6 6 22 o 176. 86. 43.
    7 6 22 o 18435. 19259. 313.
    8 6 22 o 7301. 6751. 199.
    9 6 22 o 8301. 8567. 243.
    10 6 22 o 6376. 6998. 252.
    11 6 22 o 5359. 4841. 269.
    12 6 22 o 483. 683. 94.
    13 6 22 o 13838. 13508. 444.
    14 6 22 o 327. 454. 86.
    15 6 22 o 882. 601. 148.
    16 6 22 o 3624. 3160. 352.
    17 6 22 o 3488. 4004. 564.
    1 7 22 o 3778. 3729. 140.
    2 7 22 o 34806. 37546. 390.
    3 7 22 o 13745. 14650. 230.
    4 7 22 o 238. 175. 42.
    5 7 22 o 22485. 23162. 330.
    6 7 22 o 259. 132. 45.
    7 7 22 o 21902. 22186. 345.
    8 7 22 o 26396. 27234. 447.
    9 7 22 o 8364. 9078. 277.
    10 7 22 o 263. 11. 83.
    11 7 22 o 58278. 57848. 839.
    12 7 22 o 6634. 6242. 311.
    13 7 22 o 11526. 10657. 442.
    14 7 22 o 5278. 5684. 311.
    15 7 22 o 14244. 14153. 533.
    16 7 22 o 2942. 2995. 379.
    17 7 22 o 17264. 14811. 1880.
    0 8 22 o 10833. 11910. 335.
    1 8 22 o 9478. 9456. 252.
    2 8 22 o 7585. 7588. 206.
    3 8 22 o 5748. 5315. 179.
    4 8 22 o 1874. 1651. 103.
    5 8 22 o 245. 61. 47.
    6 8 22 o 890. 773. 84.
    7 8 22 o 14149. 14533. 341.
    8 8 22 o 8647. 8574. 298.
    9 8 22 o 3217. 3184. 176.
    10 8 22 o 5300. 5203. 256.
    11 8 22 o 2762. 3008. 201.
    12 8 22 o 9165. 9396. 396.
    13 8 22 o 7798. 7351. 377.
    14 8 22 < 50. 4. 111.
    15 8 22 o 2443. 1992. 283.
    16 8 22 o 2250. 2071. 487.
    1 9 22 o 12828. 13022. 306.
    2 9 22 o 7979. 8813. 227.
    3 9 22 < 24. 13. 49.
    4 9 22 < 20. 0. 59.
    5 9 22 o 9437. 9276. 266.
    6 9 22 < 91. 20. 61.
    7 9 22 o 1032. 1081. 110.
    8 9 22 o 17244. 17846. 435.
    9 9 22 o 27923. 27550. 601.
    10 9 22 o 5083. 4917. 262.
    11 9 22 o 1109. 749. 140.
    12 9 22 < 272. 133. 104.
    13 9 22 o 9402. 9419. 465.
    14 9 22 o 7351. 7220. 484.
    15 9 22 o 4237. 3331. 448.
    0 10 22 o 1338. 1367. 135.
    1 10 22 o 34576. 35602. 514.
    2 10 22 o 21556. 22074. 411.
    3 10 22 o 3630. 3606. 192.
    4 10 22 o 414. 63. 89.
    5 10 22 o 5848. 6071. 241.
    6 10 22 o 16250. 15979. 411.
    7 10 22 o 3096. 3133. 199.
    8 10 22 o 6147. 6716. 266.
    9 10 22 o 1911. 1688. 173.
    10 10 22 o 11030. 11200. 421.
    11 10 22 o 3347. 2864. 259.
    12 10 22 o 6264. 5698. 386.
    13 10 22 < -1. 10. 129.
    14 10 22 o 1094. 1539. 211.
    15 10 22 o 5338. 6642. 1079.
    1 11 22 o 3695. 3371. 200.
    2 11 22 o 3321. 2813. 187.
    3 11 22 o 23481. 24200. 492.
    4 11 22 o 1712. 1904. 142.
    5 11 22 o 6479. 5687. 283.
    6 11 22 o 13244. 13603. 405.
    7 11 22 o 80281. 78595. 1038.
    8 11 22 o 11643. 11331. 432.
    9 11 22 o 12497. 12374. 455.
    10 11 22 o 5192. 5139. 317.
    11 11 22 o 81570. 78762. 1509.
    12 11 22 o 8280. 7576. 526.
    13 11 22 o 18119. 17069. 958.
    14 11 22 o 6953. 5276. 1218.
    0 12 22 o 19943. 19683. 654.
    1 12 22 o 26426. 25944. 523.
    2 12 22 o 70134. 72183. 885.
    3 12 22 o 9300. 9455. 346.
    4 12 22 o 6959. 6895. 318.
    5 12 22 o 9619. 9344. 375.
    6 12 22 o 41955. 42379. 794.
    7 12 22 o 724. 681. 128.
    8 12 22 < 18. 69. 106.
    9 12 22 o 583. 706. 117.
    10 12 22 o 11826. 11275. 579.
    11 12 22 < 433. 502. 204.
    12 12 22 o 4111. 4424. 532.
    1 13 22 o 3199. 3344. 242.
    2 13 22 o 1942. 2204. 192.
    3 13 22 o 2803. 2902. 217.
    4 13 22 o 9355. 9808. 400.
    5 13 22 o 4294. 4043. 283.
    6 13 22 o 14954. 14634. 523.
    7 13 22 o 2472. 2946. 249.
    8 13 22 o 12031. 12459. 646.
    9 13 22 o 830. 1096. 189.
    10 13 22 o 9150. 8622. 943.
    11 13 22 o 1805. 2521. 437.
    0 14 22 o 5335. 5491. 458.
    1 14 22 o 5941. 5830. 335.
    2 14 22 o 1054. 500. 171.
    3 14 22 o 10858. 10295. 446.
    4 14 22 o 6470. 5924. 388.
    5 14 22 o 2889. 3124. 285.
    6 14 22 o 1066. 661. 229.
    7 14 22 < 566. 536. 193.
    8 14 22 o 3478. 3663. 558.
    9 14 22 < 272. 347. 231.
    10 14 22 < 302. 786. 353.
    1 15 22 < 319. 63. 172.
    2 15 22 < 99. 7. 149.
    3 15 22 o 6939. 6312. 578.
    4 15 22 o 6833. 6729. 661.
    5 15 22 o 1536. 1384. 325.
    6 15 22 o 7838. 7719. 668.
    7 15 22 o 19497. 18312. 1423.
    8 15 22 < 1368. 1213. 632.
    0 16 22 o 35205. 33613. 2769.
    2 16 22 o 37904. 35444. 2514.
    3 16 22 o 15674. 13945. 998.
    4 16 22 o 17477. 19008. 1841.
    5 16 22 o 4116. 4276. 963.
    1 1 23 o 248. 86. 34.
    2 1 23 o 2884. 1857. 108.
    3 1 23 o 1350. 1080. 76.
    4 1 23 o 256. 69. 43.
    5 1 23 o 22325. 22829. 261.
    6 1 23 o 997. 851. 62.
    7 1 23 < 52. 1. 32.
    8 1 23 o 14828. 15269. 234.
    9 1 23 o 7739. 7778. 174.
    10 1 23 o 16633. 16752. 269.
    11 1 23 o 5300. 5540. 163.
    12 1 23 o 18366. 18893. 386.
    13 1 23 o 4115. 4069. 200.
    14 1 23 o 14423. 14643. 400.
    15 1 23 o 1215. 1130. 136.
    16 1 23 o 18274. 18264. 502.
    17 1 23 o 9422. 9562. 402.
    18 1 23 o 13286. 12533. 1039.
    0 2 23 o 354. 111. 50.
    1 2 23 o 533. 141. 48.
    2 2 23 o 1895. 1581. 84.
    3 2 23 o 2085. 1215. 97.
    4 2 23 o 21089. 21586. 271.
    5 2 23 o 793. 697. 53.
    6 2 23 o 33912. 34032. 349.
    7 2 23 o 666. 493. 56.
    8 2 23 o 9047. 9153. 188.
    9 2 23 o 843. 675. 70.
    10 2 23 < 14. 5. 37.
    11 2 23 o 606. 431. 73.
    12 2 23 o 382. 109. 75.
    13 2 23 o 2100. 2152. 143.
    14 2 23 o 1350. 1250. 129.
    15 2 23 o 5898. 5807. 280.
    16 2 23 o 9781. 9370. 409.
    17 2 23 o 3131. 3573. 267.
    18 2 23 o 958. 586. 234.
    1 3 23 o 345. 211. 41.
    2 3 23 o 16746. 14754. 258.
    3 3 23 o 34450. 34599. 368.
    4 3 23 o 37114. 37976. 356.
    5 3 23 o 12066. 12556. 207.
    6 3 23 o 67401. 68625. 505.
    7 3 23 o 69895. 72097. 512.
    8 3 23 o 68453. 68597. 529.
    9 3 23 o 4787. 5068. 159.
    10 3 23 o 46101. 47211. 485.
    11 3 23 o 11839. 12202. 307.
    12 3 23 o 55934. 55611. 714.
    13 3 23 o 1083. 998. 107.
    14 3 23 o 56207. 55098. 761.
    15 3 23 o 32575. 33039. 654.
    16 3 23 o 23789. 24034. 636.
    17 3 23 < 298. 435. 117.
    18 3 23 o 15322. 14687. 1260.
    0 4 23 o 29528. 27069. 578.
    1 4 23 o 140439. 135631. 846.
    2 4 23 o 35782. 34636. 407.
    3 4 23 o 76152. 75615. 625.
    4 4 23 o 9226. 9030. 204.
    5 4 23 o 42531. 42208. 407.
    6 4 23 o 59567. 60152. 471.
    7 4 23 o 10745. 10808. 203.
    8 4 23 o 1310. 1387. 74.
    9 4 23 o 184. 73. 50.
    10 4 23 o 1278. 1355. 86.
    11 4 23 o 233. 287. 66.
    12 4 23 o 4183. 4355. 217.
    13 4 23 o 732. 515. 116.
    14 4 23 o 13433. 13680. 437.
    15 4 23 o 8981. 8603. 396.
    16 4 23 o 18010. 17724. 589.
    17 4 23 o 5239. 5405. 458.
    1 5 23 o 349. 400. 39.
    2 5 23 o 4751. 4702. 166.
    3 5 23 o 10978. 11228. 234.
    4 5 23 o 12514. 13243. 240.
    5 5 23 o 57197. 60431. 450.
    6 5 23 o 14039. 14434. 230.
    7 5 23 o 9018. 9035. 196.
    8 5 23 o 10130. 10017. 226.
    9 5 23 o 248. 3. 49.
    10 5 23 o 5052. 5400. 231.
    11 5 23 o 489. 196. 84.
    12 5 23 < -145. 8. 87.
    13 5 23 o 11516. 11612. 400.
    14 5 23 o 1035. 715. 155.
    15 5 23 o 21692. 21098. 700.
    16 5 23 o 2187. 2138. 251.
    17 5 23 o 15084. 14359. 984.
    0 6 23 o 478. 474. 88.
    1 6 23 o 11286. 11975. 250.
    2 6 23 o 481. 430. 50.
    3 6 23 o 5907. 5251. 173.
    4 6 23 o 63060. 64788. 548.
    5 6 23 o 1500. 1348. 77.
    6 6 23 o 57567. 57944. 513.
    7 6 23 o 8250. 8175. 209.
    8 6 23 o 949. 1055. 76.
    9 6 23 o 12157. 11908. 338.
    10 6 23 o 3010. 2977. 186.
    11 6 23 o 21043. 21469. 522.
    12 6 23 o 2050. 2010. 167.
    13 6 23 o 12459. 12606. 424.
    14 6 23 o 9981. 10446. 441.
    15 6 23 o 18174. 17713. 656.
    16 6 23 o 35711. 35458. 1308.
    17 6 23 o 16190. 16519. 1239.
    1 7 23 o 2459. 2521. 121.
    2 7 23 o 3366. 2723. 145.
    3 7 23 o 32926. 33403. 404.
    4 7 23 o 34792. 35488. 378.
    5 7 23 o 27657. 28052. 369.
    6 7 23 o 45380. 45422. 486.
    7 7 23 o 53756. 53468. 575.
    8 7 23 o 46333. 45867. 646.
    9 7 23 o 9453. 9827. 299.
    10 7 23 o 57086. 57445. 818.
    11 7 23 < 121. 4. 72.
    12 7 23 o 26661. 27149. 618.
    13 7 23 < 180. 93. 102.
    14 7 23 o 19818. 19579. 640.
    15 7 23 o 42743. 40995. 1161.
    16 7 23 o 10484. 8632. 998.
    0 8 23 o 63101. 64280. 843.
    1 8 23 o 122008. 126717. 902.
    2 8 23 o 21611. 20968. 385.
    3 8 23 o 95370. 97499. 676.
    4 8 23 o 4321. 4231. 157.
    5 8 23 o 35839. 36560. 465.
    6 8 23 o 93438. 93468. 843.
    7 8 23 o 19900. 20108. 420.
    8 8 23 < 76. 41. 61.
    9 8 23 o 9224. 10190. 320.
    10 8 23 o 3661. 3792. 213.
    11 8 23 < 181. 300. 83.
    12 8 23 o 847. 856. 143.
    13 8 23 o 383. 505. 109.
    14 8 23 o 13156. 12382. 593.
    15 8 23 o 2721. 2441. 329.
    16 8 23 o 35001. 28982. 2550.
    1 9 23 o 12655. 13734. 302.
    2 9 23 o 4004. 4326. 164.
    3 9 23 o 6861. 7214. 218.
    4 9 23 o 7307. 7648. 248.
    5 9 23 o 40299. 41402. 602.
    6 9 23 o 13358. 13937. 363.
    7 9 23 o 18487. 18434. 440.
    8 9 23 o 21827. 21532. 492.
    9 9 23 o 5187. 4576. 263.
    10 9 23 o 22616. 22765. 593.
    11 9 23 o 5431. 5019. 311.
    12 9 23 o 4558. 5154. 308.
    13 9 23 o 475. 348. 136.
    14 9 23 o 4940. 5129. 402.
    15 9 23 o 30834. 29268. 1727.
    0 10 23 o 6895. 6403. 401.
    1 10 23 o 580. 551. 86.
    2 10 23 o 6106. 6159. 243.
    3 10 23 o 5314. 5632. 232.
    4 10 23 o 45856. 47145. 674.
    5 10 23 o 8064. 8015. 278.
    6 10 23 o 23717. 24086. 531.
    7 10 23 o 6899. 7841. 307.
    8 10 23 o 742. 1097. 109.
    9 10 23 o 14150. 13451. 494.
    10 10 23 o 15004. 14788. 498.
    11 10 23 o 13076. 13417. 498.
    12 10 23 < -60. 16. 126.
    13 10 23 o 7676. 7855. 560.
    14 10 23 o 5848. 6246. 639.
    1 11 23 o 17802. 18307. 428.
    2 11 23 o 750. 697. 96.
    3 11 23 o 3548. 3799. 203.
    4 11 23 o 2247. 2512. 180.
    5 11 23 o 47108. 47666. 806.
    6 11 23 o 2688. 2387. 202.
    7 11 23 o 6261. 5806. 305.
    8 11 23 o 1660. 1858. 165.
    9 11 23 o 8093. 8175. 393.
    10 11 23 o 612. 639. 153.
    11 11 23 o 13596. 13023. 689.
    12 11 23 < 308. 27. 196.
    13 11 23 o 1352. 1743. 392.
    0 12 23 o 65842. 67871. 1516.
    1 12 23 o 25121. 24586. 675.
    2 12 23 o 456. 1. 123.
    3 12 23 o 24881. 25700. 638.
    4 12 23 o 5933. 5754. 315.
    5 12 23 o 16880. 16190. 556.
    6 12 23 o 40252. 40119. 839.
    7 12 23 o 8451. 9001. 414.
    8 12 23 o 7166. 7794. 377.
    9 12 23 o 4121. 4224. 319.
    10 12 23 o 15490. 16022. 776.
    11 12 23 < 811. 732. 312.
    12 12 23 o 7036. 9402. 1203.
    1 13 23 o 22084. 23191. 651.
    2 13 23 < -13. 35. 110.
    3 13 23 o 1881. 1922. 179.
    4 13 23 < 219. 123. 96.
    5 13 23 o 11595. 11530. 458.
    6 13 23 o 1541. 1522. 170.
    7 13 23 o 4555. 4195. 375.
    8 13 23 o 2140. 1500. 260.
    9 13 23 o 20858. 21422. 1134.
    10 13 23 o 1863. 2340. 433.
    11 13 23 o 16017. 18149. 1835.
    0 14 23 o 13725. 12548. 702.
    1 14 23 o 24180. 24514. 708.
    2 14 23 o 23115. 22542. 676.
    3 14 23 o 22206. 22395. 667.
    4 14 23 o 14832. 14482. 627.
    5 14 23 o 11417. 11024. 582.
    6 14 23 o 1604. 1680. 287.
    7 14 23 o 7251. 7558. 702.
    8 14 23 < 291. 314. 276.
    9 14 23 o 6886. 6894. 1144.
    1 15 23 o 28690. 26285. 1362.
    2 15 23 o 1632. 1846. 283.
    3 15 23 o 3668. 3000. 486.
    4 15 23 o 11883. 11494. 862.
    5 15 23 o 21680. 18968. 1527.
    6 15 23 o 14260. 14175. 1219.
    7 15 23 o 2292. 2972. 620.
    0 0 24 o 62585. 59669. 1383.
    1 0 24 o 304562. 301970. 1667.
    2 0 24 o 7963. 7303. 262.
    3 0 24 o 49562. 48456. 589.
    4 0 24 o 86027. 84984. 782.
    5 0 24 o 90807. 91238. 813.
    6 0 24 o 735. 595. 75.
    7 0 24 o 124865. 125003. 964.
    8 0 24 o 51394. 51264. 617.
    9 0 24 o 1511. 1647. 105.
    10 0 24 < 90. 60. 43.
    11 0 24 o 6683. 6624. 256.
    12 0 24 o 5071. 5186. 292.
    13 0 24 o 16538. 15947. 604.
    14 0 24 o 6554. 5761. 408.
    15 0 24 o 23652. 23493. 771.
    16 0 24 o 11598. 11408. 589.
    17 0 24 o 70457. 69544. 1836.
    18 0 24 o 12550. 12039. 1442.
    1 1 24 o 7322. 7427. 176.
    2 1 24 o 71979. 70409. 611.
    3 1 24 o 16336. 15746. 267.
    4 1 24 o 5240. 5440. 145.
    5 1 24 o 20016. 20626. 272.
    6 1 24 o 16754. 17643. 248.
    7 1 24 o 16251. 15848. 253.
    8 1 24 o 141196. 139757. 756.
    9 1 24 o 11315. 11802. 228.
    10 1 24 o 34869. 35116. 401.
    11 1 24 o 252. 74. 56.
    12 1 24 o 296. 362. 68.
    13 1 24 o 12604. 12687. 375.
    14 1 24 o 83891. 82951. 1019.
    15 1 24 o 6814. 6070. 303.
    16 1 24 o 21724. 21632. 575.
    17 1 24 o 15121. 12740. 581.
    18 1 24 o 6986. 5570. 696.
    0 2 24 o 465. 115. 64.
    1 2 24 o 18775. 18924. 263.
    2 2 24 o 28717. 28836. 341.
    3 2 24 o 48612. 49774. 450.
    4 2 24 o 14029. 14799. 228.
    5 2 24 o 5769. 5383. 153.
    6 2 24 o 50774. 52130. 427.
    7 2 24 o 5400. 5798. 146.
    8 2 24 o 750. 729. 61.
    9 2 24 o 60643. 61733. 542.
    10 2 24 o 4052. 3991. 152.
    11 2 24 o 41396. 41161. 529.
    12 2 24 o 234. 103. 61.
    13 2 24 o 5090. 4602. 224.
    14 2 24 o 21355. 22254. 492.
    15 2 24 o 18560. 18439. 494.
    16 2 24 o 5485. 5547. 314.
    17 2 24 o 32534. 31672. 795.
    1 3 24 o 3536. 3158. 130.
    2 3 24 o 71774. 70692. 567.
    3 3 24 o 7694. 7633. 187.
    4 3 24 o 191. 25. 38.
    5 3 24 o 20764. 21720. 268.
    6 3 24 o 232. 31. 48.
    7 3 24 o 1767. 1512. 89.
    8 3 24 o 83556. 84322. 603.
    9 3 24 o 735. 329. 78.
    10 3 24 o 1705. 1822. 106.
    11 3 24 o 1170. 1128. 110.
    12 3 24 o 13067. 13471. 379.
    13 3 24 o 1413. 1448. 133.
    14 3 24 o 20280. 21015. 509.
    15 3 24 o 24517. 24307. 603.
    16 3 24 < 13. 204. 131.
    17 3 24 < 89. 112. 146.
    0 4 24 o 14943. 12400. 421.
    1 4 24 o 135145. 135198. 867.
    2 4 24 o 13265. 13485. 259.
    3 4 24 o 2428. 2140. 118.
    4 4 24 o 37007. 37130. 393.
    5 4 24 o 40993. 42006. 432.
    6 4 24 o 273. 48. 45.
    7 4 24 o 86001. 90006. 602.
    8 4 24 o 5478. 5018. 169.
    9 4 24 o 1155. 1340. 76.
    10 4 24 o 5217. 5797. 218.
    11 4 24 < 73. 261. 70.
    12 4 24 o 3776. 3522. 213.
    13 4 24 o 18777. 18765. 505.
    14 4 24 o 1983. 1751. 203.
    15 4 24 o 9446. 9979. 413.
    16 4 24 o 2248. 2976. 243.
    17 4 24 o 28475. 27309. 1337.
    1 5 24 o 2990. 2620. 136.
    2 5 24 o 29542. 30054. 404.
    3 5 24 o 2349. 2378. 115.
    4 5 24 o 1231. 1316. 76.
    5 5 24 o 3814. 4217. 140.
    6 5 24 o 8388. 9242. 180.
    7 5 24 o 150. 78. 36.
    8 5 24 o 79969. 79692. 643.
    9 5 24 o 4092. 4667. 192.
    10 5 24 o 14841. 15479. 401.
    11 5 24 o 12185. 12891. 371.
    12 5 24 o 4678. 4636. 266.
    13 5 24 o 5206. 5316. 290.
    14 5 24 o 60946. 61298. 1084.
    15 5 24 o 528. 680. 130.
    16 5 24 o 15724. 17536. 732.
    17 5 24 o 3381. 3092. 591.
    0 6 24 o 12265. 12008. 430.
    1 6 24 o 333. 17. 65.
    2 6 24 o 351. 101. 57.
    3 6 24 o 59657. 62717. 541.
    4 6 24 o 287. 150. 45.
    5 6 24 o 602. 627. 53.
    6 6 24 o 10575. 10856. 227.
    7 6 24 < 3. 60. 51.
    8 6 24 o 808. 699. 82.
    9 6 24 o 35217. 36110. 580.
    10 6 24 o 731. 607. 114.
    11 6 24 o 4908. 5085. 254.
    12 6 24 o 2030. 1809. 173.
    13 6 24 o 7922. 7769. 343.
    14 6 24 < 15. 67. 118.
    15 6 24 o 3554. 3602. 304.
    16 6 24 < 289. 6. 186.
    1 7 24 o 9813. 10154. 253.
    2 7 24 o 4229. 3936. 147.
    3 7 24 o 180. 143. 42.
    4 7 24 o 26936. 27882. 390.
    5 7 24 o 2525. 2465. 119.
    6 7 24 o 23244. 22729. 374.
    7 7 24 o 2806. 3052. 161.
    8 7 24 < 177. 2. 74.
    9 7 24 o 16308. 15880. 426.
    10 7 24 o 35888. 36146. 657.
    11 7 24 o 419. 294. 86.
    12 7 24 o 44396. 43652. 915.
    13 7 24 o 7930. 8596. 399.
    14 7 24 o 2085. 1980. 240.
    15 7 24 o 5049. 4483. 453.
    16 7 24 o 11228. 10584. 1034.
    0 8 24 o 13096. 10851. 612.
    1 8 24 o 1205. 703. 118.
    2 8 24 o 5088. 5530. 208.
    3 8 24 o 17367. 17594. 317.
    4 8 24 o 263. 6. 60.
    5 8 24 < 58. 34. 54.
    6 8 24 o 894. 386. 115.
    7 8 24 o 12948. 13511. 335.
    8 8 24 o 2230. 2564. 155.
    9 8 24 o 3385. 3596. 208.
    10 8 24 o 10051. 10342. 378.
    11 8 24 < 21. 82. 87.
    12 8 24 o 1591. 1629. 189.
    13 8 24 o 11820. 11851. 516.
    14 8 24 < 429. 375. 159.
    15 8 24 < 270. 119. 169.
    1 9 24 o 2713. 2624. 173.
    2 9 24 o 4038. 4260. 184.
    3 9 24 o 4245. 4802. 179.
    4 9 24 o 5830. 6787. 220.
    5 9 24 < 77. 7. 55.
    6 9 24 o 6459. 6672. 255.
    7 9 24 o 10243. 10443. 349.
    8 9 24 o 7478. 6602. 308.
    9 9 24 o 817. 382. 125.
    10 9 24 < 119. 72. 85.
    11 9 24 o 12151. 12001. 465.
    12 9 24 < -130. 63. 126.
    13 9 24 o 655. 479. 181.
    14 9 24 o 6706. 7420. 599.
    15 9 24 o 7089. 6399. 1225.
    0 10 24 o 6412. 6256. 353.
    1 10 24 o 15677. 15803. 410.
    2 10 24 o 4938. 4780. 234.
    3 10 24 o 32286. 34312. 638.
    4 10 24 o 5064. 4387. 248.
    5 10 24 o 4350. 4421. 219.
    6 10 24 o 4782. 5039. 257.
    7 10 24 o 1155. 1410. 132.
    8 10 24 o 2898. 2925. 211.
    9 10 24 < -101. 93. 81.
    10 10 24 o 4375. 3578. 296.
    11 10 24 < 104. 234. 125.
    12 10 24 o 3892. 3837. 365.
    13 10 24 o 8257. 8253. 760.
    1 11 24 o 8811. 8126. 367.
    2 11 24 o 4191. 5343. 252.
    3 11 24 o 6465. 6366. 317.
    4 11 24 o 26120. 25440. 639.
    5 11 24 o 18471. 18989. 524.
    6 11 24 o 44944. 45051. 863.
    7 11 24 < 231. 10. 107.
    8 11 24 o 42479. 42797. 871.
    9 11 24 o 23931. 22288. 723.
    10 11 24 o 48163. 47447. 1088.
    11 11 24 o 1050. 892. 231.
    12 11 24 o 40732. 45177. 1959.
    13 11 24 o 18511. 20637. 2016.
    0 12 24 o 31698. 30739. 1081.
    1 12 24 o 40575. 42008. 814.
    2 12 24 o 377. 5. 110.
    3 12 24 o 37942. 38972. 794.
    4 12 24 o 22634. 23349. 619.
    5 12 24 o 16240. 15933. 506.
    6 12 24 o 1462. 486. 192.
    7 12 24 o 6677. 6602. 375.
    8 12 24 o 6205. 6296. 380.
    9 12 24 o 2281. 2090. 281.
    10 12 24 o 2713. 2326. 338.
    11 12 24 < -85. 92. 258.
    12 12 24 o 5699. 6366. 1131.
    1 13 24 o 2689. 2650. 225.
    2 13 24 o 1492. 1605. 167.
    3 13 24 o 4070. 4228. 270.
    4 13 24 o 4363. 4419. 282.
    5 13 24 o 2036. 2594. 207.
    6 13 24 o 4722. 5366. 381.
    7 13 24 o 4034. 3342. 363.
    8 13 24 o 5014. 5373. 458.
    9 13 24 < 173. 602. 240.
    10 13 24 o 4148. 4844. 921.
    0 14 24 o 896. 966. 189.
    1 14 24 o 3055. 2800. 276.
    2 14 24 o 6687. 6623. 371.
    3 14 24 < 134. 18. 125.
    4 14 24 o 943. 565. 196.
    5 14 24 < 240. 5. 170.
    6 14 24 o 3327. 3117. 436.
    7 14 24 < 593. 839. 209.
    8 14 24 < 291. 271. 207.
    1 15 24 o 2212. 2151. 449.
    2 15 24 o 8828. 8625. 933.
    3 15 24 < 115. 191. 168.
    4 15 24 o 6389. 6528. 807.
    6 15 24 o 14106. 15137. 1779.
    2 1 25 o 1887. 1690. 102.
    3 1 25 o 3013. 3507. 121.
    4 1 25 o 1828. 1423. 94.
    5 1 25 o 1020. 880. 67.
    6 1 25 < 111. 12. 38.
    7 1 25 o 12130. 13438. 225.
    8 1 25 o 2951. 2651. 117.
    9 1 25 o 4817. 4312. 160.
    10 1 25 o 1093. 1119. 78.
    11 1 25 o 26448. 26829. 451.
    12 1 25 o 240. 229. 74.
    13 1 25 o 10743. 10633. 350.
    14 1 25 o 1175. 1135. 133.
    15 1 25 o 19538. 19462. 526.
    16 1 25 < 15. 88. 104.
    17 1 25 o 14986. 14919. 711.
    1 2 25 o 33505. 33856. 375.
    2 2 25 o 10403. 9497. 234.
    3 2 25 o 3425. 1711. 165.
    4 2 25 o 278. 139. 42.
    5 2 25 o 10613. 10244. 212.
    6 2 25 o 973. 891. 67.
    7 2 25 o 1115. 1421. 65.
    8 2 25 o 890. 952. 61.
    9 2 25 o 3472. 3358. 143.
    10 2 25 o 12401. 12400. 285.
    11 2 25 < 120. 11. 69.
    12 2 25 o 693. 613. 90.
    13 2 25 o 280. 41. 87.
    14 2 25 o 3763. 4022. 223.
    15 2 25 o 3968. 4322. 260.
    16 2 25 o 2047. 2257. 204.
    17 2 25 o 2035. 1985. 299.
    1 3 25 o 31265. 28584. 393.
    2 3 25 o 15874. 15705. 281.
    3 3 25 o 3126. 3387. 124.
    4 3 25 o 2932. 2575. 120.
    5 3 25 o 31390. 32318. 367.
    6 3 25 o 18548. 19048. 282.
    7 3 25 o 29556. 30651. 347.
    8 3 25 o 28138. 28393. 354.
    9 3 25 o 74095. 74624. 678.
    10 3 25 o 7430. 7749. 242.
    11 3 25 o 10076. 9905. 306.
    12 3 25 o 4295. 5023. 243.
    13 3 25 o 54830. 55238. 939.
    14 3 25 o 12871. 12282. 447.
    15 3 25 o 24186. 24372. 668.
    16 3 25 o 421. 725. 117.
    17 3 25 o 20865. 19588. 1203.
    0 4 25 o 215414. 214895. 1665.
    1 4 25 o 24740. 23549. 396.
    2 4 25 o 11724. 12153. 259.
    3 4 25 o 857. 877. 69.
    4 4 25 o 59459. 59729. 575.
    5 4 25 o 7444. 7183. 189.
    6 4 25 o 30125. 31111. 356.
    7 4 25 o 9689. 9314. 205.
    8 4 25 o 20260. 20281. 337.
    9 4 25 < 48. 72. 55.
    10 4 25 o 5105. 4964. 229.
    11 4 25 o 760. 775. 88.
    12 4 25 o 8221. 7852. 341.
    13 4 25 < 247. 25. 96.
    14 4 25 o 5523. 5739. 313.
    15 4 25 o 8505. 8124. 413.
    16 4 25 o 2720. 2271. 309.
    17 4 25 o 9469. 8804. 941.
    1 5 25 o 56006. 56657. 581.
    2 5 25 o 12206. 12078. 270.
    3 5 25 o 9046. 9752. 223.
    4 5 25 o 2003. 2240. 104.
    5 5 25 o 550. 408. 54.
    6 5 25 o 2322. 2478. 101.
    7 5 25 o 571. 442. 57.
    8 5 25 o 20155. 19798. 382.
    9 5 25 o 21440. 21962. 440.
    10 5 25 o 7607. 7540. 285.
    11 5 25 o 21538. 22013. 564.
    12 5 25 o 678. 937. 103.
    13 5 25 o 4146. 4640. 283.
    14 5 25 o 17403. 16895. 584.
    15 5 25 o 3117. 2395. 283.
    16 5 25 o 4664. 3916. 480.
    0 6 25 o 41545. 43018. 794.
    1 6 25 o 61318. 64465. 572.
    2 6 25 o 46114. 47041. 573.
    3 6 25 o 11461. 11241. 285.
    4 6 25 o 3546. 3647. 140.
    5 6 25 o 16448. 17207. 303.
    6 6 25 o 7501. 7372. 189.
    7 6 25 o 16798. 17546. 360.
    8 6 25 o 369. 260. 64.
    9 6 25 o 570. 243. 90.
    10 6 25 o 86200. 86115. 1045.
    11 6 25 o 3572. 3468. 235.
    12 6 25 o 1411. 1478. 152.
    13 6 25 o 871. 696. 148.
    14 6 25 o 14157. 14359. 575.
    15 6 25 o 8462. 8441. 516.
    16 6 25 o 6913. 6746. 1139.
    1 7 25 o 50993. 51921. 596.
    2 7 25 o 20648. 21222. 359.
    3 7 25 < 86. 33. 43.
    4 7 25 o 3737. 3563. 163.
    5 7 25 o 10165. 9809. 271.
    6 7 25 o 7898. 8440. 253.
    7 7 25 o 10101. 10530. 300.
    8 7 25 o 36801. 36614. 581.
    9 7 25 o 136057. 135475. 1272.
    10 7 25 o 6845. 6649. 315.
    11 7 25 < 14. 76. 81.
    12 7 25 o 447. 168. 130.
    13 7 25 o 36595. 35509. 924.
    14 7 25 o 25816. 25933. 901.
    15 7 25 o 8710. 8937. 659.
    0 8 25 o 276819. 288937. 2635.
    1 8 25 o 26106. 25955. 496.
    2 8 25 o 22013. 23296. 389.
    3 8 25 o 2860. 2891. 154.
    4 8 25 o 44420. 46542. 629.
    5 8 25 o 10980. 11408. 330.
    6 8 25 o 48066. 49587. 720.
    7 8 25 o 14238. 14312. 390.
    8 8 25 o 53636. 55545. 801.
    9 8 25 o 3091. 3249. 206.
    10 8 25 o 9244. 9554. 366.
    11 8 25 o 3791. 3874. 255.
    12 8 25 o 20672. 20381. 699.
    13 8 25 < 85. 127. 138.
    14 8 25 < 34. 32. 165.
    15 8 25 o 14314. 13812. 984.
    1 9 25 o 42177. 44158. 661.
    2 9 25 o 13459. 13253. 380.
    3 9 25 o 405. 262. 78.
    4 9 25 o 1131. 1452. 107.
    5 9 25 o 961. 976. 107.
    6 9 25 o 6535. 6915. 290.
    7 9 25 o 6575. 6432. 282.
    8 9 25 o 25650. 25320. 611.
    9 9 25 o 45242. 45696. 821.
    10 9 25 o 3342. 3482. 252.
    11 9 25 o 5303. 5291. 333.
    12 9 25 < 194. 420. 122.
    13 9 25 o 4084. 3964. 459.
    14 9 25 o 13023. 13439. 1178.
    0 10 25 o 5213. 5406. 399.
    1 10 25 o 15857. 17001. 483.
    2 10 25 o 36353. 36808. 733.
    3 10 25 o 412. 342. 95.
    4 10 25 o 41027. 41515. 742.
    5 10 25 o 6810. 7260. 296.
    6 10 25 o 290. 424. 75.
    7 10 25 o 13896. 14572. 450.
    8 10 25 o 3692. 3787. 256.
    9 10 25 o 738. 395. 133.
    10 10 25 o 49807. 49319. 1088.
    11 10 25 < 382. 400. 140.
    12 10 25 < 35. 327. 160.
    13 10 25 < 1940. 2596. 662.
    1 11 25 o 14329. 14541. 475.
    2 11 25 o 10712. 10598. 412.
    3 11 25 o 1567. 1900. 157.
    4 11 25 o 3793. 4260. 235.
    5 11 25 o 18674. 18310. 535.
    6 11 25 o 1961. 1632. 192.
    7 11 25 o 3856. 4012. 278.
    8 11 25 o 10035. 9433. 431.
    9 11 25 o 13368. 12960. 559.
    10 11 25 < 206. 19. 131.
    11 11 25 o 6940. 7461. 877.
    12 11 25 o 2959. 1893. 879.
    0 12 25 o 75440. 74626. 1484.
    1 12 25 o 5575. 5535. 311.
    2 12 25 o 15662. 15758. 514.
    3 12 25 o 4495. 4900. 280.
    4 12 25 o 1042. 639. 151.
    5 12 25 o 727. 564. 122.
    6 12 25 o 64333. 63174. 1081.
    7 12 25 o 8576. 9018. 484.
    8 12 25 o 12134. 13694. 594.
    9 12 25 o 4236. 3679. 406.
    10 12 25 o 2137. 2187. 373.
    11 12 25 < 742. 1236. 428.
    1 13 25 o 4997. 4740. 321.
    2 13 25 o 5350. 5463. 333.
    3 13 25 o 7993. 7992. 386.
    4 13 25 o 4896. 5120. 315.
    5 13 25 o 10881. 10896. 494.
    6 13 25 o 2154. 2320. 274.
    7 13 25 o 12888. 13340. 743.
    8 13 25 o 7800. 6590. 615.
    9 13 25 o 11373. 9129. 858.
    0 14 25 o 3500. 3801. 386.
    1 14 25 o 602. 267. 153.
    2 14 25 o 14365. 13624. 660.
    3 14 25 o 13697. 12970. 782.
    4 14 25 o 51119. 53384. 1941.
    5 14 25 < 38. 8. 186.
    6 14 25 < 1172. 1382. 482.
    7 14 25 o 2173. 3319. 645.
    1 15 25 < 815. 382. 444.
    2 15 25 o 1134. 1576. 377.
    3 15 25 < -297. 55. 309.
    5 15 25 o 52294. 54004. 3500.
    0 0 26 o 438699. 429762. 4452.
    1 0 26 o 28304. 28390. 693.
    2 0 26 o 28847. 30112. 592.
    3 0 26 o 732. 599. 79.
    4 0 26 o 82306. 80006. 844.
    5 0 26 o 16277. 15851. 394.
    6 0 26 o 54518. 57101. 744.
    7 0 26 o 84284. 85500. 1040.
    8 0 26 o 54648. 50432. 783.
    9 0 26 o 1993. 2303. 139.
    10 0 26 o 45199. 43711. 745.
    11 0 26 o 756. 738. 115.
    12 0 26 o 8005. 6777. 424.
    13 0 26 o 21069. 21935. 699.
    14 0 26 o 6737. 6801. 451.
    15 0 26 o 4096. 4394. 365.
    16 0 26 o 33575. 30797. 1151.
    17 0 26 o 3759. 3106. 914.
    1 1 26 o 85003. 84623. 661.
    2 1 26 o 11251. 11871. 245.
    3 1 26 o 3924. 3990. 142.
    4 1 26 o 24897. 24404. 362.
    5 1 26 o 7615. 8249. 184.
    6 1 26 o 29467. 29121. 374.
    7 1 26 o 22369. 21741. 333.
    8 1 26 o 3848. 3841. 134.
    9 1 26 o 136809. 136665. 858.
    10 1 26 o 3195. 2770. 156.
    11 1 26 o 2390. 2429. 153.
    12 1 26 o 18449. 19229. 450.
    13 1 26 o 26289. 27488. 582.
    14 1 26 o 528. 430. 102.
    15 1 26 o 15515. 15888. 494.
    16 1 26 o 650. 205. 164.
    17 1 26 o 1743. 1287. 396.
    0 2 26 o 148587. 151844. 1126.
    1 2 26 o 23411. 23792. 331.
    2 2 26 o 8173. 8880. 218.
    3 2 26 o 117613. 116025. 873.
    4 2 26 o 3432. 2915. 143.
    5 2 26 o 36035. 37008. 412.
    6 2 26 o 10449. 10388. 231.
    7 2 26 o 193. 269. 39.
    8 2 26 o 5184. 5993. 152.
    9 2 26 o 37504. 36297. 518.
    10 2 26 o 104075. 104500. 953.
    11 2 26 o 11654. 11734. 345.
    12 2 26 o 971. 1069. 117.
    13 2 26 o 6650. 6352. 284.
    14 2 26 o 5084. 5478. 252.
    15 2 26 < 46. 2. 91.
    16 2 26 o 22025. 21646. 686.
    17 2 26 o 864. 277. 250.
    1 3 26 o 82914. 83774. 638.
    2 3 26 o 5819. 5918. 176.
    3 3 26 o 438. 346. 50.
    4 3 26 o 26384. 26128. 401.
    5 3 26 o 1752. 1615. 95.
    6 3 26 o 25613. 26572. 323.
    7 3 26 o 6105. 6153. 171.
    8 3 26 o 1948. 2028. 103.
    9 3 26 o 67654. 68849. 702.
    10 3 26 o 15874. 16413. 380.
    11 3 26 o 14131. 14807. 405.
    12 3 26 o 32502. 33168. 664.
    13 3 26 o 7312. 7702. 349.
    14 3 26 o 2143. 2316. 194.
    15 3 26 o 1718. 2104. 202.
    16 3 26 o 7045. 6773. 493.
    0 4 26 o 202926. 204635. 1543.
    1 4 26 o 22508. 22420. 387.
    2 4 26 o 889. 1169. 76.
    3 4 26 < 42. 44. 44.
    4 4 26 o 9131. 8307. 231.
    5 4 26 o 6772. 7232. 182.
    6 4 26 o 49207. 53131. 517.
    7 4 26 o 36306. 35294. 444.
    8 4 26 o 29085. 28576. 470.
    9 4 26 o 298. 467. 64.
    10 4 26 o 18579. 18498. 440.
    11 4 26 o 2223. 2427. 163.
    12 4 26 o 13356. 12770. 457.
    13 4 26 o 20124. 20305. 589.
    14 4 26 o 600. 457. 119.
    15 4 26 o 849. 854. 160.
    16 4 26 o 15086. 15990. 853.
    1 5 26 o 20557. 21500. 375.
    2 5 26 o 3941. 4309. 160.
    3 5 26 o 6785. 6820. 206.
    4 5 26 o 3174. 3163. 136.
    5 5 26 o 220. 12. 60.
    6 5 26 o 256. 276. 54.
    7 5 26 o 23723. 24444. 399.
    8 5 26 o 13792. 14060. 331.
    9 5 26 o 33416. 33715. 559.
    10 5 26 o 6277. 6524. 267.
    11 5 26 o 404. 396. 92.
    12 5 26 < -60. 42. 108.
    13 5 26 o 9515. 10367. 432.
    14 5 26 o 13064. 13031. 513.
    15 5 26 o 19564. 20927. 732.
    16 5 26 o 7965. 7834. 893.
    0 6 26 o 3980. 2987. 274.
    1 6 26 o 201. 13. 63.
    2 6 26 o 2540. 2405. 143.
    3 6 26 o 14355. 13669. 319.
    4 6 26 o 15768. 14916. 323.
    5 6 26 o 6597. 6765. 207.
    6 6 26 o 3954. 3702. 186.
    7 6 26 o 350. 538. 58.
    8 6 26 o 4693. 4453. 218.
    9 6 26 o 6765. 6726. 299.
    10 6 26 o 16432. 16312. 489.
    11 6 26 o 8546. 8571. 379.
    12 6 26 < -54. 220. 96.
    13 6 26 o 4439. 4134. 323.
    14 6 26 o 1884. 1534. 263.
    15 6 26 < 81. 144. 131.
    1 7 26 o 1340. 1369. 104.
    2 7 26 o 1213. 1277. 95.
    3 7 26 < -28. 5. 54.
    4 7 26 o 5778. 6039. 204.
    5 7 26 o 30785. 31977. 511.
    6 7 26 o 8176. 8554. 287.
    7 7 26 < 178. 19. 68.
    8 7 26 o 565. 243. 102.
    9 7 26 o 3877. 3492. 233.
    10 7 26 o 8264. 8507. 338.
    11 7 26 o 22430. 22354. 651.
    12 7 26 o 19125. 19286. 724.
    13 7 26 o 11438. 12216. 662.
    14 7 26 o 5726. 5260. 490.
    15 7 26 < -36. 16. 259.
    0 8 26 o 3268. 2093. 317.
    1 8 26 o 10485. 9148. 347.
    2 8 26 o 871. 915. 93.
    3 8 26 < 5. 9. 64.
    4 8 26 o 23597. 24045. 490.
    5 8 26 o 1468. 1297. 135.
    6 8 26 o 15072. 15725. 401.
    7 8 26 o 6226. 5587. 266.
    8 8 26 < 268. 166. 100.
    9 8 26 < 192. 410. 102.
    10 8 26 o 2450. 2645. 215.
    11 8 26 < -71. 17. 126.
    12 8 26 o 1355. 860. 246.
    13 8 26 o 2695. 1930. 334.
    14 8 26 o 9694. 9996. 702.
    1 9 26 o 1753. 1466. 150.
    2 9 26 o 15815. 16954. 421.
    3 9 26 o 5837. 5798. 276.
    4 9 26 o 3009. 3403. 194.
    5 9 26 o 37739. 38214. 678.
    6 9 26 o 13431. 13227. 452.
    7 9 26 o 1459. 1376. 144.
    8 9 26 o 33412. 33664. 750.
    9 9 26 o 2074. 1680. 200.
    10 9 26 o 12721. 12352. 499.
    11 9 26 < 145. 34. 150.
    12 9 26 o 12626. 12342. 718.
    13 9 26 o 897. 1558. 262.
    14 9 26 o 30416. 30502. 2522.
    0 10 26 o 31818. 33283. 1048.
    1 10 26 o 13778. 13845. 428.
    2 10 26 o 3489. 3266. 240.
    3 10 26 o 1167. 327. 162.
    4 10 26 o 53064. 52908. 827.
    5 10 26 o 8296. 8408. 351.
    6 10 26 o 2352. 2486. 195.
    7 10 26 o 5051. 5407. 292.
    8 10 26 o 3930. 4085. 256.
    9 10 26 < 121. 2. 114.
    10 10 26 o 3491. 3737. 324.
    11 10 26 < -89. 193. 200.
    12 10 26 < 182. 84. 227.
    13 10 26 < -28. 140. 345.
    1 11 26 o 6976. 7759. 335.
    2 11 26 o 2174. 2360. 195.
    3 11 26 < -240. 37. 105.
    4 11 26 o 1080. 1175. 143.
    5 11 26 o 41704. 42622. 807.
    6 11 26 o 529. 600. 112.
    7 11 26 o 6498. 6866. 345.
    8 11 26 o 1097. 643. 170.
    9 11 26 o 50153. 51774. 1189.
    10 11 26 o 5389. 4614. 473.
    11 11 26 o 14347. 14398. 1241.
    12 11 26 o 3033. 4180. 832.
    0 12 26 o 58551. 59417. 1528.
    1 12 26 o 1780. 519. 214.
    2 12 26 o 11768. 12274. 480.
    3 12 26 o 1440. 1199. 174.
    4 12 26 o 43852. 42938. 880.
    5 12 26 o 803. 390. 130.
    6 12 26 o 961. 719. 186.
    7 12 26 o 1934. 830. 260.
    8 12 26 o 9609. 9922. 537.
    9 12 26 o 1533. 1828. 288.
    10 12 26 o 2494. 1624. 726.
    1 13 26 o 10227. 9582. 489.
    2 13 26 o 2908. 3173. 263.
    3 13 26 < -51. 17. 97.
    4 13 26 o 7226. 7976. 464.
    5 13 26 o 16452. 15226. 719.
    6 13 26 o 12715. 12994. 762.
    7 13 26 o 909. 793. 285.
    8 13 26 o 15050. 15577. 998.
    0 14 26 o 11591. 12681. 817.
    1 14 26 o 11534. 12487. 646.
    2 14 26 < 30. 39. 204.
    3 14 26 o 17199. 18356. 1137.
    4 14 26 o 6751. 6783. 820.
    5 14 26 o 8379. 8562. 1428.
    6 14 26 < -837. 107. 615.
    1 15 26 o 5430. 5654. 1134.
    2 15 26 < 521. 1063. 419.
    1 1 27 o 7232. 6398. 201.
    2 1 27 o 669. 573. 64.
    3 1 27 o 267. 1. 58.
    4 1 27 o 1039. 954. 84.
    5 1 27 o 17138. 16493. 303.
    6 1 27 o 12659. 12684. 253.
    7 1 27 o 6725. 6048. 197.
    8 1 27 o 6022. 5890. 188.
    9 1 27 o 9164. 9347. 263.
    10 1 27 o 14180. 14455. 341.
    11 1 27 o 1904. 1709. 166.
    12 1 27 o 27065. 27612. 581.
    13 1 27 o 7609. 8150. 338.
    14 1 27 o 11486. 11122. 424.
    15 1 27 o 484. 406. 117.
    16 1 27 o 6264. 6888. 419.
    0 2 27 o 55646. 54463. 706.
    1 2 27 o 7692. 7888. 201.
    2 2 27 o 5259. 3422. 195.
    3 2 27 o 3516. 2941. 171.
    4 2 27 o 45822. 42943. 515.
    5 2 27 o 5167. 4805. 177.
    6 2 27 o 262. 236. 42.
    7 2 27 < -15. 7. 42.
    8 2 27 o 6601. 6648. 203.
    9 2 27 o 2882. 2871. 154.
    10 2 27 o 1324. 1003. 145.
    11 2 27 o 4528. 4616. 245.
    12 2 27 o 1382. 1250. 141.
    13 2 27 o 332. 323. 86.
    14 2 27 o 8761. 8856. 397.
    15 2 27 o 534. 604. 121.
    16 2 27 < 84. 60. 137.
    1 3 27 o 8638. 8249. 212.
    2 3 27 o 3423. 3236. 136.
    3 3 27 o 3059. 3166. 134.
    4 3 27 o 746. 655. 77.
    5 3 27 o 22425. 21632. 351.
    6 3 27 o 3197. 3246. 142.
    7 3 27 < 74. 64. 47.
    8 3 27 o 21861. 21605. 417.
    9 3 27 o 26766. 27575. 513.
    10 3 27 o 14782. 14535. 413.
    11 3 27 o 830. 538. 113.
    12 3 27 o 4343. 4004. 248.
    13 3 27 o 15357. 15827. 500.
    14 3 27 o 24134. 23876. 681.
    15 3 27 o 4011. 3410. 364.
    16 3 27 o 8708. 8604. 680.
    0 4 27 o 39607. 36866. 698.
    1 4 27 o 19172. 19899. 349.
    2 4 27 o 261. 164. 57.
    3 4 27 o 1669. 1996. 99.
    4 4 27 o 28913. 28025. 405.
    5 4 27 o 21093. 21712. 353.
    6 4 27 o 3067. 2336. 136.
    7 4 27 o 43422. 43254. 512.
    8 4 27 o 9705. 9715. 268.
    9 4 27 o 692. 643. 88.
    10 4 27 o 9403. 9725. 335.
    11 4 27 o 1139. 1462. 116.
    12 4 27 < 6. 36. 77.
    13 4 27 o 4815. 4591. 293.
    14 4 27 o 32526. 31072. 786.
    15 4 27 o 874. 765. 232.
    16 4 27 < 955. 563. 559.
    1 5 27 o 13355. 14676. 311.
    2 5 27 o 2527. 2606. 132.
    3 5 27 o 1094. 1029. 87.
    4 5 27 o 27073. 27319. 411.
    5 5 27 o 68961. 72940. 650.
    6 5 27 o 26660. 25743. 409.
    7 5 27 o 5365. 5206. 208.
    8 5 27 o 675. 566. 84.
    9 5 27 o 67037. 69601. 927.
    10 5 27 o 10215. 10027. 384.
    11 5 27 o 11177. 10699. 418.
    12 5 27 o 16718. 16368. 526.
    13 5 27 o 37908. 38534. 860.
    14 5 27 < 380. 327. 161.
    15 5 27 < 512. 5. 239.
    0 6 27 o 125314. 133234. 1277.
    1 6 27 o 8686. 8980. 260.
    2 6 27 o 45473. 46137. 585.
    3 6 27 o 80063. 82033. 764.
    4 6 27 o 135588. 136896. 974.
    5 6 27 o 17288. 17666. 376.
    6 6 27 o 4792. 4990. 217.
    7 6 27 o 554. 612. 74.
    8 6 27 o 38152. 37866. 624.
    9 6 27 o 29105. 29150. 680.
    10 6 27 o 1913. 1680. 184.
    11 6 27 o 9252. 9911. 436.
    12 6 27 < 112. 187. 93.
    13 6 27 o 3348. 3658. 334.
    14 6 27 o 24649. 23472. 961.
    15 6 27 < 1581. 1932. 568.
    1 7 27 o 4988. 4996. 196.
    2 7 27 o 21191. 22978. 452.
    3 7 27 < 10. 11. 73.
    4 7 27 o 7068. 7282. 274.
    5 7 27 o 53328. 54818. 777.
    6 7 27 o 3987. 4104. 215.
    7 7 27 o 1433. 1287. 141.
    8 7 27 o 42764. 44174. 720.
    9 7 27 o 29510. 30491. 686.
    10 7 27 o 3057. 3225. 254.
    11 7 27 o 7553. 7182. 436.
    12 7 27 o 4043. 4077. 358.
    13 7 27 o 20417. 20193. 890.
    14 7 27 o 17555. 17601. 931.
    15 7 27 < -108. 122. 272.
    0 8 27 o 4707. 4601. 340.
    1 8 27 o 76697. 81275. 932.
    2 8 27 o 389. 452. 76.
    3 8 27 o 2097. 2501. 153.
    4 8 27 o 28233. 28260. 579.
    5 8 27 o 26417. 26038. 558.
    6 8 27 o 3339. 3296. 208.
    7 8 27 o 78386. 80633. 1034.
    8 8 27 o 2227. 2489. 194.
    9 8 27 < -21. 45. 100.
    10 8 27 o 3755. 3647. 298.
    11 8 27 < 36. 89. 142.
    12 8 27 o 3746. 4082. 386.
    13 8 27 o 15792. 16388. 889.
    14 8 27 o 27610. 25986. 1671.
    1 9 27 o 1320. 1508. 139.
    2 9 27 o 15718. 16127. 453.
    3 9 27 o 1050. 1216. 115.
    4 9 27 o 11978. 12597. 389.
    5 9 27 o 44269. 45896. 750.
    6 9 27 o 9183. 9009. 381.
    7 9 27 o 2981. 3268. 207.
    8 9 27 o 19760. 20622. 584.
    9 9 27 o 20958. 19844. 651.
    10 9 27 < 229. 230. 123.
    11 9 27 o 6923. 7114. 474.
    12 9 27 o 9286. 10021. 691.
    13 9 27 o 11527. 13182. 1084.
    0 10 27 o 30040. 32284. 1050.
    1 10 27 o 5303. 5571. 311.
    2 10 27 o 26564. 27402. 613.
    3 10 27 o 105679. 107476. 1219.
    4 10 27 o 48938. 47483. 810.
    5 10 27 o 11149. 12083. 412.
    6 10 27 o 3461. 4487. 240.
    7 10 27 o 1678. 1680. 171.
    8 10 27 o 16298. 16228. 544.
    9 10 27 o 25710. 26251. 863.
    10 10 27 o 1092. 1293. 176.
    11 10 27 o 9121. 10035. 799.
    12 10 27 < 25. 2. 237.
    1 11 27 < 183. 50. 94.
    2 11 27 o 27048. 27696. 718.
    3 11 27 < 99. 377. 95.
    4 11 27 o 14670. 14363. 510.
    5 11 27 o 8656. 8234. 397.
    6 11 27 o 9899. 10388. 419.
    7 11 27 o 541. 512. 119.
    8 11 27 o 13932. 14241. 686.
    9 11 27 o 1573. 1623. 269.
    10 11 27 o 1748. 2103. 361.
    0 12 27 o 2865. 2426. 356.
    1 12 27 o 56696. 55941. 1070.
    2 12 27 o 479. 576. 112.
    3 12 27 < -19. 12. 126.
    4 12 27 < 100. 39. 102.
    5 12 27 o 16141. 16546. 647.
    6 12 27 o 3119. 2985. 357.
    7 12 27 o 55210. 53333. 1389.
    8 12 27 o 1824. 1825. 340.
    9 12 27 < 677. 1126. 299.
    1 13 27 o 1842. 2266. 218.
    2 13 27 o 19883. 20613. 759.
    3 13 27 o 767. 773. 178.
    4 13 27 o 4855. 4894. 413.
    5 13 27 < 640. 444. 252.
    6 13 27 < 680. 1270. 342.
    7 13 27 < 1818. 949. 695.
    8 13 27 o 29332. 28333. 2565.
    0 14 27 o 5705. 5890. 1142.
    1 14 27 < 605. 247. 226.
    2 14 27 o 4097. 3562. 537.
    3 14 27 o 43133. 39639. 2062.
    4 14 27 < 498. 16. 562.
    5 14 27 < 1790. 1648. 690.
    6 14 27 < -232. 211. 530.
    0 0 28 o 27314. 24678. 1169.
    1 0 28 o 6735. 6860. 415.
    2 0 28 o 7737. 7393. 406.
    3 0 28 o 14882. 15206. 468.
    4 0 28 o 54714. 54562. 760.
    5 0 28 o 4452. 4449. 214.
    6 0 28 o 114762. 111273. 1194.
    7 0 28 o 4152. 4109. 255.
    8 0 28 o 2155. 2068. 213.
    9 0 28 < 269. 203. 93.
    10 0 28 o 1248. 1200. 185.
    11 0 28 o 3351. 3058. 303.
    12 0 28 o 14042. 14103. 632.
    13 0 28 o 2790. 2687. 303.
    14 0 28 o 90511. 87802. 1675.
    15 0 28 o 8722. 8412. 671.
    16 0 28 o 3084. 2827. 814.
    1 1 28 o 7551. 7290. 222.
    2 1 28 o 520. 404. 66.
    3 1 28 o 11679. 12107. 270.
    4 1 28 o 3823. 3459. 160.
    5 1 28 o 135412. 137298. 867.
    6 1 28 o 4353. 4434. 161.
    7 1 28 o 8733. 9148. 282.
    8 1 28 o 14269. 14610. 384.
    9 1 28 o 12359. 12383. 331.
    10 1 28 o 10869. 10553. 350.
    11 1 28 o 36368. 36213. 730.
    12 1 28 o 9565. 9148. 383.
    13 1 28 o 25711. 25532. 619.
    14 1 28 o 6670. 5580. 335.
    15 1 28 o 19033. 18428. 690.
    16 1 28 o 1683. 1891. 316.
    0 2 28 o 40616. 41408. 613.
    1 2 28 o 334. 149. 53.
    2 2 28 o 117673. 120449. 845.
    3 2 28 o 2152. 1450. 139.
    4 2 28 o 305241. 304808. 1550.
    5 2 28 o 1709. 1388. 124.
    6 2 28 o 1850. 1728. 117.
    7 2 28 o 3158. 3431. 162.
    8 2 28 o 55639. 56250. 690.
    9 2 28 o 787. 757. 87.
    10 2 28 o 35202. 35832. 588.
    11 2 28 o 713. 399. 113.
    12 2 28 o 303. 315. 99.
    13 2 28 o 2387. 2368. 207.
    14 2 28 o 30077. 30146. 806.
    15 2 28 o 4327. 4111. 414.
    16 2 28 o 8599. 8874. 799.
    1 3 28 o 2679. 2587. 118.
    2 3 28 o 4871. 4730. 157.
    3 3 28 o 217. 21. 54.
    4 3 28 o 228. 6. 60.
    5 3 28 o 155774. 157661. 1073.
    6 3 28 o 1906. 1585. 119.
    7 3 28 o 473. 410. 59.
    8 3 28 o 5745. 5705. 228.
    9 3 28 o 16740. 17277. 413.
    10 3 28 o 2916. 2805. 188.
    11 3 28 o 66973. 67792. 951.
    12 3 28 o 4278. 4218. 259.
    13 3 28 o 31697. 32207. 770.
    14 3 28 o 2522. 1746. 280.
    15 3 28 o 2083. 2598. 297.
    16 3 28 < 1171. 1067. 499.
    0 4 28 o 39985. 39046. 692.
    1 4 28 o 2643. 2745. 133.
    2 4 28 o 4710. 4600. 186.
    3 4 28 o 725. 693. 71.
    4 4 28 o 12624. 12844. 294.
    5 4 28 o 2538. 2632. 134.
    6 4 28 o 47712. 49541. 572.
    7 4 28 o 2499. 2383. 149.
    8 4 28 o 591. 531. 80.
    9 4 28 < 198. 109. 78.
    10 4 28 o 733. 918. 94.
    11 4 28 < 120. 217. 102.
    12 4 28 o 19934. 20081. 573.
    13 4 28 o 1233. 831. 201.
    14 4 28 o 40774. 41644. 1137.
    15 4 28 o 2563. 2952. 505.
    1 5 28 o 8556. 8765. 235.
    2 5 28 < -11. 7. 54.
    3 5 28 o 3372. 3487. 158.
    4 5 28 o 4748. 4961. 184.
    5 5 28 o 7511. 7889. 248.
    6 5 28 o 4361. 4576. 190.
    7 5 28 o 15612. 16740. 388.
    8 5 28 o 3807. 3917. 200.
    9 5 28 o 18205. 18260. 492.
    10 5 28 o 1298. 1248. 156.
    11 5 28 o 686. 912. 112.
    12 5 28 o 3399. 3075. 273.
    13 5 28 o 1529. 2073. 232.
    14 5 28 o 1533. 1430. 295.
    15 5 28 o 30568. 32382. 1719.
    0 6 28 o 920. 480. 178.
    1 6 28 o 2395. 2563. 150.
    2 6 28 o 17787. 18015. 388.
    3 6 28 o 1722. 281. 158.
    4 6 28 o 29149. 26539. 516.
    5 6 28 o 467. 169. 101.
    6 6 28 o 338. 500. 62.
    7 6 28 < 3. 123. 73.
    8 6 28 o 2154. 2358. 185.
    9 6 28 < 213. 138. 99.
    10 6 28 o 25050. 25190. 705.
    11 6 28 < 234. 13. 127.
    12 6 28 o 1306. 1515. 180.
    13 6 28 < 414. 80. 171.
    14 6 28 o 3066. 2860. 466.
    15 6 28 < -228. 596. 467.
    1 7 28 o 7175. 7888. 285.
    2 7 28 o 668. 620. 100.
    3 7 28 o 1189. 1477. 107.
    4 7 28 o 627. 334. 101.
    5 7 28 o 16092. 14818. 435.
    6 7 28 o 313. 327. 84.
    7 7 28 o 2282. 2552. 191.
    8 7 28 o 3057. 3090. 227.
    9 7 28 < 233. 459. 83.
    10 7 28 o 1355. 1785. 176.
    11 7 28 o 37688. 38772. 976.
    12 7 28 o 1168. 1239. 227.
    13 7 28 o 8420. 7781. 639.
    14 7 28 < -35. 13. 175.
    0 8 28 o 59355. 59373. 1245.
    1 8 28 o 635. 161. 125.
    2 8 28 < 70. 44. 74.
    3 8 28 o 1096. 947. 120.
    4 8 28 o 2655. 2402. 185.
    5 8 28 < 179. 107. 77.
    6 8 28 o 12695. 13625. 402.
    7 8 28 o 903. 602. 146.
    8 8 28 o 10629. 10417. 448.
    9 8 28 < 176. 312. 97.
    10 8 28 o 17352. 16936. 615.
    11 8 28 < 68. 203. 118.
    12 8 28 o 4551. 4336. 475.
    13 8 28 o 1270. 669. 313.
    1 9 28 o 24035. 24766. 630.
    2 9 28 o 509. 668. 99.
    3 9 28 o 2255. 2350. 185.
    4 9 28 o 920. 424. 129.
    5 9 28 o 15458. 15889. 475.
    6 9 28 o 282. 147. 94.
    7 9 28 o 22073. 23208. 620.
    8 9 28 o 625. 410. 125.
    9 9 28 o 83709. 82524. 1454.
    10 9 28 o 489. 323. 159.
    11 9 28 o 7402. 7891. 537.
    12 9 28 < 324. 231. 221.
    0 10 28 o 58533. 61470. 1466.
    1 10 28 o 1311. 1222. 159.
    2 10 28 o 1049. 1136. 150.
    3 10 28 o 9438. 5198. 411.
    4 10 28 o 20490. 21314. 597.
    5 10 28 o 1818. 1652. 187.
    6 10 28 o 4945. 5638. 311.
    7 10 28 < 27. 77. 99.
    8 10 28 o 15296. 15971. 697.
    9 10 28 < 222. 18. 186.
    10 10 28 o 6696. 7545. 588.
    11 10 28 < 299. 355. 311.
    1 11 28 o 9390. 10508. 449.
    2 11 28 o 489. 378. 119.
    3 11 28 o 1603. 1851. 174.
    4 11 28 o 1585. 1454. 173.
    5 11 28 o 1671. 1801. 184.
    6 11 28 o 3776. 4172. 373.
    7 11 28 o 1763. 2131. 282.
    8 11 28 o 7556. 7331. 647.
    9 11 28 o 5314. 5637. 538.
    10 11 28 o 7463. 7789. 919.
    0 12 28 o 20017. 19123. 919.
    1 12 28 o 4003. 3572. 324.
    2 12 28 o 1137. 1011. 160.
    3 12 28 o 3483. 3252. 277.
    4 12 28 o 8072. 8683. 458.
    5 12 28 o 1922. 1830. 238.
    6 12 28 < 524. 515. 190.
    7 12 28 o 982. 769. 244.
    8 12 28 o 4825. 4548. 608.
    9 12 28 < -523. 10. 597.
    1 13 28 o 7577. 7418. 474.
    2 13 28 < -29. 43. 164.
    3 13 28 o 571. 1106. 173.
    4 13 28 o 898. 993. 201.
    5 13 28 o 40204. 38720. 1791.
    6 13 28 < 414. 608. 307.
    7 13 28 o 12709. 12963. 1742.
    0 14 28 o 58472. 61988. 3661.
    1 14 28 < -41. 62. 259.
    2 14 28 o 27676. 27548. 1379.
    1 1 29 o 3640. 2206. 192.
    2 1 29 o 996. 1044. 92.
    3 1 29 o 1336. 1222. 107.
    4 1 29 o 6827. 6415. 247.
    5 1 29 o 5917. 5302. 240.
    6 1 29 o 19903. 18418. 454.
    7 1 29 o 8150. 7850. 290.
    8 1 29 o 6964. 6832. 315.
    9 1 29 o 13489. 13466. 432.
    10 1 29 o 23691. 24261. 583.
    11 1 29 o 11314. 10750. 441.
    12 1 29 o 26056. 26188. 688.
    13 1 29 o 14812. 15256. 568.
    14 1 29 o 9960. 9736. 591.
    15 1 29 o 2141. 2630. 324.
    16 1 29 o 6689. 6887. 1134.
    0 2 29 o 26071. 25303. 560.
    1 2 29 o 5355. 4284. 182.
    2 2 29 o 3559. 2195. 173.
    3 2 29 o 29472. 26592. 498.
    4 2 29 o 11808. 10024. 358.
    5 2 29 o 11198. 10557. 345.
    6 2 29 o 1688. 2056. 144.
    7 2 29 o 569. 570. 73.
    8 2 29 o 6852. 7127. 277.
    9 2 29 o 6102. 6342. 266.
    10 2 29 o 521. 129. 112.
    11 2 29 o 3618. 3925. 228.
    12 2 29 o 2001. 1953. 193.
    13 2 29 o 2111. 2318. 226.
    14 2 29 o 4947. 4466. 468.
    15 2 29 < -8. 210. 196.
    1 3 29 o 3249. 3028. 150.
    2 3 29 o 2080. 2033. 112.
    3 3 29 o 6268. 6051. 228.
    4 3 29 o 4074. 3412. 232.
    5 3 29 o 1834. 1422. 170.
    6 3 29 o 3506. 3211. 198.
    7 3 29 o 4083. 4307. 214.
    8 3 29 o 388. 240. 74.
    9 3 29 o 3831. 3850. 217.
    10 3 29 o 316. 40. 99.
    11 3 29 o 1454. 1216. 179.
    12 3 29 o 3046. 2875. 272.
    13 3 29 o 1180. 724. 187.
    14 3 29 o 10007. 9712. 559.
    15 3 29 o 8659. 10050. 784.
    0 4 29 o 8747. 6647. 370.
    1 4 29 o 562. 483. 80.
    2 4 29 o 7944. 7893. 267.
    3 4 29 o 12852. 12687. 332.
    4 4 29 o 9897. 9653. 298.
    5 4 29 < 127. 106. 64.
    6 4 29 o 14771. 14427. 398.
    7 4 29 o 7565. 7192. 290.
    8 4 29 o 3991. 3842. 218.
    9 4 29 o 244. 292. 79.
    10 4 29 o 10367. 10737. 382.
    11 4 29 o 3044. 2790. 249.
    12 4 29 o 425. 492. 111.
    13 4 29 o 32044. 33198. 1001.
    14 4 29 o 13256. 13025. 721.
    15 4 29 o 5760. 6357. 1050.
    1 5 29 o 5120. 4729. 221.
    2 5 29 o 173. 188. 56.
    3 5 29 o 2753. 2671. 155.
    4 5 29 o 28844. 28477. 481.
    5 5 29 o 51388. 51908. 713.
    6 5 29 o 38883. 38879. 649.
    7 5 29 < 62. 27. 65.
    8 5 29 o 10390. 10838. 347.
    9 5 29 o 47683. 48290. 820.
    10 5 29 o 38457. 38294. 786.
    11 5 29 o 11294. 11627. 461.
    12 5 29 o 59328. 57909. 1212.
    13 5 29 o 31775. 33066. 1015.
    14 5 29 o 3689. 3827. 483.
    0 6 29 o 50317. 50704. 944.
    1 6 29 o 41418. 42282. 677.
    2 6 29 o 19997. 19660. 465.
    3 6 29 o 144947. 144127. 1172.
    4 6 29 o 105372. 103692. 1012.
    5 6 29 o 52471. 52460. 785.
    6 6 29 < 166. 137. 77.
    7 6 29 o 3353. 3879. 203.
    8 6 29 o 46481. 46223. 823.
    9 6 29 o 20073. 21124. 602.
    10 6 29 o 450. 288. 112.
    11 6 29 o 4219. 4147. 292.
    12 6 29 o 3667. 3621. 389.
    13 6 29 o 25132. 25062. 1245.
    14 6 29 o 15201. 14925. 986.
    1 7 29 o 944. 739. 118.
    2 7 29 o 10037. 10453. 353.
    3 7 29 o 4294. 4420. 226.
    4 7 29 o 29060. 29781. 549.
    5 7 29 o 32584. 33653. 640.
    6 7 29 o 28697. 28441. 663.
    7 7 29 o 4052. 4538. 250.
    8 7 29 o 1535. 1518. 159.
    9 7 29 o 11916. 12355. 451.
    10 7 29 o 6523. 6350. 375.
    11 7 29 o 856. 654. 203.
    12 7 29 o 31127. 31255. 1409.
    13 7 29 o 9634. 10100. 993.
    14 7 29 o 2351. 2357. 692.
    0 8 29 o 3453. 2818. 315.
    1 8 29 o 15229. 14995. 475.
    2 8 29 o 12799. 13813. 432.
    3 8 29 o 15823. 16467. 452.
    4 8 29 o 5220. 5471. 263.
    5 8 29 < 59. 234. 79.
    6 8 29 o 27443. 27816. 672.
    7 8 29 o 25064. 24557. 686.
    8 8 29 o 1196. 1213. 159.
    9 8 29 o 834. 884. 156.
    10 8 29 o 4881. 4670. 434.
    11 8 29 o 1098. 1329. 255.
    12 8 29 o 1039. 1164. 340.
    1 9 29 < 38. 1. 90.
    2 9 29 o 5255. 5455. 303.
    3 9 29 o 3742. 3824. 239.
    4 9 29 o 32374. 31771. 694.
    5 9 29 o 21978. 21526. 615.
    6 9 29 o 25191. 25204. 663.
    7 9 29 o 1316. 1166. 189.
    8 9 29 o 1379. 1005. 232.
    9 9 29 o 6602. 6426. 486.
    10 9 29 o 8427. 8055. 655.
    11 9 29 o 7781. 7520. 718.
    0 10 29 o 18119. 17696. 752.
    1 10 29 o 19744. 19892. 601.
    2 10 29 o 26171. 26277. 662.
    3 10 29 o 114627. 115080. 1389.
    4 10 29 o 53696. 51904. 976.
    5 10 29 o 24173. 23815. 692.
    6 10 29 o 1234. 1364. 158.
    7 10 29 < 141. 308. 129.
    8 10 29 o 10927. 11231. 763.
    9 10 29 o 23724. 23673. 1114.
    10 10 29 o 5237. 6029. 532.
    1 11 29 o 1533. 2361. 172.
    2 11 29 o 9034. 9849. 400.
    3 11 29 < -26. 66. 111.
    4 11 29 o 16720. 17382. 581.
    5 11 29 o 8236. 8243. 490.
    6 11 29 o 16974. 15615. 846.
    7 11 29 < -121. 134. 155.
    8 11 29 o 3354. 3104. 433.
    9 11 29 < 159. 23. 167.
    10 11 29 o 5620. 6077. 1173.
    0 12 29 o 29362. 30658. 1229.
    1 12 29 o 20093. 20482. 756.
    2 12 29 o 2374. 3136. 261.
    3 12 29 o 3047. 3387. 317.
    4 12 29 o 4616. 4786. 374.
    5 12 29 o 5629. 6111. 570.
    6 12 29 o 12063. 11554. 840.
    7 12 29 o 41219. 38793. 1785.
    8 12 29 o 6990. 6111. 1318.
    1 13 29 o 7214. 7513. 486.
    2 13 29 o 17564. 19348. 802.
    3 13 29 < 165. 6. 151.
    4 13 29 o 5040. 4481. 523.
    5 13 29 < 207. 613. 360.
    0 0 30 o 146546. 144693. 2817.
    1 0 30 o 5017. 4379. 381.
    2 0 30 o 4710. 4975. 390.
    3 0 30 o 23811. 24219. 889.
    4 0 30 o 7618. 7942. 397.
    5 0 30 o 2526. 2217. 251.
    6 0 30 o 8417. 8565. 458.
    7 0 30 o 54396. 54517. 1245.
    8 0 30 o 29964. 29141. 1112.
    9 0 30 o 824. 942. 194.
    10 0 30 o 22004. 20514. 1187.
    11 0 30 o 6348. 5850. 660.
    12 0 30 o 23790. 21475. 1281.
    13 0 30 o 60043. 58747. 2016.
    14 0 30 < -260. 49. 283.
    1 1 30 o 51154. 51242. 810.
    2 1 30 o 9434. 8929. 315.
    3 1 30 o 3144. 2833. 214.
    4 1 30 o 27903. 27948. 624.
    5 1 30 o 1235. 988. 145.
    6 1 30 o 41797. 40552. 837.
    7 1 30 o 420. 26. 110.
    8 1 30 o 1284. 1242. 154.
    9 1 30 o 45222. 43584. 892.
    10 1 30 o 24424. 22898. 819.
    11 1 30 o 21387. 20175. 777.
    12 1 30 o 52918. 51399. 1243.
    13 1 30 o 7491. 5625. 517.
    14 1 30 < 108. 200. 216.
    15 1 30 o 1407. 1205. 346.
    0 2 30 o 29951. 30036. 712.
    1 2 30 o 53221. 52756. 687.
    2 2 30 o 21458. 21044. 451.
    3 2 30 o 210004. 208932. 1438.
    4 2 30 o 3863. 3730. 223.
    5 2 30 o 60157. 60778. 854.
    6 2 30 o 604. 450. 115.
    7 2 30 o 3846. 3608. 247.
    8 2 30 o 6047. 6495. 307.
    9 2 30 o 33893. 34011. 711.
    10 2 30 o 48312. 47742. 862.
    11 2 30 o 10459. 10125. 436.
    12 2 30 o 9333. 8746. 484.
    13 2 30 o 24555. 24066. 1013.
    14 2 30 < 78. 15. 202.
    15 2 30 o 1614. 2211. 337.
    1 3 30 o 20225. 19635. 423.
    2 3 30 o 1636. 1562. 121.
    3 3 30 o 2946. 2847. 173.
    4 3 30 o 55261. 55554. 825.
    5 3 30 o 6206. 5857. 279.
    6 3 30 o 66070. 67503. 859.
    7 3 30 o 721. 529. 99.
    8 3 30 o 10294. 10465. 369.
    9 3 30 o 25682. 24038. 631.
    10 3 30 o 37071. 36393. 767.
    11 3 30 o 19222. 19736. 595.
    12 3 30 o 71593. 70414. 1240.
    13 3 30 o 1232. 996. 254.
    14 3 30 o 1615. 1585. 299.
    15 3 30 o 3102. 2922. 753.
    0 4 30 o 64791. 66328. 1090.
    1 4 30 o 14527. 14324. 372.
    2 4 30 o 857. 792. 103.
    3 4 30 o 3425. 3865. 185.
    4 4 30 < 91. 27. 65.
    5 4 30 o 3436. 3359. 191.
    6 4 30 o 9879. 9934. 330.
    7 4 30 o 27719. 27956. 557.
    8 4 30 o 10528. 10816. 360.
    9 4 30 < 69. 21. 93.
    10 4 30 o 11858. 12511. 443.
    11 4 30 o 1765. 1393. 198.
    12 4 30 o 12829. 12878. 620.
    13 4 30 o 29560. 31133. 1056.
    14 4 30 o 3015. 3426. 508.
    1 5 30 o 19655. 20292. 423.
    2 5 30 o 3039. 3427. 173.
    3 5 30 < 127. 3. 80.
    4 5 30 o 833. 765. 107.
    5 5 30 o 13374. 13354. 390.
    6 5 30 o 726. 522. 97.
    7 5 30 o 2211. 2626. 157.
    8 5 30 o 16426. 16796. 469.
    9 5 30 o 14280. 14950. 486.
    10 5 30 o 2714. 2565. 235.
    11 5 30 o 6533. 5575. 390.
    12 5 30 o 599. 230. 165.
    13 5 30 o 1815. 1629. 426.
    14 5 30 o 14398. 13094. 1659.
    0 6 30 o 20085. 19642. 663.
    1 6 30 o 4595. 3824. 240.
    2 6 30 o 5665. 4085. 279.
    3 6 30 o 34765. 33683. 654.
    4 6 30 o 16971. 16657. 484.
    5 6 30 o 7501. 7390. 345.
    6 6 30 o 5518. 5659. 284.
    7 6 30 < 89. 276. 84.
    8 6 30 o 474. 378. 103.
    9 6 30 o 10069. 9769. 431.
    10 6 30 o 9494. 9735. 462.
    11 6 30 o 1627. 2009. 258.
    12 6 30 < 1031. 660. 357.
    13 6 30 o 5421. 5081. 752.
    1 7 30 o 5796. 5579. 278.
    2 7 30 o 2713. 2684. 191.
    3 7 30 o 3810. 4096. 221.
    4 7 30 o 10762. 11283. 361.
    5 7 30 o 16497. 16804. 493.
    6 7 30 o 9055. 9126. 387.
    7 7 30 o 3271. 3532. 237.
    8 7 30 < 53. 1. 91.
    9 7 30 o 500. 409. 112.
    10 7 30 o 10515. 10453. 839.
    11 7 30 o 5236. 5718. 723.
    12 7 30 o 16478. 17316. 1286.
    13 7 30 o 6114. 5507. 1167.
    0 8 30 o 878. 395. 218.
    1 8 30 o 23498. 24660. 599.
    2 8 30 o 595. 610. 102.
    3 8 30 < -75. 22. 79.
    4 8 30 o 13841. 14070. 419.
    5 8 30 o 9931. 10993. 406.
    6 8 30 o 15028. 14033. 504.
    7 8 30 o 10924. 11335. 497.
    8 8 30 < 237. 295. 119.
    9 8 30 o 1875. 1720. 244.
    10 8 30 < -193. 391. 261.
    11 8 30 < 485. 639. 391.
    12 8 30 < 14. 0. 301.
    1 9 30 o 3271. 3507. 234.
    2 9 30 o 14439. 14642. 481.
    3 9 30 o 5533. 5290. 296.
    4 9 30 o 5162. 6197. 299.
    5 9 30 o 16558. 14985. 540.
    6 9 30 o 21093. 20434. 614.
    7 9 30 o 4356. 3984. 342.
    8 9 30 o 54160. 53746. 1484.
    9 9 30 o 1031. 1071. 247.
    10 9 30 o 33852. 33879. 1808.
    11 9 30 < 305. 126. 401.
    0 10 30 o 3308. 4112. 325.
    1 10 30 o 18270. 18851. 559.
    2 10 30 o 3656. 2630. 275.
    3 10 30 o 5796. 5374. 317.
    4 10 30 o 8654. 7908. 406.
    5 10 30 o 13539. 13636. 551.
    6 10 30 o 3992. 4192. 371.
    7 10 30 o 13396. 13818. 740.
    8 10 30 o 4812. 4769. 516.
    9 10 30 < -6. 29. 164.
    10 10 30 < 2026. 1066. 726.
    1 11 30 o 1628. 1975. 184.
    2 11 30 o 863. 1074. 136.
    3 11 30 o 2838. 3490. 259.
    4 11 30 o 595. 851. 140.
    5 11 30 o 6544. 6165. 538.
    6 11 30 < 249. 245. 150.
    7 11 30 o 1029. 1215. 209.
    8 11 30 o 1524. 1908. 296.
    9 11 30 o 7802. 8020. 1405.
    0 12 30 o 11244. 11007. 779.
    1 12 30 o 9020. 8879. 486.
    2 12 30 o 767. 535. 179.
    3 12 30 o 2952. 2612. 317.
    4 12 30 o 10331. 10236. 608.
    5 12 30 < 241. 890. 167.
    6 12 30 o 1409. 753. 374.
    1 13 30 o 4046. 4877. 436.
    2 13 30 o 6551. 6260. 605.
    3 13 30 o 4222. 4078. 551.
    1 1 31 o 3554. 3391. 244.
    2 1 31 o 5091. 4358. 301.
    3 1 31 o 7142. 6687. 353.
    4 1 31 o 751. 758. 116.
    5 1 31 o 14834. 15795. 526.
    6 1 31 o 1552. 1419. 188.
    7 1 31 o 14495. 13681. 561.
    8 1 31 o 12250. 12005. 489.
    9 1 31 o 9970. 10222. 481.
    10 1 31 o 3835. 4141. 340.
    11 1 31 o 28982. 28461. 916.
    12 1 31 o 4332. 3586. 398.
    13 1 31 o 12964. 13738. 1036.
    14 1 31 o 3294. 2777. 697.
    0 2 31 o 9210. 8113. 489.
    1 2 31 o 18075. 18238. 458.
    2 2 31 o 31872. 27467. 633.
    3 2 31 o 3860. 1299. 254.
    4 2 31 o 3373. 3252. 221.
    5 2 31 o 5631. 5202. 289.
    6 2 31 o 1988. 1128. 203.
    7 2 31 o 5305. 5631. 296.
    8 2 31 < 180. 77. 76.
    9 2 31 o 538. 152. 149.
    10 2 31 o 18935. 18792. 634.
    11 2 31 < 210. 242. 114.
    12 2 31 < 216. 620. 150.
    13 2 31 o 1935. 1312. 399.
    14 2 31 o 2198. 1769. 523.
    1 3 31 o 28295. 29063. 509.
    2 3 31 o 5924. 5926. 255.
    3 3 31 o 2552. 2262. 189.
    4 3 31 o 777. 197. 136.
    5 3 31 o 2461. 2961. 190.
    6 3 31 o 5121. 4770. 285.
    7 3 31 o 341. 157. 98.
    8 3 31 o 16794. 17085. 480.
    9 3 31 o 28690. 28062. 676.
    10 3 31 o 7818. 7905. 407.
    11 3 31 o 1695. 2021. 216.
    12 3 31 o 4207. 3672. 392.
    13 3 31 o 31667. 28199. 1488.
    14 3 31 o 2292. 1680. 742.
    0 4 31 o 34076. 31494. 801.
    1 4 31 o 12528. 11140. 351.
    2 4 31 o 5297. 5471. 249.
    3 4 31 o 678. 866. 94.
    4 4 31 o 11047. 11154. 371.
    5 4 31 o 3803. 3293. 245.
    6 4 31 o 3606. 3306. 236.
    7 4 31 o 3503. 3095. 239.
    8 4 31 o 26772. 27468. 697.
    9 4 31 o 2690. 2275. 228.
    10 4 31 o 1565. 1838. 194.
    11 4 31 o 1900. 1772. 285.
    12 4 31 o 33673. 32761. 1520.
    13 4 31 o 1535. 1508. 455.
    14 4 31 < 387. 239. 426.
    1 5 31 o 16588. 16521. 416.
    2 5 31 o 5921. 4915. 261.
    3 5 31 o 15902. 16360. 446.
    4 5 31 o 3871. 4031. 243.
    5 5 31 o 7832. 8118. 332.
    6 5 31 o 11177. 11622. 404.
    7 5 31 o 19654. 19611. 539.
    8 5 31 o 43295. 41925. 897.
    9 5 31 < 90. 33. 104.
    10 5 31 o 25704. 24647. 755.
    11 5 31 o 68713. 69200. 1651.
    12 5 31 o 17819. 18494. 1302.
    13 5 31 o 5227. 3924. 1043.
    0 6 31 o 1076. 825. 168.
    1 6 31 o 43475. 44613. 688.
    2 6 31 o 94852. 93387. 1059.
    3 6 31 o 17396. 16658. 462.
    4 6 31 o 30855. 31485. 634.
    5 6 31 o 19342. 20166. 556.
    6 6 31 o 12947. 12644. 436.
    7 6 31 o 17978. 18110. 551.
    8 6 31 o 1091. 1365. 152.
    9 6 31 < 317. 66. 114.
    10 6 31 o 50790. 51213. 1296.
    11 6 31 < 434. 705. 231.
    12 6 31 o 5730. 4730. 1142.
    13 6 31 < 1602. 1053. 637.
    1 7 31 o 33077. 33811. 634.
    2 7 31 o 10294. 10371. 369.
    3 7 31 o 7162. 7334. 308.
    4 7 31 o 4009. 3739. 232.
    5 7 31 o 9508. 9384. 379.
    6 7 31 o 7683. 7928. 366.
    7 7 31 < 289. 326. 110.
    8 7 31 o 41260. 40836. 983.
    9 7 31 o 20313. 19917. 990.
    10 7 31 o 16240. 14577. 1262.
    11 7 31 o 14676. 14609. 1212.
    0 8 31 o 99537. 104358. 1688.
    1 8 31 o 9783. 9870. 376.
    2 8 31 < 167. 142. 74.
    3 8 31 o 363. 374. 96.
    4 8 31 o 3270. 3222. 207.
    5 8 31 o 445. 479. 103.
    6 8 31 o 22703. 23499. 639.
    7 8 31 o 1990. 1912. 210.
    8 8 31 o 25481. 23522. 1143.
    9 8 31 o 6847. 7027. 657.
    10 8 31 o 2970. 3050. 783.
    11 8 31 o 5009. 4710. 935.
    1 9 31 o 17485. 17729. 514.
    2 9 31 o 5693. 5535. 298.
    3 9 31 o 918. 1139. 123.
    4 9 31 o 1916. 2171. 174.
    5 9 31 o 11894. 12194. 464.
    6 9 31 o 7615. 7613. 483.
    7 9 31 o 615. 651. 191.
    8 9 31 o 27726. 27812. 1382.
    9 9 31 o 5771. 5705. 640.
    10 9 31 o 13330. 11651. 1158.
    0 10 31 < 305. 316. 145.
    1 10 31 o 19627. 20578. 564.
    2 10 31 o 52851. 54391. 961.
    3 10 31 o 1992. 2102. 210.
    4 10 31 o 40699. 41526. 949.
    5 10 31 o 10232. 10419. 577.
    6 10 31 o 5648. 5792. 488.
    7 10 31 o 8302. 8523. 669.
    8 10 31 o 3788. 4204. 535.
    9 10 31 < 91. 221. 193.
    1 11 31 o 10235. 10547. 447.
    2 11 31 o 5308. 5299. 385.
    3 11 31 < 272. 652. 130.
    4 11 31 < -53. 181. 128.
    5 11 31 o 22998. 21548. 1120.
    6 11 31 < 647. 848. 234.
    7 11 31 < 245. 160. 221.
    0 12 31 o 46979. 49462. 1392.
    1 12 31 < 378. 176. 160.
    2 12 31 o 2527. 2915. 328.
    3 12 31 o 9502. 9933. 619.
    4 12 31 < -312. 9. 225.
    5 12 31 o 1866. 1804. 379.
    0 0 32 o 1456. 717. 289.
    1 0 32 o 121328. 119605. 1914.
    2 0 32 o 14321. 14792. 727.
    3 0 32 o 9405. 9794. 585.
    4 0 32 o 11687. 10770. 718.
    5 0 32 o 48389. 47280. 1460.
    6 0 32 < 143. 253. 132.
    7 0 32 o 108924. 108168. 1978.
    8 0 32 o 24278. 22372. 953.
    9 0 32 < 383. 606. 156.
    10 0 32 o 1067. 1069. 257.
    11 0 32 < 840. 217. 314.
    12 0 32 o 18590. 22387. 2136.
    13 0 32 o 13946. 11938. 1881.
    1 1 32 o 3871. 3711. 254.
    2 1 32 o 30793. 31008. 747.
    3 1 32 o 26825. 26037. 687.
    4 1 32 o 729. 499. 112.
    5 1 32 o 1288. 1185. 163.
    6 1 32 o 834. 473. 162.
    7 1 32 o 35154. 34526. 881.
    8 1 32 o 77538. 74524. 1317.
    9 1 32 o 1411. 1486. 196.
    10 1 32 o 7797. 7446. 479.
    11 1 32 o 13554. 14012. 644.
    12 1 32 < 916. 5. 375.
    13 1 32 o 1619. 1491. 457.
    14 1 32 o 31088. 30236. 2639.
    0 2 32 o 44980. 44717. 1282.
    1 2 32 o 5965. 5235. 320.
    2 2 32 o 138194. 133663. 1428.
    3 2 32 o 28244. 28291. 675.
    4 2 32 o 11407. 11813. 431.
    5 2 32 o 609. 504. 107.
    6 2 32 o 70360. 67289. 1165.
    7 2 32 o 9830. 9750. 443.
    8 2 32 o 1628. 2012. 192.
    9 2 32 o 27894. 27483. 813.
    10 2 32 o 7898. 7338. 517.
    11 2 32 o 10977. 11016. 693.
    12 2 32 o 2496. 2266. 536.
    13 2 32 o 8318. 7355. 990.
    14 2 32 < 799. 1381. 413.
    1 3 32 o 331. 11. 91.
    2 3 32 o 18583. 17786. 530.
    3 3 32 o 21519. 19991. 617.
    4 3 32 o 11300. 11700. 446.
    5 3 32 < 11. 2. 93.
    6 3 32 o 3601. 3372. 256.
    7 3 32 o 30254. 29814. 777.
    8 3 32 o 34165. 33535. 830.
    9 3 32 o 7427. 7272. 404.
    10 3 32 < 252. 185. 107.
    11 3 32 o 15045. 14934. 808.
    12 3 32 o 6339. 6217. 685.
    13 3 32 o 2628. 2292. 797.
    0 4 32 o 1589. 808. 213.
    1 4 32 o 71272. 69399. 970.
    2 4 32 o 1030. 394. 151.
    3 4 32 o 507. 120. 111.
    4 4 32 o 8456. 8673. 349.
    5 4 32 o 20235. 20555. 567.
    6 4 32 o 668. 141. 139.
    7 4 32 o 52164. 51633. 985.
    8 4 32 o 3865. 3586. 297.
    9 4 32 o 2361. 2573. 229.
    10 4 32 o 1614. 1641. 238.
    11 4 32 < -73. 30. 247.
    12 4 32 o 3552. 3976. 619.
    13 4 32 o 19464. 18706. 1392.
    1 5 32 o 427. 323. 83.
    2 5 32 o 25682. 25432. 574.
    3 5 32 o 2170. 1618. 189.
    4 5 32 o 2035. 2047. 189.
    5 5 32 o 2816. 2887. 220.
    6 5 32 < 257. 257. 107.
    7 5 32 o 427. 118. 116.
    8 5 32 o 47480. 48321. 1027.
    9 5 32 o 1304. 1079. 194.
    10 5 32 o 2194. 2341. 410.
    11 5 32 o 1538. 1805. 434.
    12 5 32 < 143. 67. 207.
    13 5 32 o 5968. 6784. 1084.
    0 6 32 o 10602. 9860. 488.
    1 6 32 o 1827. 1268. 151.
    2 6 32 o 10540. 9394. 367.
    3 6 32 o 42701. 42375. 798.
    4 6 32 o 4713. 4733. 282.
    5 6 32 o 2073. 2032. 203.
    6 6 32 o 5345. 4721. 320.
    7 6 32 o 5407. 5110. 323.
    8 6 32 o 3972. 3816. 293.
    9 6 32 o 14080. 14720. 761.
    10 6 32 < 389. 151. 326.
    11 6 32 o 2083. 2054. 679.
    12 6 32 < 198. 293. 256.
    1 7 32 o 2531. 3044. 174.
    2 7 32 o 8862. 8864. 338.
    3 7 32 < 280. 65. 99.
    4 7 32 o 17089. 18019. 537.
    5 7 32 o 2346. 2169. 221.
    6 7 32 o 14508. 14803. 542.
    7 7 32 o 865. 80. 183.
    8 7 32 < 427. 547. 178.
    9 7 32 o 11904. 11550. 858.
    0 8 32 o 1233. 4. 256.
    1 8 32 o 4494. 3549. 256.
    2 8 32 o 10814. 11258. 397.
    3 8 32 o 10139. 10272. 385.
    4 8 32 < 27. 270. 88.
    5 8 32 < -17. 4. 94.
    6 8 32 o 7354. 7147. 433.
    7 8 32 o 2449. 2481. 347.
    8 8 32 o 1098. 1275. 302.
    9 8 32 o 3820. 3821. 518.
    1 9 32 o 512. 666. 113.
    2 9 32 o 3309. 3293. 232.
    3 9 32 o 16432. 16562. 498.
    4 9 32 o 1427. 1507. 160.
    5 9 32 o 6389. 6596. 422.
    6 9 32 < 187. 204. 157.
    7 9 32 o 28886. 29616. 1432.
    8 9 32 o 2013. 1564. 399.
    9 9 32 o 6969. 5618. 853.
    0 10 32 o 1796. 2101. 258.
    1 10 32 o 5852. 6002. 333.
    2 10 32 o 30169. 29350. 767.
    3 10 32 o 13005. 11754. 540.
    4 10 32 o 1059. 1088. 185.
    5 10 32 o 763. 878. 231.
    6 10 32 o 10066. 10126. 837.
    7 10 32 < 202. 133. 312.
    1 11 32 o 8690. 7943. 441.
    2 11 32 o 875. 1162. 189.
    3 11 32 o 10248. 10451. 626.
    4 11 32 o 7563. 7366. 588.
    5 11 32 o 1826. 1488. 448.
    6 11 32 o 12311. 11750. 1546.
    0 12 32 < 902. 137. 392.
    1 12 32 o 10938. 12356. 693.
    2 12 32 o 15751. 15555. 807.
    3 12 32 o 17130. 16931. 1102.
    4 12 32 < 1480. 1169. 601.
    1 1 33 o 837. 1123. 119.
    2 1 33 o 696. 4. 133.
    3 1 33 o 2152. 1155. 229.
    4 1 33 o 7355. 7732. 370.
    5 1 33 o 1803. 1761. 194.
    6 1 33 o 7659. 8280. 401.
    7 1 33 o 3509. 2608. 308.
    8 1 33 o 11243. 11417. 517.
    9 1 33 o 602. 913. 171.
    10 1 33 o 17887. 17220. 796.
    11 1 33 < 887. 775. 316.
    12 1 33 o 11490. 14067. 1705.
    0 2 33 o 22055. 21761. 916.
    1 2 33 o 2655. 902. 241.
    2 2 33 o 12315. 10557. 461.
    3 2 33 o 6179. 5800. 341.
    4 2 33 o 2257. 1499. 207.
    5 2 33 < 116. 129. 92.
    6 2 33 o 13660. 12464. 532.
    7 2 33 o 478. 5. 134.
    8 2 33 o 637. 351. 159.
    9 2 33 o 2239. 2030. 287.
    10 2 33 o 1532. 1683. 308.
    11 2 33 < -191. 127. 204.
    12 2 33 o 4780. 4881. 766.
    13 2 33 < 476. 853. 305.
    1 3 33 o 997. 1170. 141.
    2 3 33 o 4942. 3715. 288.
    3 3 33 o 29269. 28583. 707.
    4 3 33 o 6818. 6628. 355.
    5 3 33 < 214. 112. 87.
    6 3 33 o 9961. 9669. 436.
    7 3 33 o 37130. 37598. 876.
    8 3 33 o 28286. 25705. 834.
    9 3 33 o 13186. 13248. 574.
    10 3 33 o 15917. 16291. 825.
    11 3 33 o 9030. 9282. 798.
    12 3 33 o 25050. 23450. 1346.
    13 3 33 < 825. 403. 509.
    0 4 33 o 26768. 21926. 913.
    1 4 33 o 19707. 18819. 586.
    2 4 33 o 39547. 37363. 834.
    3 4 33 o 24280. 23977. 678.
    4 4 33 o 988. 558. 139.
    5 4 33 o 11566. 11911. 470.
    6 4 33 o 38362. 36835. 859.
    7 4 33 o 13510. 12782. 515.
    8 4 33 < 330. 436. 142.
    9 4 33 o 1192. 1311. 180.
    10 4 33 < 134. 0. 170.
    11 4 33 < 661. 717. 263.
    12 4 33 o 1341. 1394. 376.
    13 4 33 < 719. 214. 520.
    1 5 33 o 863. 667. 123.
    2 5 33 o 620. 117. 140.
    3 5 33 o 31099. 31036. 774.
    4 5 33 < 35. 30. 101.
    5 5 33 o 5161. 5379. 316.
    6 5 33 o 1288. 1198. 179.
    7 5 33 o 55850. 57198. 1212.
    8 5 33 < 286. 14. 128.
    9 5 33 o 13070. 12350. 821.
    10 5 33 o 2761. 1833. 511.
    11 5 33 o 7213. 8255. 862.
    12 5 33 o 5046. 4630. 1046.
    0 6 33 o 49630. 49280. 1277.
    1 6 33 o 8960. 7902. 400.
    2 6 33 o 48059. 44417. 918.
    3 6 33 o 9941. 9533. 448.
    4 6 33 o 6500. 5727. 380.
    5 6 33 o 8519. 8776. 434.
    6 6 33 o 57452. 54045. 1139.
    7 6 33 o 4559. 3562. 341.
    8 6 33 o 5932. 5657. 468.
    9 6 33 o 7622. 7473. 712.
    10 6 33 o 7616. 7360. 874.
    1 7 33 o 2163. 2734. 194.
    2 7 33 o 2391. 1928. 215.
    3 7 33 o 38586. 36896. 836.
    4 7 33 o 2048. 1937. 211.
    5 7 33 o 9906. 9889. 479.
    6 7 33 o 4453. 4227. 309.
    7 7 33 o 68501. 66330. 1754.
    8 7 33 o 15266. 13859. 1086.
    9 7 33 o 17448. 21657. 1915.
    0 8 33 o 56372. 56027. 1338.
    1 8 33 o 41924. 41772. 795.
    2 8 33 o 32666. 32643. 770.
    3 8 33 o 23542. 22303. 656.
    4 8 33 o 2851. 2421. 244.
    5 8 33 o 17121. 17286. 719.
    6 8 33 o 57937. 57070. 2123.
    7 8 33 o 16489. 15675. 1386.
    8 8 33 < 520. 125. 338.
    1 9 33 o 7985. 7755. 405.
    2 9 33 < 192. 88. 110.
    3 9 33 o 27193. 25948. 838.
    4 9 33 < 240. 43. 163.
    5 9 33 o 1682. 2365. 333.
    0 10 33 o 29546. 27635. 1172.
    1 10 33 o 12305. 12440. 532.
    2 10 33 o 2451. 2432. 313.
    3 10 33 o 12291. 12221. 768.
    4 10 33 o 5640. 5884. 523.
    5 10 33 o 14910. 13411. 1638.
    1 11 33 o 12975. 13821. 767.
    2 11 33 o 574. 746. 191.
    3 11 33 o 1109. 1178. 241.
    4 11 33 < -97. 28. 277.
    0 0 34 o 155043. 152681. 3183.
    1 0 34 o 1836. 1391. 279.
    2 0 34 o 162852. 162224. 2531.
    3 0 34 o 41398. 35620. 1279.
    4 0 34 o 13323. 13420. 800.
    5 0 34 o 930. 992. 213.
    6 0 34 o 142476. 144451. 2626.
    7 0 34 o 7217. 6142. 552.
    8 0 34 o 4148. 4060. 415.
    9 0 34 o 13879. 12895. 873.
    10 0 34 o 1638. 2548. 396.
    11 0 34 o 7001. 5949. 1348.
    1 1 34 o 1130. 1018. 148.
    2 1 34 o 17504. 16938. 589.
    3 1 34 o 38169. 38426. 911.
    4 1 34 o 10849. 10389. 484.
    5 1 34 o 1894. 1699. 205.
    6 1 34 o 2986. 2199. 271.
    7 1 34 o 68065. 66987. 1217.
    8 1 34 o 24739. 23726. 844.
    9 1 34 o 18775. 17268. 825.
    10 1 34 < -148. 15. 227.
    11 1 34 o 19638. 21001. 1504.
    12 1 34 o 9591. 8753. 1565.
    0 2 34 o 811. 195. 221.
    1 2 34 o 45860. 45892. 1000.
    2 2 34 o 1154. 651. 180.
    3 2 34 o 5330. 5039. 322.
    4 2 34 o 29299. 27726. 755.
    5 2 34 o 9745. 9495. 443.
    6 2 34 o 13157. 12661. 560.
    7 2 34 o 29428. 27990. 842.
    8 2 34 o 14901. 14493. 660.
    9 2 34 o 3461. 4310. 504.
    10 2 34 o 8583. 8471. 807.
    11 2 34 < 1230. 1145. 534.
    12 2 34 o 13789. 12008. 1835.
    1 3 34 o 1245. 1375. 160.
    2 3 34 o 25391. 26053. 675.
    3 3 34 o 12318. 12640. 473.
    4 3 34 o 14226. 14835. 505.
    5 3 34 o 6339. 6407. 349.
    6 3 34 o 2851. 2541. 242.
    7 3 34 o 32614. 32007. 838.
    8 3 34 o 26332. 25574. 823.
    9 3 34 o 2054. 2615. 331.
    10 3 34 < 312. 174. 248.
    11 3 34 o 1153. 930. 379.
    12 3 34 o 4435. 4168. 1036.
    0 4 34 o 94489. 92941. 1746.
    1 4 34 o 1451. 321. 187.
    2 4 34 o 57281. 54474. 1022.
    3 4 34 o 38215. 36727. 922.
    4 4 34 o 5350. 5452. 328.
    5 4 34 < 290. 194. 119.
    6 4 34 o 65856. 64623. 1142.
    7 4 34 o 9666. 9417. 504.
    8 4 34 o 2061. 2329. 244.
    9 4 34 o 6075. 7120. 795.
    10 4 34 < 14. 325. 200.
    11 4 34 o 3285. 2920. 601.
    12 4 34 < 777. 729. 323.
    1 5 34 o 5369. 5557. 301.
    2 5 34 o 9477. 9201. 425.
    3 5 34 o 7061. 6868. 385.
    4 5 34 o 4171. 3956. 301.
    5 5 34 < 292. 508. 112.
    6 5 34 o 4474. 4520. 324.
    7 5 34 o 24046. 22454. 807.
    8 5 34 o 8042. 7644. 746.
    9 5 34 o 24879. 25027. 1296.
    10 5 34 o 1324. 872. 387.
    11 5 34 o 8406. 7609. 1332.
    0 6 34 o 1795. 862. 277.
    1 6 34 o 9971. 10034. 416.
    2 6 34 o 11947. 11125. 475.
    3 6 34 o 1789. 1690. 204.
    4 6 34 o 17651. 18363. 637.
    5 6 34 o 1266. 1316. 184.
    6 6 34 < 287. 136. 114.
    7 6 34 o 18137. 17132. 1031.
    8 6 34 < 653. 191. 265.
    9 6 34 < 823. 925. 298.
    1 7 34 o 2338. 2611. 215.
    2 7 34 o 6989. 6865. 368.
    3 7 34 o 4944. 4416. 329.
    4 7 34 o 1148. 1321. 175.
    5 7 34 o 15408. 15368. 672.
    6 7 34 o 1639. 1276. 321.
    7 7 34 o 12478. 14299. 1189.
    8 7 34 o 11938. 11928. 1662.
    9 7 34 < 1542. 1904. 553.
    0 8 34 o 2305. 1951. 337.
    1 8 34 o 2928. 1682. 259.
    2 8 34 o 7281. 5886. 430.
    3 8 34 o 5320. 5523. 353.
    4 8 34 < 389. 48. 213.
    5 8 34 < 707. 316. 263.
    1 9 34 o 3122. 4130. 316.
    2 9 34 o 608. 796. 177.
    3 9 34 o 2691. 2858. 429.
    4 9 34 o 5937. 6786. 623.
    0 10 34 o 1567. 811. 464.
    1 10 34 < 364. 305. 177.
    2 10 34 o 29068. 27301. 1604.
    3 10 34 o 3917. 4318. 618.
    1 11 34 < 1393. 1092. 547.
    2 11 34 < 346. 319. 201.
    1 1 35 o 3053. 2174. 244.
    2 1 35 o 2531. 2058. 248.
    3 1 35 o 633. 27. 136.
    4 1 35 o 517. 19. 135.
    5 1 35 o 9794. 9076. 499.
    6 1 35 < 303. 223. 111.
    7 1 35 o 1870. 1661. 215.
    8 1 35 o 682. 568. 168.
    9 1 35 o 21404. 20938. 1303.
    10 1 35 < 701. 383. 331.
    11 1 35 o 2965. 2926. 855.
    0 2 35 o 6090. 4200. 510.
    1 2 35 o 1436. 896. 186.
    2 2 35 o 5915. 4828. 372.
    3 2 35 o 1889. 1913. 208.
    4 2 35 o 807. 523. 144.
    5 2 35 o 365. 280. 120.
    6 2 35 o 3646. 3766. 290.
    7 2 35 o 1128. 651. 205.
    8 2 35 o 2715. 2832. 390.
    9 2 35 < 845. 340. 339.
    10 2 35 o 6608. 5526. 892.
    11 2 35 o 7323. 3009. 1379.
    1 3 35 o 2495. 1580. 274.
    2 3 35 o 4727. 4498. 301.
    3 3 35 o 22007. 21311. 639.
    4 3 35 o 1664. 1231. 190.
    5 3 35 o 10869. 9927. 466.
    6 3 35 o 3240. 2251. 278.
    7 3 35 o 40877. 40353. 1034.
    8 3 35 o 21007. 21240. 942.
    9 3 35 o 6020. 6007. 657.
    10 3 35 o 16638. 14243. 1950.
    11 3 35 o 59382. 56945. 3728.
    12 3 35 o 4938. 5026. 1149.
    0 4 35 o 11994. 11207. 717.
    1 4 35 o 29271. 27704. 744.
    2 4 35 o 78872. 78326. 1280.
    3 4 35 o 8824. 6584. 462.
    4 4 35 o 18589. 17470. 646.
    5 4 35 o 8309. 8327. 416.
    6 4 35 o 30468. 30117. 796.
    7 4 35 o 11871. 11992. 655.
    8 4 35 < -38. 5. 171.
    9 4 35 < 428. 19. 257.
    10 4 35 o 16376. 15179. 1873.
    11 4 35 < 1771. 751. 674.
    1 5 35 o 14584. 13083. 529.
    2 5 35 o 6881. 6681. 368.
    3 5 35 o 6773. 6384. 378.
    4 5 35 < 53. 35. 96.
    5 5 35 < 145. 40. 131.
    6 5 35 o 1147. 749. 209.
    7 5 35 o 6495. 6677. 682.
    8 5 35 o 11900. 11978. 1109.
    9 5 35 o 7618. 7565. 1293.
    10 5 35 < 1632. 1452. 650.
    0 6 35 o 11747. 11392. 644.
    1 6 35 o 5484. 5130. 318.
    2 6 35 o 17669. 18022. 614.
    3 6 35 o 6931. 6379. 389.
    4 6 35 < 277. 17. 118.
    5 6 35 < 211. 150. 132.
    6 6 35 < 151. 192. 216.
    7 6 35 < 352. 202. 290.
    8 6 35 o 10320. 9353. 1047.
    9 6 35 o 15785. 14735. 1778.
    1 7 35 o 8452. 8449. 393.
    2 7 35 o 14763. 13911. 562.
    3 7 35 o 11857. 11960. 602.
    4 7 35 < -70. 193. 170.
    5 7 35 o 11727. 11412. 866.
    6 7 35 < 1396. 2109. 616.
    7 7 35 o 21804. 23299. 2267.
    8 7 35 o 32827. 31672. 2752.
    0 8 35 o 10120. 10241. 822.
    1 8 35 o 40814. 40591. 1219.
    2 8 35 o 90205. 88634. 1814.
    3 8 35 o 1967. 1823. 334.
    4 8 35 o 34598. 35906. 1510.
    5 8 35 o 15424. 16187. 1943.
    6 8 35 o 17518. 19381. 2068.
    7 8 35 o 21442. 24662. 2257.
    1 9 35 o 10702. 9951. 677.
    2 9 35 o 8094. 7751. 855.
    3 9 35 < 955. 993. 337.
    4 9 35 < 629. 709. 322.
    0 10 35 o 19056. 19242. 1868.
    1 10 35 < 243. 106. 236.
    2 10 35 < 436. 178. 288.
    3 10 35 o 16539. 15772. 1601.
    0 0 36 o 34693. 32068. 1567.
    1 0 36 o 70614. 67381. 1742.
    2 0 36 o 23768. 25930. 1007.
    3 0 36 o 118749. 113817. 2479.
    4 0 36 o 8192. 6166. 671.
    5 0 36 o 55655. 53554. 1706.
    6 0 36 < -27. 3. 167.
    7 0 36 o 13724. 13642. 981.
    8 0 36 o 4551. 3641. 754.
    9 0 36 o 26069. 24917. 1803.
    10 0 36 o 35079. 35216. 2923.
    11 0 36 < 3223. 1066. 1124.
    1 1 36 o 29383. 28356. 793.
    2 1 36 < 309. 126. 121.
    3 1 36 o 10487. 10019. 503.
    4 1 36 o 23093. 21628. 776.
    5 1 36 o 15621. 14477. 647.
    6 1 36 o 26385. 24919. 782.
    7 1 36 o 5615. 5192. 418.
    8 1 36 o 4794. 5267. 543.
    9 1 36 o 9217. 8590. 862.
    10 1 36 o 21245. 21471. 1634.
    0 2 36 o 32169. 32022. 1302.
    1 2 36 o 3829. 3569. 307.
    2 2 36 o 41363. 39590. 990.
    3 2 36 o 2090. 1706. 232.
    4 2 36 o 8195. 7847. 418.
    5 2 36 o 3734. 3509. 304.
    6 2 36 o 1367. 1129. 201.
    7 2 36 o 20126. 20718. 958.
    8 2 36 o 2514. 2491. 543.
    9 2 36 o 6484. 6537. 863.
    10 2 36 o 32833. 34027. 2854.
    1 3 36 o 30317. 30806. 906.
    2 3 36 o 2599. 2180. 289.
    3 3 36 o 3439. 3125. 278.
    4 3 36 o 12640. 12028. 499.
    5 3 36 o 12587. 12504. 499.
    6 3 36 o 15757. 14859. 687.
    7 3 36 o 814. 253. 253.
    8 3 36 < 50. 44. 194.
    9 3 36 o 7277. 7840. 1312.
    10 3 36 < 2304. 1730. 839.
    0 4 36 o 24574. 23666. 1039.
    1 4 36 o 31211. 28635. 820.
    2 4 36 o 12860. 11711. 533.
    3 4 36 o 53138. 50411. 1132.
    4 4 36 o 9002. 7777. 476.
    5 4 36 o 27118. 26221. 800.
    6 4 36 o 3726. 3384. 359.
    7 4 36 o 4674. 4234. 497.
    8 4 36 o 1430. 1273. 328.
    9 4 36 o 10506. 11417. 1541.
    10 4 36 o 18354. 18416. 2087.
    1 5 36 o 9399. 8226. 436.
    2 5 36 < 94. 3. 120.
    3 5 36 o 419. 119. 119.
    4 5 36 o 5001. 4812. 392.
    5 5 36 o 11254. 10802. 837.
    6 5 36 o 12182. 11623. 1149.
    7 5 36 < -51. 5. 228.
    8 5 36 o 7130. 6576. 878.
    9 5 36 o 3091. 3794. 841.
    0 6 36 o 10640. 10427. 679.
    1 6 36 o 5815. 5754. 345.
    2 6 36 < 278. 33. 167.
    3 6 36 o 2010. 1663. 333.
    4 6 36 o 5825. 6483. 608.
    5 6 36 o 6673. 6547. 648.
    6 6 36 o 7668. 7452. 1341.
    7 6 36 o 8873. 9152. 1463.
    8 6 36 < -38. 225. 310.
    1 7 36 o 1924. 1708. 273.
    2 7 36 o 7258. 6885. 527.
    3 7 36 o 3063. 3350. 461.
    4 7 36 o 1515. 1247. 402.
    5 7 36 o 8971. 9489. 1578.
    6 7 36 o 8241. 7759. 1479.
    7 7 36 o 4608. 3870. 1070.
    0 8 36 o 7527. 6140. 822.
    1 8 36 o 3363. 3157. 399.
    2 8 36 < 883. 445. 383.
    3 8 36 o 2519. 1001. 598.
    4 8 36 o 8213. 6506. 1127.
    1 9 36 < -285. 105. 250.
    2 9 36 o 1403. 1495. 367.
    3 9 36 o 5089. 5655. 880.
    1 1 37 < 254. 59. 137.
    2 1 37 o 796. 1033. 139.
    3 1 37 o 2991. 2683. 288.
    4 1 37 o 463. 147. 152.
    5 1 37 o 3887. 1980. 358.
    6 1 37 < 338. 234. 149.
    7 1 37 o 8842. 9505. 713.
    8 1 37 o 3430. 2680. 549.
    9 1 37 o 1550. 1903. 476.
    10 1 37 < 2284. 1320. 842.
    0 2 37 o 4037. 3194. 470.
    1 2 37 o 818. 433. 159.
    2 2 37 o 12797. 12230. 596.
    3 2 37 o 8786. 7611. 474.
    4 2 37 o 1886. 1372. 228.
    5 2 37 o 1320. 854. 224.
    6 2 37 o 8272. 6454. 617.
    7 2 37 < 596. 465. 234.
    8 2 37 < 536. 610. 270.
    9 2 37 < 678. 723. 408.
    1 3 37 o 4731. 4346. 368.
    2 3 37 < 180. 309. 127.
    3 3 37 < 322. 186. 121.
    4 3 37 o 25289. 24277. 751.
    5 3 37 o 10026. 8496. 614.
    6 3 37 o 32670. 31743. 1189.
    7 3 37 < -37. 61. 165.
    8 3 37 o 6614. 6506. 883.
    9 3 37 o 11511. 11488. 1668.
    0 4 37 o 36875. 34912. 1460.
    1 4 37 o 13341. 12453. 582.
    2 4 37 o 1735. 891. 218.
    3 4 37 o 51651. 49096. 1196.
    4 4 37 o 26380. 23149. 1215.
    5 4 37 o 13057. 12914. 812.
    6 4 37 < 227. 503. 240.
    7 4 37 < 208. 13. 196.
    8 4 37 o 13264. 10999. 1758.
    9 4 37 o 9062. 8003. 1478.
    1 5 37 o 5324. 4645. 468.
    2 5 37 o 3529. 2988. 405.
    3 5 37 o 17152. 15936. 912.
    4 5 37 o 16892. 17501. 1051.
    5 5 37 o 2012. 816. 431.
    6 5 37 o 17518. 17890. 1976.
    7 5 37 o 13117. 11451. 1202.
    8 5 37 < -491. 19. 356.
    9 5 37 < -187. 56. 480.
    0 6 37 o 4090. 3333. 611.
    1 6 37 o 912. 936. 223.
    2 6 37 o 45402. 44668. 1488.
    3 6 37 o 34960. 34965. 1524.
    4 6 37 o 1598. 1652. 336.
    5 6 37 < 1689. 1480. 646.
    6 6 37 o 31139. 34109. 2724.
    7 6 37 o 8502. 8265. 1424.
    1 7 37 o 5283. 5290. 493.
    2 7 37 o 6353. 5288. 768.
    3 7 37 o 4684. 4855. 657.
    4 7 37 o 29512. 30679. 2089.
    0 8 37 o 33764. 34056. 2514.
    1 8 37 o 12967. 12109. 891.
    2 8 37 o 3384. 3426. 577.
    3 8 37 o 86287. 85201. 3680.
    1 9 37 < 1304. 1319. 613.
    0 0 38 o 26637. 25559. 1744.
    1 0 38 o 626. 639. 180.
    2 0 38 o 19410. 19367. 951.
    3 0 38 o 9772. 9638. 747.
    4 0 38 o 139489. 136802. 3266.
    5 0 38 o 1471. 514. 460.
    6 0 38 < 1013. 974. 386.
    7 0 38 o 3781. 3586. 995.
    8 0 38 o 25991. 23603. 2621.
    9 0 38 < 386. 91. 435.
    1 1 38 o 523. 422. 137.
    2 1 38 < 169. 49. 129.
    3 1 38 o 6112. 5377. 401.
    4 1 38 o 15191. 13966. 777.
    5 1 38 o 77056. 75233. 1865.
    6 1 38 o 21578. 19466. 990.
    7 1 38 o 2200. 3220. 588.
    8 1 38 o 4752. 3770. 1100.
    9 1 38 < 818. 1446. 502.
    0 2 38 o 36105. 34405. 1446.
    1 2 38 o 16877. 16052. 703.
    2 2 38 o 10234. 9978. 548.
    3 2 38 o 41652. 40972. 1243.
    4 2 38 o 8955. 8777. 646.
    5 2 38 o 20918. 20341. 977.
    6 2 38 o 72501. 68897. 1797.
    7 2 38 o 2434. 2179. 510.
    8 2 38 o 3771. 4245. 962.
    1 3 38 o 4620. 4007. 456.
    2 3 38 < 354. 55. 172.
    3 3 38 o 5718. 6020. 552.
    4 3 38 o 6178. 5956. 520.
    5 3 38 o 43782. 43174. 1518.
    6 3 38 o 9286. 9467. 847.
    7 3 38 o 5046. 6086. 619.
    8 3 38 < 1188. 2044. 516.
    0 4 38 o 4524. 3650. 674.
    1 4 38 o 1409. 685. 336.
    2 4 38 o 17219. 15870. 1058.
    3 4 38 o 3385. 2844. 490.
    4 4 38 o 63442. 60547. 2480.
    5 4 38 < 176. 5. 194.
    6 4 38 < 1050. 1117. 373.
    7 4 38 o 3199. 3443. 500.
    8 4 38 o 4165. 4970. 1020.
    1 5 38 o 2858. 2663. 423.
    2 5 38 o 1722. 1213. 358.
    3 5 38 < 168. 13. 167.
    4 5 38 o 1504. 1538. 486.
    5 5 38 o 29726. 28023. 2673.
    6 5 38 o 3023. 2739. 914.
    8 5 38 < 1000. 401. 631.
    0 6 38 o 23011. 20277. 1451.
    1 6 38 < 1110. 53. 479.
    2 6 38 < 709. 278. 291.
    3 6 38 o 5059. 5084. 908.
    4 6 38 < 50. 51. 277.
    1 7 38 o 12514. 13000. 876.
    2 7 38 o 1528. 1279. 392.
    3 7 38 < 175. 494. 270.
    0 8 38 o 18973. 17270. 1924.
    1 8 38 o 5554. 5963. 1078.
    1 1 39 o 1513. 1097. 265.
    2 1 39 o 3191. 2614. 427.
    3 1 39 < -190. 64. 206.
    4 1 39 o 1942. 1160. 399.
    5 1 39 o 4861. 4654. 586.
    6 1 39 o 8056. 8369. 973.
    7 1 39 < -86. 35. 387.
    8 1 39 o 11712. 12626. 1814.
    0 2 39 o 11518. 7437. 1105.
    1 2 39 o 19736. 16170. 1156.
    2 2 39 < 300. 294. 236.
    3 2 39 o 4957. 4248. 609.
    4 2 39 o 11570. 10805. 908.
    5 2 39 o 9204. 9440. 813.
    6 2 39 o 2008. 942. 511.
    7 2 39 < 2109. 2424. 781.
    1 3 39 o 2486. 1893. 402.
    2 3 39 < 900. 400. 318.
    3 3 39 < 953. 328. 340.
    4 3 39 o 1759. 1728. 378.
    5 3 39 o 26647. 26106. 1363.
    6 3 39 < -2. 114. 252.
    7 3 39 < 730. 48. 592.
    0 4 39 o 14859. 14230. 1657.
    1 4 39 < 727. 696. 333.
    2 4 39 o 2648. 2466. 710.
    3 4 39 o 10894. 9157. 1082.
    4 4 39 o 41542. 40281. 2038.
    5 4 39 < 1367. 1659. 740.
    6 4 39 < 1746. 1167. 590.
    1 5 39 o 2366. 1955. 667.
    2 5 39 o 13423. 12337. 1129.
    3 5 39 < 1125. 1085. 443.
    4 5 39 o 1951. 2034. 574.
    1 6 39 o 75808. 72749. 3896.
    2 6 39 o 5837. 4325. 1024.
    3 6 39 o 14362. 12743. 1553.
    1 0 40 < 118. 10. 249.
    2 0 40 o 3856. 2800. 967.
    3 0 40 o 43578. 39995. 2937.
    4 0 40 < 927. 431. 456.
    5 0 40 < 788. 1631. 377.
    1 1 40 o 26972. 25123. 1679.
    2 1 40 o 14319. 13229. 1216.
    3 1 40 < 669. 1048. 241.
    4 1 40 o 7208. 8205. 844.
    5 1 40 o 6895. 6778. 806.
    1 2 40 o 60656. 51054. 3443.
    2 2 40 o 14632. 14697. 1223.
    3 2 40 < 1. 46. 172.
    4 2 40 o 32526. 31782. 1798.
    5 2 40 o 9937. 9134. 993.
    1 3 40 o 22298. 21847. 2075.
    2 3 40 o 18495. 18708. 1858.
    3 3 40 o 3024. 2384. 728.
    4 3 40 < 481. 667. 245.
    5 3 40 o 3631. 3612. 667.
    2 4 40 o 4393. 4744. 917.
    3 4 40 o 23400. 22657. 2001.
    4 4 40 o 2878. 2284. 746.
    3 5 40 < 206. 261. 356.
    3 1 41 < 1603. 568. 595.
    4 1 41 < 218. 66. 292.
    3 2 41 < -28. 7. 349.
_refine_special_details
;
1) Reliability factors considering full occupation of the disordered propionic
 acid
 molecule:
_refine_ls_R_factor_gt (0.0277),
_refine_ls_wR_factor_gt (0.0698),
_refine_ls_R_factor_all (0.0324),
_refine_ls_wR_factor_ref (0.0712),
_refine_ls_goodness_of_fit_ref (1.93),
_refine_ls_goodness_of_fit_gt (1.98).
2) Details of the disorder in the proprionic acid molecule:
The overall occupational parameter of the disordered propionic acid molecule was
determined by refinement of the molecular part comprising of the atoms O15,
 O16 and C23 which seemed to be the ones least-affected by disorder or
 overlapping. This refined value has then been used as a value to which the sum
 of partial occupational parameters of the methyl atoms C24a and C24b
should equal
 while refining
the occupational parameter of C24b. The displacement parameter of C24b
due to its proximity was supposed to be equal to that of
C22 which was refined.
The positions of the methylene hydrogen atoms of C23a and C23b
H1C23a, H2C23a; H1C23b, H2C23b) were calculated, with occupational parameters
constrained to be equal
to the occupational parameters of C24a and C24b, respectively, and with
C---H = 0.99\%A, <i>U</i>~iso~(H) = 1.2<i>U</i>~eq~(C).
The distance C22---C23 was restrained to 1.52(1) \%A while the
distances C23---C24a and C23---C24b were restrained to 1.50(1) \%A.
3) 43 diffractions with (Iobs-Icalc)/sigma(w)>10
were discarded from the refinement:
0 8 0;
6 4 1;
7 7 2;
1 8 2;
5 8 2;
6 8 2;
7 8 2;
2 10 2;
7 4 3;
8 1 4;
4 10 4;
3 4 5;
7 4 5;
6 6 6;
1 10 6;
5 10 6;
6 3 7;
3 4 7;
6 8 8;
0 10 8;
6 2 9;
1 3 9;
3 4 9;
6 6 9;
7 10 10;
5 1 11;
7 1 2;
3 3 12;
1 1 13;
5 1 13;
3 4 13;
4 5 13;
1 2 15;
1 6 15;
4 1 16;
0 2 17;
0 6 17;
1 1 19;
1 2 19;
3 4 21;
1 4 22;
1 1 25;
0 2 25.
4) An alternative refinement of the structure with the disordered
propionic acid molecule being removed was carried out with SHELXL
 (Sheldrick, 2015<i>b</i>) using the <i>SQUEEZE</i> option in
<i>PLATON</i> (Spek, 2015). The refinement converged with the folowing
 reliability factors: _refine_ls_R_factor_all = 0.0308,
_refine_ls_R_factor_gt = 0.0280, _refine_ls_wR_factor_ref = 0.0584,
_refine_ls_wR_factor_gt = 0.0577, 385 parameters, 9024 diffractions, 4
restraints, condition for the observed diffractions I~obs~>2\s(I~obs~).
These values are slightly better than those obtained from the refinement
with <i>JANA</i>2006 (Pet\<r\'i\<cek <i>et al.</i>, 2014)
with the same conditions
for the observed diffractions I~obs~>2\s(I~obs~):
_refine_ls_R_factor_all = 0.0324,
_refine_ls_R_factor_gt = 0.0291, _refine_ls_wR_factor_ref = 0.0710,
_refine_ls_wR_factor_gt = 0.0703, 428 parameters, 8981 diffractions, 7
restraints, 196 constraints.
However, the refinement with <i>JANA</i>2006
did not include 4 \\times 4 \\times 0.946 electrons per unit cell
into the calculation because the positions of the hydroxy
as well as of the methyl hydrogen atoms
of propionic acid were not determined.
;
_reflns_number_total     8981
_reflns_number_gt     8215
_reflns_threshold_expression     'I>3\s(I)'
_refine_ls_structure_factor_coef     Fsqd
_refine_ls_R_factor_all     0.0324
_refine_ls_R_factor_gt
;0.0277 for R[I>3\s(I)]
;
_refine_ls_wR_factor_gt     0.0696
_refine_ls_wR_factor_ref     0.0710
_refine_ls_goodness_of_fit_ref     1.92
_refine_ls_goodness_of_fit_gt
;1.98; condition for the observed diffractions I~obs~ > 3\s(I~obs~)
;
_refine_ls_restrained_S_all     ?
_refine_ls_restrained_S_gt     ?
_refine_ls_number_reflns     8981
_refine_ls_number_parameters     428
_refine_ls_number_restraints     7
_refine_ls_number_constraints     196
_refine_ls_hydrogen_treatment     mixed
_refine_ls_weighting_scheme     sigma
_refine_ls_weighting_details     'w=1/(\s^2^(I)+0.0004I^2^)'
_refine_ls_shift/su_max     0.0000
_refine_ls_shift/su_mean     0.0000
_refine_diff_density_max     1.14
_refine_diff_density_min     -0.72
_refine_ls_extinction_method     'none'
_refine_ls_extinction_coef     ?
_refine_ls_abs_structure_details     ?
_refine_ls_abs_structure_Flack     ?
_refine_ls_abs_structure_Rogers     ?
loop_
    _atom_type_symbol
    _atom_type_scat_dispersion_real
    _atom_type_scat_dispersion_imag
    _atom_type_scat_source
    C 0.0033 0.0016 'International Tables Vol C tables 4.2.6.8 and 6.1.1.1'
    H 0.0000 0.0000 'International Tables Vol C tables 4.2.6.8 and 6.1.1.1'
    Ba -0.3244 2.2819 'International Tables Vol C tables 4.2.6.8 and 6.1.1.1'
    Mg 0.0486 0.0363 'International Tables Vol C tables 4.2.6.8 and 6.1.1.1'
    O 0.0106 0.0060 'International Tables Vol C tables 4.2.6.8 and 6.1.1.1'
_computing_data_collection
;
<i>CrysAlis Pro</i> (Rigaku OD, 2019)
;
_computing_cell_refinement
;
<i>CrysAlis Pro</i> (Rigaku OD, 2019)
;
_computing_data_reduction
;
<i>CrysAlis Pro</i> (Rigaku OD, 2019)
;
_computing_structure_solution
;
<i>SHELXT</i> (Sheldrick, 2015)
;
_computing_structure_refinement
;
<i>JANA</i>2006 (Pet\<r\'i\<cek <i>et al.</i>, 2014)
;
_computing_molecular_graphics
;
<i>DIAMOND</i> (Brandenburg, 2015) and
<i>Origin</i> (Origin, 2000)
;
_computing_publication_material
;
<i>JANA2006</i> (Pet\<r\'i\<cek <i>et al.</i>, 2014)
;
loop_
    _restr_distance_atom_site_label_1
    _restr_distance_site_symmetry_1
    _restr_distance_atom_site_label_2
    _restr_distance_site_symmetry_2
    _restr_distance_target
    _restr_distance_target_weight_param
    O1w . H1o1w . 0.82 0.01
    O1w . H2o1w . 0.82 0.01
    O2w . H1o2w . 0.82 0.01
    O2w . H2o2w . 0.82 0.01
    C22 . C23a . 1.52 0.01
    C23a . C24b . 1.5 0.01
    C23a . C24a . 1.5 0.01
loop_
    _restr_angle_atom_site_label_1
    _restr_angle_site_symmetry_1
    _restr_angle_atom_site_label_2
    _restr_angle_site_symmetry_2
    _restr_angle_atom_site_label_3
    _restr_angle_site_symmetry_3
    _restr_angle_target
    _restr_angle_target_weight_param
    C22 . C23 . C24 . 109.47 0.01
loop_
    _restr_torsion_atom_site_label_1
    _restr_torsion_site_symmetry_1
    _restr_torsion_atom_site_label_2
    _restr_torsion_site_symmetry_2
    _restr_torsion_atom_site_label_3
    _restr_torsion_site_symmetry_3
    _restr_torsion_atom_site_label_4
    _restr_torsion_site_symmetry_4
    _restr_torsion_angle_target
    _restr_torsion_weight_param
    ? ? ? ? ? ? ? ? ? ?
loop_
    _restr_equal_distance_atom_site_label_1
    _restr_equal_distance_site_symmetry_1
    _restr_equal_distance_atom_site_label_2
    _restr_equal_distance_site_symmetry_2
    _restr_equal_distance_class_class_id
    _restr_equal_distance_class_target_weight_param
    ? ? ? ? ? ?
loop_
    _restr_equal_angle_atom_site_label_1
    _restr_equal_angle_site_symmetry_1
    _restr_equal_angle_atom_site_label_2
    _restr_equal_angle_site_symmetry_2
    _restr_equal_angle_atom_site_label_3
    _restr_equal_angle_site_symmetry_3
    _restr_equal_angle_class_class_id
    _restr_equal_angle_class_target_weight_param
    ? ? ? ? ? ? ? ?
loop_
    _restr_equal_torsion_atom_site_label_1
    _restr_equal_torsion_site_symmetry_1
    _restr_equal_torsion_atom_site_label_2
    _restr_equal_torsion_site_symmetry_2
    _restr_equal_torsion_atom_site_label_3
    _restr_equal_torsion_site_symmetry_3
    _restr_equal_torsion_atom_site_label_4
    _restr_equal_torsion_site_symmetry_4
    _restr_equal_torsion_class_class_id
    _restr_equal_torsion_class_target_weight_param
    ? ? ? ? ? ? ? ? ? ?
loop_
    _atom_site_type_symbol
    _atom_site_label
    _atom_site_fract_x
    _atom_site_fract_y
    _atom_site_fract_z
    _atom_site_U_iso_or_equiv
    _atom_site_adp_type
    _atom_site_calc_flag
    _atom_site_refinement_flags
    _atom_site_occupancy
    _atom_site_site_symmetry_multiplicity
    _atom_site_disorder_assembly
    _atom_site_disorder_group
    Ba Ba1 0.265102(12) 0.276842(14) 0.409817(6) 0.01040(6) Uani d . 1 8 . .
    O O1 0.20473(14) 0.15684(17) 0.48047(7) 0.0141(7) Uani d . 1 8 . .
    O O2 0.20378(14) 0.31250(17) 0.49391(7) 0.0160(7) Uani d . 1 8 . .
    C C1 0.19826(19) 0.2274(3) 0.50646(10) 0.0139(10) Uani d . 1 8 . .
    C C2 0.1819(2) 0.2043(3) 0.55457(10) 0.0194(11) Uani d . 1 8 . .
    H H1c2 0.125429 0.174223 0.557629 0.0233 Uiso d . 1 8 . .
    H H2c2 0.221038 0.153268 0.564196 0.0233 Uiso d . 1 8 . .
    C C3 0.1884(3) 0.2883(3) 0.58557(11) 0.0265(12) Uani d . 1 8 . .
    H H1c3 0.170755 0.268526 0.614948 0.0397 Uiso d . 1 8 . .
    H H2c3 0.247161 0.310864 0.586517 0.0397 Uiso d . 1 8 . .
    H H3c3 0.151542 0.339958 0.575311 0.0397 Uiso d . 1 8 . .
    O O3 0.77274(14) 0.27521(18) 0.67975(7) 0.0165(7) Uani d . 1 8 . .
    O O4 0.70280(16) 0.13907(18) 0.67159(8) 0.0216(8) Uani d . 1 8 . .
    C C4 0.7343(2) 0.2046(3) 0.69537(10) 0.0161(10) Uani d . 1 8 . .
    C C5 0.7235(3) 0.1981(3) 0.74443(11) 0.0272(13) Uani d . 1 8 . .
    H H1c5 0.706908 0.132246 0.752502 0.0327 Uiso d . 1 8 . .
    H H2c5 0.675065 0.238198 0.753611 0.0327 Uiso d . 1 8 . .
    C C6 0.8025(3) 0.2269(3) 0.77026(11) 0.0310(13) Uani d . 1 8 . .
    H H1c6 0.79028 0.223693 0.801666 0.0465 Uiso d . 1 8 . .
    H H2c6 0.849043 0.183217 0.763236 0.0465 Uiso d . 1 8 . .
    H H3c6 0.818705 0.29217 0.762411 0.0465 Uiso d . 1 8 . .
    Ba Ba2 0.596864(11) 0.480169(14) 0.553971(6) 0.00925(6) Uani d . 1 8 . .
    O O5 0.39730(13) 0.31291(17) 0.46155(7) 0.0149(7) Uani d . 1 8 . .
    O O6 0.50137(14) 0.39354(17) 0.49305(7) 0.0170(7) Uani d . 1 8 . .
    C C7 0.45768(19) 0.3181(2) 0.48840(9) 0.0124(9) Uani d . 1 8 . .
    C C8 0.4801(2) 0.2324(3) 0.51561(11) 0.0221(11) Uani d . 1 8 . .
    H H1c8 0.519283 0.251628 0.539298 0.0266 Uiso d . 1 8 . .
    H H2c8 0.511697 0.185977 0.497441 0.0266 Uiso d . 1 8 . .
    C C9 0.4028(2) 0.1839(3) 0.53535(12) 0.0265(12) Uani d . 1 8 . .
    H H1c9 0.421114 0.132078 0.554706 0.0397 Uiso d . 1 8 . .
    H H2c9 0.369982 0.230539 0.55218 0.0397 Uiso d . 1 8 . .
    H H3c9 0.367423 0.15771 0.511864 0.0397 Uiso d . 1 8 . .
    O O1w 0.69585(16) 0.53342(18) 0.47792(8) 0.0176(8) Uani d . 1 8 . .
    H H1o1w 0.720(2) 0.4835(17) 0.4845(14) 0.0264 Uiso d . 1 8 . .
    H H2o1w 0.730(2) 0.575(2) 0.4853(13) 0.0264 Uiso d . 1 8 . .
    O O2w 0.43714(16) 0.4553(2) 0.59034(8) 0.0263(9) Uani d . 1 8 . .
    H H1o2w 0.398(2) 0.454(3) 0.5728(12) 0.0395 Uiso d . 1 8 . .
    H H2o2w 0.419(3) 0.472(3) 0.6140(8) 0.0395 Uiso d . 1 8 . .
    Ba Ba3 0.723298(12) 0.460242(14) 0.675708(6) 0.01063(6) Uani d . 1 8 . .
    O O7 0.32899(14) 0.09999(17) 0.39377(7) 0.0146(7) Uani d . 1 8 . .
    O O8 0.26230(14) -0.02799(17) 0.41819(8) 0.0147(7) Uani d . 1 8 . .
    C C10 0.3271(2) 0.0247(2) 0.41603(10) 0.0124(9) Uani d . 1 8 . .
    C C11 0.4054(2) -0.0038(3) 0.44141(13) 0.0280(13) Uani d . 1 8 . .
    H H1c11 0.396235 0.00861 0.472953 0.0336 Uiso d . 1 8 . .
    H H2c11 0.413213 -0.07378 0.439522 0.0336 Uiso d . 1 8 . .
    C C12 0.4852(2) 0.0456(3) 0.42663(16) 0.0426(17) Uani d . 1 8 . .
    H H1c12 0.501238 0.022104 0.397576 0.0639 Uiso d . 1 8 . .
    H H2c12 0.475349 0.114565 0.425252 0.0639 Uiso d . 1 8 . .
    H H3c12 0.530935 0.03221 0.447435 0.0639 Uiso d . 1 8 . .
    O O9 0.57946(15) 0.58185(18) 0.69864(7) 0.0184(7) Uani d . 1 8 . .
    O O10 0.61677(15) 0.58789(17) 0.62908(7) 0.0152(7) Uani d . 1 8 . .
    C C13 0.5694(2) 0.6136(2) 0.66061(11) 0.0159(10) Uani d . 1 8 . .
    C C14 0.4989(2) 0.6848(3) 0.65013(13) 0.0311(13) Uani d . 1 8 . .
    H H1c14 0.502517 0.70361 0.618957 0.0373 Uiso d . 1 8 . .
    H H2c14 0.443144 0.653296 0.653563 0.0373 Uiso d . 1 8 . .
    C C15 0.5020(3) 0.7718(4) 0.67817(18) 0.0504(19) Uani d . 1 8 . .
    H H1c15 0.459821 0.817969 0.667909 0.0756 Uiso d . 1 8 . .
    H H2c15 0.489699 0.754313 0.708558 0.0756 Uiso d . 1 8 . .
    H H3c15 0.558621 0.800339 0.676466 0.0756 Uiso d . 1 8 . .
    O O11 0.62289(13) 0.33741(17) 0.61727(7) 0.0127(7) Uani d . 1 8 . .
    O O12 0.57444(14) 0.35474(18) 0.68509(7) 0.0177(7) Uani d . 1 8 . .
    C C16 0.5717(2) 0.3152(2) 0.64849(10) 0.0147(10) Uani d . 1 8 . .
    C C17 0.5076(3) 0.2391(3) 0.63987(13) 0.0366(14) Uani d . 1 8 . .
    H H1c17 0.536797 0.177233 0.635543 0.0439 Uiso d . 1 8 . .
    H H2c17 0.479622 0.251292 0.611423 0.0439 Uiso d . 1 8 . .
    C C18 0.4407(4) 0.2285(4) 0.67540(16) 0.069(2) Uani d . 1 8 . .
    H H1c18 0.404027 0.174063 0.668575 0.1033 Uiso d . 1 8 . .
    H H2c18 0.468423 0.217922 0.703673 0.1033 Uiso d . 1 8 . .
    H H3c18 0.406464 0.286802 0.676826 0.1033 Uiso d . 1 8 . .
    Ba Ba4 0.5 0.45639(2) 0.75 0.01352(8) Uani d . 1 4 . .
    O O13 0.68012(16) 0.44722(19) 0.76008(7) 0.0211(8) Uani d . 1 8 . .
    O O14 0.61403(16) 0.4787(2) 0.82236(8) 0.0269(9) Uani d . 1 8 . .
    C C19 0.6806(2) 0.4662(3) 0.80085(11) 0.0192(11) Uani d . 1 8 . .
    C C20 0.7660(2) 0.4712(3) 0.82319(11) 0.0248(13) Uani d . 1 8 . .
    H H1c20 0.808934 0.494763 0.802197 0.0298 Uiso d . 1 8 . .
    H H2c20 0.785871 0.405822 0.829933 0.0298 Uiso d . 1 8 . .
    C C21 0.7687(2) 0.5316(3) 0.86451(12) 0.0225(12) Uani d . 1 8 . .
    H H1c21 0.82734 0.536988 0.874707 0.0338 Uiso d . 1 8 . .
    H H2c21 0.746258 0.595323 0.858178 0.0338 Uiso d . 1 8 . .
    H H3c21 0.734129 0.501355 0.887271 0.0338 Uiso d . 1 8 . .
    C C22 0.4426(5) -0.0002(7) 0.2770(3) 0.031(4) Uani d . 0.473(4) 8 . .
    C C24a 0.508(2) 0.062(4) 0.2061(7) 0.16(2) Uani d . 0.304(15) 8 . .
    C C24b 0.533(2) -0.014(2) 0.2077(7) 0.031(4) Uani d . 0.169(15) 8 . .
    H H1c23a 0.552935 0.078307 0.268738 0.0718 Uiso d . 0.304(15) 8 . .
    H H2c23a 0.562725 -0.025336 0.251889 0.0718 Uiso d . 0.304(15) 8 . .
    H H1c23b 0.524842 0.099005 0.249815 0.0718 Uiso d . 0.169(15) 8 . .
    H H2c23b 0.572777 0.014063 0.270039 0.0718 Uiso d . 0.169(15) 8 . .
    O O15 0.3759(5) 0.0388(6) 0.2758(2) 0.050(3) Uani d . 0.473(4) 8 . .
    O O16 0.4501(8) -0.0790(10) 0.2993(4) 0.071(3) Uani d . 0.473(4) 8 . .
    C C23 0.5222(10) 0.0286(11) 0.2521(6) 0.060(5) Uani d . 0.473(4) 8 . .
loop_
    _atom_site_aniso_label
    _atom_site_aniso_U_11
    _atom_site_aniso_U_22
    _atom_site_aniso_U_33
    _atom_site_aniso_U_12
    _atom_site_aniso_U_13
    _atom_site_aniso_U_23
    _atom_site_aniso_type_symbol
    Ba1 0.01365(10) 0.00916(11) 0.00838(10) -0.00298(7) -0.00251(6) 0.00078(7)
                                                                              Ba
    O1 0.0172(11) 0.0147(13) 0.0103(11) -0.0051(10) -0.0004(8) -0.0024(9) O
    O2 0.0184(12) 0.0152(13) 0.0143(12) -0.0012(10) 0.0011(9) 0.0008(9) O
    C1 0.0091(15) 0.0207(19) 0.0118(16) -0.0031(13) -0.0017(11) -0.0001(13) C
    C2 0.0243(19) 0.020(2) 0.0139(17) 0.0002(15) -0.0026(13) 0.0002(13) C
    C3 0.043(2) 0.023(2) 0.0128(17) 0.0025(18) 0.0039(15) -0.0018(14) C
    O3 0.0211(13) 0.0181(14) 0.0104(12) 0.0062(10) 0.0022(9) 0.0031(9) O
    O4 0.0291(14) 0.0141(14) 0.0216(13) 0.0038(11) 0.0049(10) 0.0003(10) O
    C4 0.0210(18) 0.0154(19) 0.0118(16) 0.0085(14) 0.0039(12) 0.0006(13) C
    C5 0.043(2) 0.025(2) 0.0132(18) -0.0031(18) 0.0071(15) 0.0051(15) C
    C6 0.049(3) 0.030(2) 0.0146(18) 0.007(2) -0.0027(16) 0.0009(16) C
    Ba2 0.00957(10) 0.00981(11) 0.00836(10) -0.00025(7) -0.00123(6) -0.00020(7)
                                                                              Ba
    O5 0.0169(12) 0.0160(13) 0.0118(11) -0.0008(10) -0.0045(8) 0.0012(9) O
    O6 0.0163(12) 0.0137(13) 0.0211(12) -0.0008(10) -0.0078(9) -0.0027(9) O
    C7 0.0123(15) 0.0139(17) 0.0110(15) 0.0021(13) 0.0009(11) -0.0033(12) C
    C8 0.0190(18) 0.018(2) 0.030(2) 0.0020(15) -0.0033(14) 0.0085(15) C
    C9 0.0220(19) 0.024(2) 0.034(2) -0.0054(16) -0.0079(15) 0.0145(17) C
    O1w 0.0204(13) 0.0160(14) 0.0162(12) -0.0027(11) -0.0002(10) -0.0005(10) O
    O2w 0.0137(13) 0.0527(19) 0.0125(13) -0.0020(12) 0.0019(9) 0.0017(12) O
    Ba3 0.01169(10) 0.01076(11) 0.00942(10) -0.00040(7) 0.00187(6) -0.00148(7)
                                                                              Ba
    O7 0.0172(12) 0.0134(12) 0.0132(11) -0.0022(10) -0.0025(9) 0.0022(9) O
    O8 0.0138(12) 0.0120(13) 0.0183(12) 0.0010(9) 0.0025(9) -0.0003(9) O
    C10 0.0108(15) 0.0144(17) 0.0122(16) 0.0017(13) -0.0001(11) -0.0040(12) C
    C11 0.025(2) 0.024(2) 0.035(2) 0.0055(17) -0.0136(16) 0.0035(17) C
    C12 0.014(2) 0.039(3) 0.075(4) -0.0002(19) -0.018(2) 0.001(2) C
    O9 0.0226(13) 0.0167(13) 0.0160(12) -0.0012(11) 0.0052(9) 0.0005(10) O
    O10 0.0197(12) 0.0160(13) 0.0100(11) -0.0027(10) 0.0002(9) -0.0001(9) O
    C13 0.0175(16) 0.0118(17) 0.0184(17) -0.0030(14) 0.0017(13) -0.0014(13) C
    C14 0.024(2) 0.031(2) 0.038(2) 0.0067(18) 0.0017(16) -0.0008(18) C
    C15 0.036(3) 0.041(3) 0.074(4) 0.014(2) -0.008(2) -0.016(3) C
    O11 0.0121(11) 0.0153(13) 0.0106(11) 0.0013(9) 0.0032(8) 0.0008(8) O
    O12 0.0168(12) 0.0208(14) 0.0154(12) -0.0028(11) 0.0048(9) -0.0055(9) O
    C16 0.0157(16) 0.0146(18) 0.0137(16) -0.0009(14) 0.0046(12) -0.0008(12) C
    C17 0.040(2) 0.039(3) 0.031(2) -0.026(2) 0.0169(18) -0.0183(19) C
    C18 0.073(4) 0.071(4) 0.062(3) -0.061(4) 0.046(3) -0.035(3) C
    Ba4 0.01414(14) 0.01790(16) 0.00851(13) 0 0.00393(9) 0 Ba
    O13 0.0259(14) 0.0265(15) 0.0110(12) 0.0051(11) -0.0003(10) -0.0023(10) O
    O14 0.0211(13) 0.048(2) 0.0111(13) 0.0057(13) 0.0015(10) 0.0005(11) O
    C19 0.0256(19) 0.0198(19) 0.0123(17) 0.0049(15) 0.0013(13) 0.0010(13) C
    C20 0.023(2) 0.037(3) 0.0148(19) 0.0069(17) -0.0013(13) -0.0007(16) C
    C21 0.0209(19) 0.025(2) 0.0214(19) -0.0045(16) -0.0028(14) -0.0011(15) C
    C22 0.037(7) 0.028(5) 0.029(6) -0.003(5) -0.014(4) 0.006(4) C
    C24a 0.12(3) 0.23(5) 0.14(3) 0.01(3) 0.05(2) 0.09(3) C
    C24b 0.037(7) 0.028(5) 0.029(6) 0.003(5) -0.014(4) -0.006(4) C
    O15 0.038(4) 0.057(5) 0.054(5) -0.020(4) 0.014(3) -0.015(4) O
    O16 0.037(4) 0.059(6) 0.116(7) 0.000(4) 0.002(4) 0.046(5) O
    C23 0.050(11) 0.056(8) 0.074(9) -0.014(6) -0.031(9) 0.027(7) C
loop_
    _jana_atom_site_ADP_C_label
    _jana_atom_site_ADP_C_type_symbol
    _jana_atom_site_ADP_C_111
    _jana_atom_site_ADP_C_112
    _jana_atom_site_ADP_C_113
    _jana_atom_site_ADP_C_122
    _jana_atom_site_ADP_C_123
    _jana_atom_site_ADP_C_133
    _jana_atom_site_ADP_C_222
    _jana_atom_site_ADP_C_223
    _jana_atom_site_ADP_C_233
    _jana_atom_site_ADP_C_333
    ? ? ? ? ? ? ? ? ? ? ? ?
loop_
    _jana_atom_site_ADP_D_label
    _jana_atom_site_ADP_D_type_symbol
    _jana_atom_site_ADP_D_1111
    _jana_atom_site_ADP_D_1112
    _jana_atom_site_ADP_D_1113
    _jana_atom_site_ADP_D_1122
    _jana_atom_site_ADP_D_1123
    _jana_atom_site_ADP_D_1133
    _jana_atom_site_ADP_D_1222
    _jana_atom_site_ADP_D_1223
    _jana_atom_site_ADP_D_1233
    _jana_atom_site_ADP_D_1333
    _jana_atom_site_ADP_D_2222
    _jana_atom_site_ADP_D_2223
    _jana_atom_site_ADP_D_2233
    _jana_atom_site_ADP_D_2333
    _jana_atom_site_ADP_D_3333
    ? ? ? ? ? ? ? ? ? ? ? ? ? ? ? ? ?
loop_
    _jana_atom_site_ADP_E_label
    _jana_atom_site_ADP_E_type_symbol
    _jana_atom_site_ADP_E_11111
    _jana_atom_site_ADP_E_11112
    _jana_atom_site_ADP_E_11113
    _jana_atom_site_ADP_E_11122
    _jana_atom_site_ADP_E_11123
    _jana_atom_site_ADP_E_11133
    _jana_atom_site_ADP_E_11222
    _jana_atom_site_ADP_E_11223
    _jana_atom_site_ADP_E_11233
    _jana_atom_site_ADP_E_11333
    _jana_atom_site_ADP_E_12222
    _jana_atom_site_ADP_E_12223
    _jana_atom_site_ADP_E_12233
    _jana_atom_site_ADP_E_12333
    _jana_atom_site_ADP_E_13333
    _jana_atom_site_ADP_E_22222
    _jana_atom_site_ADP_E_22223
    _jana_atom_site_ADP_E_22233
    _jana_atom_site_ADP_E_22333
    _jana_atom_site_ADP_E_23333
    _jana_atom_site_ADP_E_33333
    ? ? ? ? ? ? ? ? ? ? ? ? ? ? ? ? ? ? ? ? ? ? ?
loop_
    _jana_atom_site_ADP_F_label
    _jana_atom_site_ADP_F_type_symbol
    _jana_atom_site_ADP_F_111111
    _jana_atom_site_ADP_F_111112
    _jana_atom_site_ADP_F_111113
    _jana_atom_site_ADP_F_111122
    _jana_atom_site_ADP_F_111123
    _jana_atom_site_ADP_F_111133
    _jana_atom_site_ADP_F_111222
    _jana_atom_site_ADP_F_111223
    _jana_atom_site_ADP_F_111233
    _jana_atom_site_ADP_F_111333
    _jana_atom_site_ADP_F_112222
    _jana_atom_site_ADP_F_112223
    _jana_atom_site_ADP_F_112233
    _jana_atom_site_ADP_F_112333
    _jana_atom_site_ADP_F_113333
    _jana_atom_site_ADP_F_122222
    _jana_atom_site_ADP_F_122223
    _jana_atom_site_ADP_F_122233
    _jana_atom_site_ADP_F_122333
    _jana_atom_site_ADP_F_123333
    _jana_atom_site_ADP_F_133333
    _jana_atom_site_ADP_F_222222
    _jana_atom_site_ADP_F_222223
    _jana_atom_site_ADP_F_222233
    _jana_atom_site_ADP_F_222333
    _jana_atom_site_ADP_F_223333
    _jana_atom_site_ADP_F_233333
    _jana_atom_site_ADP_F_333333
    ? ? ? ? ? ? ? ? ? ? ? ? ? ? ? ? ? ? ? ? ? ? ? ? ? ? ? ? ? ?
loop_
    _geom_bond_atom_site_label_1
    _geom_bond_atom_site_label_2
    _geom_bond_site_symmetry_1
    _geom_bond_site_symmetry_2
    _geom_bond_distance
    _geom_bond_publ_flag
    O1 C1 . . 1.273(4) ?
    O2 C1 . . 1.256(4) ?
    C1 C2 . . 1.528(4) ?
    C2 H1c2 . . 0.99 ?
    C2 H2c2 . . 0.99 ?
    C2 C3 . . 1.515(5) ?
    C3 H1c3 . . 0.98 ?
    C3 H2c3 . . 0.98 ?
    C3 H3c3 . . 0.98 ?
    O3 C4 . . 1.255(4) ?
    O4 C4 . . 1.272(4) ?
    C4 C5 . . 1.512(5) ?
    C5 H1c5 . . 0.99 ?
    C5 H2c5 . . 0.99 ?
    C5 C6 . . 1.529(6) ?
    C6 H1c6 . . 0.98 ?
    C6 H2c6 . . 0.98 ?
    C6 H3c6 . . 0.98 ?
    O5 C7 . . 1.260(4) ?
    O6 C7 . . 1.270(4) ?
    C7 C8 . . 1.504(5) ?
    C8 H1c8 . . 0.99 ?
    C8 H2c8 . . 0.99 ?
    C8 C9 . . 1.521(5) ?
    C9 H1c9 . . 0.98 ?
    C9 H2c9 . . 0.98 ?
    C9 H3c9 . . 0.98 ?
    O1w H1o1w . . 0.82(3) ?
    O1w H2o1w . . 0.82(3) ?
    O2w H1o2w . . 0.82(3) ?
    O2w H2o2w . . 0.81(3) ?
    O7 C10 . . 1.256(4) ?
    O8 C10 . . 1.263(4) ?
    C10 C11 . . 1.513(5) ?
    C11 H1c11 . . 0.99 ?
    C11 H2c11 . . 0.99 ?
    C11 C12 . . 1.507(6) ?
    C12 H1c12 . . 0.98 ?
    C12 H2c12 . . 0.98 ?
    C12 H3c12 . . 0.98 ?
    O9 C13 . . 1.255(4) ?
    O10 C13 . . 1.272(4) ?
    C13 C14 . . 1.528(5) ?
    C14 H1c14 . . 0.99 ?
    C14 H2c14 . . 0.99 ?
    C14 C15 . . 1.491(7) ?
    C15 H1c15 . . 0.98 ?
    C15 H2c15 . . 0.98 ?
    C15 H3c15 . . 0.98 ?
    H1c15 H2c15 . . 1.6003 ?
    H1c15 H3c15 . . 1.6003 ?
    H2c15 H3c15 . . 1.6003 ?
    O11 C16 . . 1.288(4) ?
    O12 C16 . . 1.249(4) ?
    C16 C17 . . 1.494(5) ?
    C17 H1c17 . . 0.99 ?
    C17 H2c17 . . 0.99 ?
    C17 C18 . . 1.522(7) ?
    C18 H1c18 . . 0.98 ?
    C18 H2c18 . . 0.98 ?
    C18 H3c18 . . 0.98 ?
    O13 C19 . . 1.274(4) ?
    O14 C19 . . 1.251(4) ?
    C19 C20 . . 1.513(5) ?
    C20 H1c20 . . 0.99 ?
    C20 H2c20 . . 0.99 ?
    C20 C21 . . 1.521(5) ?
    C21 H1c21 . . 0.98 ?
    C21 H2c21 . . 0.98 ?
    C21 H3c21 . . 0.98 ?
    C22 O15 . . 1.187(12) ?
    C22 O16 . . 1.303(18) ?
    C22 C23 . . 1.523(18) ?
    C24a C23 . . 1.50(3) ?
    C24b C23 . . 1.49(3) ?
    H1c23a C23 . . 0.99 ?
    H2c23a C23 . . 0.99 ?
    H1c23b C23 . . 0.99 ?
    H2c23b C23 . . 0.99 ?
    Ba1 O1 . . 2.898(2) ?
    Ba1 O2 . . 2.791(2) ?
    Ba1 O3 . 4_456 2.835(2) ?
    Ba1 O4 . 4_456 2.923(2) ?
    Ba1 O5 . . 2.666(2) ?
    Ba1 O7 . . 2.720(2) ?
    Ba1 O8 . 8_555 2.781(2) ?
    Ba1 O10 . 5_666 2.913(2) ?
    Ba1 O11 . 4_456 2.879(2) ?
    Ba2 O1 . 4_556 2.774(2) ?
    Ba2 O5 . 5_666 2.940(2) ?
    Ba2 O6 . . 2.685(2) ?
    Ba2 O6 . 5_666 2.757(2) ?
    Ba2 O1w . . 2.898(2) ?
    Ba2 O2w . . 2.777(3) ?
    Ba2 O8 . 4_556 2.827(2) ?
    Ba2 O10 . . 2.765(2) ?
    Ba2 O11 . . 2.813(2) ?
    Ba3 O3 . . 2.711(3) ?
    Ba3 O4 . 8_655 2.767(3) ?
    Ba3 O7 . 4_556 2.829(2) ?
    Ba3 O8 . 4_556 3.084(2) ?
    Ba3 O9 . . 2.924(2) ?
    Ba3 O10 . . 2.838(2) ?
    Ba3 O11 . . 2.943(2) ?
    Ba3 O12 . . 2.791(2) ?
    Ba3 O13 . . 2.673(2) ?
    Ba3 O15 . 4_556 2.828(7) ?
    Ba4 O9 . . 2.670(2) ?
    Ba4 O9 . 3_656 2.670(2) ?
    Ba4 O12 . . 2.710(2) ?
    Ba4 O12 . 3_656 2.710(2) ?
    Ba4 O13 . . 2.862(3) ?
    Ba4 O13 . 3_656 2.862(3) ?
    Ba4 O14 . . 2.868(2) ?
    Ba4 O14 . 3_656 2.868(2) ?
loop_
    _geom_angle_atom_site_label_1
    _geom_angle_atom_site_label_2
    _geom_angle_atom_site_label_3
    _geom_angle_site_symmetry_1
    _geom_angle_site_symmetry_2
    _geom_angle_site_symmetry_3
    _geom_angle
    _geom_angle_publ_flag
    O1 C1 O2 . . . 122.8(3) ?
    O1 C1 C2 . . . 116.7(3) ?
    O2 C1 C2 . . . 120.5(3) ?
    C1 C2 H1c2 . . . 109.47 ?
    C1 C2 H2c2 . . . 109.47 ?
    C1 C2 C3 . . . 115.2(3) ?
    H1c2 C2 H2c2 . . . 103.07 ?
    H1c2 C2 C3 . . . 109.47 ?
    H2c2 C2 C3 . . . 109.47 ?
    C2 C3 H1c3 . . . 109.47 ?
    C2 C3 H2c3 . . . 109.47 ?
    C2 C3 H3c3 . . . 109.47 ?
    H1c3 C3 H2c3 . . . 109.47 ?
    H1c3 C3 H3c3 . . . 109.47 ?
    H2c3 C3 H3c3 . . . 109.47 ?
    O3 C4 O4 . . . 122.7(3) ?
    O3 C4 C5 . . . 118.6(3) ?
    O4 C4 C5 . . . 118.6(3) ?
    C4 C5 H1c5 . . . 109.47 ?
    C4 C5 H2c5 . . . 109.47 ?
    C4 C5 C6 . . . 113.8(3) ?
    H1c5 C5 H2c5 . . . 104.72 ?
    H1c5 C5 C6 . . . 109.47 ?
    H2c5 C5 C6 . . . 109.47 ?
    C5 C6 H1c6 . . . 109.47 ?
    C5 C6 H2c6 . . . 109.47 ?
    C5 C6 H3c6 . . . 109.47 ?
    H1c6 C6 H2c6 . . . 109.47 ?
    H1c6 C6 H3c6 . . . 109.47 ?
    H2c6 C6 H3c6 . . . 109.47 ?
    O5 C7 O6 . . . 122.2(3) ?
    O5 C7 C8 . . . 119.4(3) ?
    O6 C7 C8 . . . 118.4(3) ?
    C7 C8 H1c8 . . . 109.47 ?
    C7 C8 H2c8 . . . 109.47 ?
    C7 C8 C9 . . . 112.8(3) ?
    H1c8 C8 H2c8 . . . 105.89 ?
    H1c8 C8 C9 . . . 109.47 ?
    H2c8 C8 C9 . . . 109.47 ?
    C8 C9 H1c9 . . . 109.47 ?
    C8 C9 H2c9 . . . 109.47 ?
    C8 C9 H3c9 . . . 109.47 ?
    H1c9 C9 H2c9 . . . 109.47 ?
    H1c9 C9 H3c9 . . . 109.47 ?
    H2c9 C9 H3c9 . . . 109.47 ?
    H1o1w O1w H2o1w . . . 104(3) ?
    H1o2w O2w H2o2w . . . 109(4) ?
    O7 C10 O8 . . . 122.6(3) ?
    O7 C10 C11 . . . 118.7(3) ?
    O8 C10 C11 . . . 118.7(3) ?
    C10 C11 H1c11 . . . 109.47 ?
    C10 C11 H2c11 . . . 109.47 ?
    C10 C11 C12 . . . 114.1(3) ?
    H1c11 C11 H2c11 . . . 104.42 ?
    H1c11 C11 C12 . . . 109.47 ?
    H2c11 C11 C12 . . . 109.47 ?
    C11 C12 H1c12 . . . 109.47 ?
    C11 C12 H2c12 . . . 109.47 ?
    C11 C12 H3c12 . . . 109.47 ?
    H1c12 C12 H2c12 . . . 109.47 ?
    H1c12 C12 H3c12 . . . 109.47 ?
    H2c12 C12 H3c12 . . . 109.47 ?
    O9 C13 O10 . . . 121.8(3) ?
    O9 C13 C14 . . . 121.2(3) ?
    O10 C13 C14 . . . 117.0(3) ?
    C13 C14 H1c14 . . . 109.47 ?
    C13 C14 H2c14 . . . 109.47 ?
    C13 C14 C15 . . . 112.9(3) ?
    H1c14 C14 H2c14 . . . 105.79 ?
    H1c14 C14 C15 . . . 109.47 ?
    H2c14 C14 C15 . . . 109.47 ?
    C14 C15 H1c15 . . . 109.47 ?
    C14 C15 H2c15 . . . 109.47 ?
    C14 C15 H3c15 . . . 109.47 ?
    H1c15 C15 H2c15 . . . 109.47 ?
    H1c15 C15 H3c15 . . . 109.47 ?
    H2c15 C15 H3c15 . . . 109.47 ?
    O11 C16 O12 . . . 122.3(3) ?
    O11 C16 C17 . . . 117.8(3) ?
    O12 C16 C17 . . . 119.9(3) ?
    C16 C17 H1c17 . . . 109.47 ?
    C16 C17 H2c17 . . . 109.47 ?
    C16 C17 C18 . . . 114.4(4) ?
    H1c17 C17 H2c17 . . . 104.01 ?
    H1c17 C17 C18 . . . 109.47 ?
    H2c17 C17 C18 . . . 109.47 ?
    C17 C18 H1c18 . . . 109.47 ?
    C17 C18 H2c18 . . . 109.47 ?
    C17 C18 H3c18 . . . 109.47 ?
    H1c18 C18 H2c18 . . . 109.47 ?
    H1c18 C18 H3c18 . . . 109.47 ?
    H2c18 C18 H3c18 . . . 109.47 ?
    O13 C19 O14 . . . 122.6(3) ?
    O13 C19 C20 . . . 117.1(3) ?
    O14 C19 C20 . . . 120.3(3) ?
    C19 C20 H1c20 . . . 109.47 ?
    C19 C20 H2c20 . . . 109.47 ?
    C19 C20 C21 . . . 115.2(3) ?
    H1c20 C20 H2c20 . . . 103.1 ?
    H1c20 C20 C21 . . . 109.47 ?
    H2c20 C20 C21 . . . 109.47 ?
    C20 C21 H1c21 . . . 109.47 ?
    C20 C21 H2c21 . . . 109.47 ?
    C20 C21 H3c21 . . . 109.47 ?
    H1c21 C21 H2c21 . . . 109.47 ?
    H1c21 C21 H3c21 . . . 109.47 ?
    H2c21 C21 H3c21 . . . 109.47 ?
    O15 C22 O16 . . . 119.1(10) ?
    O15 C22 C23 . . . 126.5(11) ?
    O16 C22 C23 . . . 114.3(10) ?
    C22 C23 C24a . . . 115.3(17) ?
    C22 C23 C24b . . . 116.0(17) ?
    C22 C23 H1c23a . . . 109.47 ?
    C22 C23 H2c23a . . . 109.47 ?
    C22 C23 H1c23b . . . 109.47 ?
    C22 C23 H2c23b . . . 109.47 ?
    C24a C23 H1c23a . . . 109.47 ?
    C24a C23 H2c23a . . . 109.47 ?
    C24b C23 H1c23b . . . 109.47 ?
    C24b C23 H2c23b . . . 109.47 ?
    H1c23a C23 H2c23a . . . 102.92 ?
    H1c23b C23 H2c23b . . . 102.1 ?
    O1 Ba1 O2 . . . 45.88(7) ?
    O1 Ba1 O3 . . 4_456 125.73(7) ?
    O1 Ba1 O4 . . 4_456 139.24(7) ?
    O1 Ba1 O5 . . . 85.73(6) ?
    O1 Ba1 O7 . . . 74.18(6) ?
    O1 Ba1 O8 . . 8_555 116.81(7) ?
    O1 Ba1 O10 . . 5_666 153.16(6) ?
    O1 Ba1 O11 . . 4_456 68.60(6) ?
    O2 Ba1 O3 . . 4_456 161.74(7) ?
    O2 Ba1 O4 . . 4_456 126.49(7) ?
    O2 Ba1 O5 . . . 72.03(6) ?
    O2 Ba1 O7 . . . 117.23(7) ?
    O2 Ba1 O8 . . 8_555 71.65(7) ?
    O2 Ba1 O10 . . 5_666 118.77(6) ?
    O2 Ba1 O11 . . 4_456 95.39(6) ?
    O3 Ba1 O4 4_456 . 4_456 45.29(7) ?
    O3 Ba1 O5 4_456 . . 126.01(6) ?
    O3 Ba1 O7 4_456 . . 64.90(7) ?
    O3 Ba1 O8 4_456 . 8_555 110.40(7) ?
    O3 Ba1 O10 4_456 . 5_666 75.30(6) ?
    O3 Ba1 O11 4_456 . 4_456 67.20(6) ?
    O4 Ba1 O5 4_456 . . 133.75(7) ?
    O4 Ba1 O7 4_456 . . 109.79(7) ?
    O4 Ba1 O8 4_456 . 8_555 68.25(7) ?
    O4 Ba1 O10 4_456 . 5_666 66.77(7) ?
    O4 Ba1 O11 4_456 . 4_456 73.57(7) ?
    O5 Ba1 O7 . . . 89.40(7) ?
    O5 Ba1 O8 . . 8_555 83.15(7) ?
    O5 Ba1 O10 . . 5_666 67.52(6) ?
    O5 Ba1 O11 . . 4_456 152.39(7) ?
    O7 Ba1 O8 . . 8_555 166.01(7) ?
    O7 Ba1 O10 . . 5_666 106.39(7) ?
    O7 Ba1 O11 . . 4_456 74.36(6) ?
    O8 Ba1 O10 8_555 . 5_666 59.80(7) ?
    O8 Ba1 O11 8_555 . 4_456 116.89(6) ?
    O10 Ba1 O11 5_666 . 4_456 138.06(6) ?
    O1 Ba2 O5 4_556 . 5_666 127.04(6) ?
    O1 Ba2 O6 4_556 . . 76.61(7) ?
    O1 Ba2 O6 4_556 . 5_666 126.29(6) ?
    O1 Ba2 O1w 4_556 . . 62.81(7) ?
    O1 Ba2 O2w 4_556 . . 128.49(8) ?
    O1 Ba2 O8 4_556 . 4_556 73.22(7) ?
    O1 Ba2 O10 4_556 . . 128.55(7) ?
    O1 Ba2 O11 4_556 . . 71.28(6) ?
    O5 Ba2 O6 5_666 . . 110.59(7) ?
    O5 Ba2 O6 5_666 . 5_666 45.60(6) ?
    O5 Ba2 O1w 5_666 . . 66.41(7) ?
    O5 Ba2 O2w 5_666 . . 102.51(8) ?
    O5 Ba2 O8 5_666 . 4_556 77.63(6) ?
    O5 Ba2 O10 5_666 . . 65.91(6) ?
    O5 Ba2 O11 5_666 . . 143.89(6) ?
    O6 Ba2 O6 . . 5_666 67.25(7) ?
    O6 Ba2 O1w . . . 82.13(7) ?
    O6 Ba2 O2w . . . 73.22(7) ?
    O6 Ba2 O8 . . 4_556 146.54(7) ?
    O6 Ba2 O10 . . . 152.38(7) ?
    O6 Ba2 O11 . . . 103.72(7) ?
    O6 Ba2 O1w 5_666 . . 73.74(7) ?
    O6 Ba2 O2w 5_666 . . 77.20(7) ?
    O6 Ba2 O8 5_666 . 4_556 121.61(7) ?
    O6 Ba2 O10 5_666 . . 98.40(7) ?
    O6 Ba2 O11 5_666 . . 153.77(6) ?
    O1w Ba2 O2w . . . 147.42(7) ?
    O1w Ba2 O8 . . 4_556 71.48(7) ?
    O1w Ba2 O10 . . . 117.64(7) ?
    O1w Ba2 O11 . . . 130.99(7) ?
    O2w Ba2 O8 . . 4_556 138.40(7) ?
    O2w Ba2 O10 . . . 80.75(7) ?
    O2w Ba2 O11 . . . 76.60(7) ?
    O8 Ba2 O10 4_556 . . 61.04(7) ?
    O8 Ba2 O11 4_556 . . 80.03(6) ?
    O10 Ba2 O11 . . . 78.51(6) ?
    O3 Ba3 O4 . . 8_655 138.34(7) ?
    O3 Ba3 O7 . . 4_556 65.10(7) ?
    O3 Ba3 O8 . . 4_556 106.22(6) ?
    O3 Ba3 O9 . . . 140.37(7) ?
    O3 Ba3 O10 . . . 142.77(7) ?
    O3 Ba3 O11 . . . 67.87(6) ?
    O3 Ba3 O12 . . . 74.39(7) ?
    O3 Ba3 O13 . . . 87.95(7) ?
    O3 Ba3 O15 . . 4_556 74.66(16) ?
    O4 Ba3 O7 8_655 . 4_556 89.29(7) ?
    O4 Ba3 O8 8_655 . 4_556 66.10(6) ?
    O4 Ba3 O9 8_655 . . 79.07(7) ?
    O4 Ba3 O10 8_655 . . 69.89(7) ?
    O4 Ba3 O11 8_655 . . 136.80(6) ?
    O4 Ba3 O12 8_655 . . 147.07(7) ?
    O4 Ba3 O13 8_655 . . 102.31(7) ?
    O4 Ba3 O15 8_655 . 4_556 70.16(16) ?
    O7 Ba3 O8 4_556 . 4_556 43.61(6) ?
    O7 Ba3 O9 4_556 . . 144.26(6) ?
    O7 Ba3 O10 4_556 . . 99.24(6) ?
    O7 Ba3 O11 4_556 . . 71.80(6) ?
    O7 Ba3 O12 4_556 . . 114.55(7) ?
    O7 Ba3 O13 4_556 . . 148.63(7) ?
    O7 Ba3 O15 4_556 . 4_556 83.84(15) ?
    O8 Ba3 O9 4_556 . . 101.45(6) ?
    O8 Ba3 O10 4_556 . . 57.13(6) ?
    O8 Ba3 O11 4_556 . . 73.92(6) ?
    O8 Ba3 O12 4_556 . . 115.25(6) ?
    O8 Ba3 O13 4_556 . . 165.74(7) ?
    O8 Ba3 O15 4_556 . 4_556 108.43(15) ?
    O9 Ba3 O10 . . . 45.02(6) ?
    O9 Ba3 O11 . . . 93.91(6) ?
    O9 Ba3 O12 . . . 68.32(7) ?
    O9 Ba3 O13 . . . 67.09(7) ?
    O9 Ba3 O15 . . 4_556 122.20(16) ?
    O10 Ba3 O11 . . . 75.23(6) ?
    O10 Ba3 O12 . . . 83.50(7) ?
    O10 Ba3 O13 . . . 112.10(7) ?
    O10 Ba3 O15 . . 4_556 139.87(16) ?
    O11 Ba3 O12 . . . 45.51(6) ?
    O11 Ba3 O13 . . . 114.08(7) ?
    O11 Ba3 O15 . . 4_556 141.20(16) ?
    O12 Ba3 O13 . . . 69.52(7) ?
    O12 Ba3 O15 . . 4_556 131.73(16) ?
    O13 Ba3 O15 . . 4_556 73.25(16) ?
    O9 Ba4 O9 . . 3_656 97.61(7) ?
    O9 Ba4 O12 . . . 73.28(7) ?
    O9 Ba4 O12 . . 3_656 168.56(7) ?
    O9 Ba4 O13 . . . 68.05(7) ?
    O9 Ba4 O13 . . 3_656 115.65(7) ?
    O9 Ba4 O14 . . . 94.96(7) ?
    O9 Ba4 O14 . . 3_656 76.68(7) ?
    O9 Ba4 O12 3_656 . . 168.56(7) ?
    O9 Ba4 O12 3_656 . 3_656 73.28(7) ?
    O9 Ba4 O13 3_656 . . 115.65(7) ?
    O9 Ba4 O13 3_656 . 3_656 68.05(7) ?
    O9 Ba4 O14 3_656 . . 76.68(7) ?
    O9 Ba4 O14 3_656 . 3_656 94.96(7) ?
    O12 Ba4 O12 . . 3_656 116.58(7) ?
    O12 Ba4 O13 . . . 67.95(7) ?
    O12 Ba4 O13 . . 3_656 109.16(7) ?
    O12 Ba4 O14 . . . 110.46(7) ?
    O12 Ba4 O14 . . 3_656 76.42(7) ?
    O12 Ba4 O13 3_656 . . 109.16(7) ?
    O12 Ba4 O13 3_656 . 3_656 67.95(7) ?
    O12 Ba4 O14 3_656 . . 76.42(7) ?
    O12 Ba4 O14 3_656 . 3_656 110.46(7) ?
    O13 Ba4 O13 . . 3_656 174.86(7) ?
    O13 Ba4 O14 . . . 45.47(7) ?
    O13 Ba4 O14 . . 3_656 135.33(7) ?
    O13 Ba4 O14 3_656 . . 135.33(7) ?
    O13 Ba4 O14 3_656 . 3_656 45.47(7) ?
    O14 Ba4 O14 . . 3_656 167.46(9) ?
loop_
    _geom_torsion_atom_site_label_1
    _geom_torsion_atom_site_label_2
    _geom_torsion_atom_site_label_3
    _geom_torsion_atom_site_label_4
    _geom_torsion_site_symmetry_1
    _geom_torsion_site_symmetry_2
    _geom_torsion_site_symmetry_3
    _geom_torsion_site_symmetry_4
    _geom_torsion
    _geom_torsion_publ_flag
    ? ? ? ? ? ? ? ? ? ?
loop_
    _geom_hbond_atom_site_label_D
    _geom_hbond_atom_site_label_H
    _geom_hbond_atom_site_label_A
    _geom_hbond_site_symmetry_D
    _geom_hbond_site_symmetry_H
    _geom_hbond_site_symmetry_A
    _geom_hbond_distance_DH
    _geom_hbond_distance_HA
    _geom_hbond_distance_DA
    _geom_hbond_angle_DHA
    _geom_hbond_publ_flag
    O1w H1o1w O1 . . 4_556 0.82(3) 2.25(3) 2.957(3) 145(4) no
    O1w H2o1w O2 . . 5_666 0.82(3) 2.00(3) 2.813(3) 171(3) no
    O2w H1o2w O1w . . 5_666 0.82(3) 2.15(3) 2.963(3) 172(4) no
    O2w H2o2w O14 . . 3_656 0.81(3) 2.01(3) 2.807(3) 164(4) no
    C17 H1c17 O16 . . 5_656 0.99 2.43 2.989(15) 115.22 no
_iucr_refine_instructions_details
;
#m40
   91    1    0    1
    3    1
 0.837056 0.000000 0.000000 0.000000 0.000000 0.000000      100000
 0.000000 0.000000                                          00
 0.000000 0.000000 0.000000 0.000000 0.000000 0.000000      000000
 0.000000 0.000000 0.000000 0.000000 0.000000 0.000000      000000
Ba1       1  2     1.000000 0.265102 0.276842 0.409817
 0.013651 0.009160 0.008375-0.002979-0.002513 0.000784      0111111111
O1        5  2     1.000000 0.204730 0.156841 0.480471
 0.017160 0.014744 0.010333-0.005093-0.000420-0.002432      0111111111
O2        5  2     1.000000 0.203781 0.312498 0.493909
 0.018411 0.015244 0.014297-0.001155 0.001126 0.000797      0111111111
C1        3  2     1.000000 0.198255 0.227413 0.506461
 0.009138 0.020728 0.011797-0.003108-0.001702-0.000145      0111111111
C2        3  2     1.000000 0.181874 0.204306 0.554574
 0.024277 0.020153 0.013884 0.000193-0.002619 0.000165      0111111111
H1c2      4  1     1.000000 0.125429 0.174223 0.557629
 0.023326 0.000000 0.000000 0.000000 0.000000 0.000000      0000000000
H2c2      4  1     1.000000 0.221038 0.153268 0.564196
 0.023326 0.000000 0.000000 0.000000 0.000000 0.000000      0000000000
C3        3  2     1.000000 0.188410 0.288329 0.585573
 0.043375 0.023198 0.012824 0.002526 0.003869-0.001802      0111111111
H1c3      4  1     1.000000 0.170755 0.268526 0.614948
 0.039699 0.000000 0.000000 0.000000 0.000000 0.000000      0000000000
H2c3      4  1     1.000000 0.247161 0.310864 0.586517
 0.039699 0.000000 0.000000 0.000000 0.000000 0.000000      0000000000
H3c3      4  1     1.000000 0.151542 0.339958 0.575311
 0.039699 0.000000 0.000000 0.000000 0.000000 0.000000      0000000000
O3        5  2     1.000000 0.772743 0.275214 0.679750
 0.021127 0.018102 0.010376 0.006248 0.002248 0.003114      0111111111
O4        5  2     1.000000 0.702804 0.139066 0.671588
 0.029131 0.014056 0.021650 0.003823 0.004930 0.000288      0111111111
C4        3  2     1.000000 0.734291 0.204601 0.695373
 0.021031 0.015438 0.011801 0.008473 0.003931 0.000593      0111111111
C5        3  2     1.000000 0.723525 0.198056 0.744433
 0.043423 0.025049 0.013205-0.003078 0.007149 0.005064      0111111111
H1c5      4  1     1.000000 0.706908 0.132246 0.752502
 0.032671 0.000000 0.000000 0.000000 0.000000 0.000000      0000000000
H2c5      4  1     1.000000 0.675065 0.238198 0.753611
 0.032671 0.000000 0.000000 0.000000 0.000000 0.000000      0000000000
C6        3  2     1.000000 0.802477 0.226871 0.770255
 0.048659 0.029857 0.014567 0.007289-0.002689 0.000852      0111111111
H1c6      4  1     1.000000 0.790280 0.223693 0.801666
 0.046542 0.000000 0.000000 0.000000 0.000000 0.000000      0000000000
H2c6      4  1     1.000000 0.849043 0.183217 0.763236
 0.046542 0.000000 0.000000 0.000000 0.000000 0.000000      0000000000
H3c6      4  1     1.000000 0.818705 0.292170 0.762411
 0.046542 0.000000 0.000000 0.000000 0.000000 0.000000      0000000000
Ba2       1  2     1.000000 0.596864 0.480169 0.553971
 0.009567 0.009807 0.008361-0.000253-0.001225-0.000196      0111111111
O5        5  2     1.000000 0.397298 0.312905 0.461546
 0.016909 0.015975 0.011797-0.000787-0.004538 0.001221      0111111111
O6        5  2     1.000000 0.501368 0.393540 0.493045
 0.016274 0.013734 0.021054-0.000790-0.007752-0.002678      0111111111
C7        3  2     1.000000 0.457675 0.318145 0.488397
 0.012348 0.013927 0.011027 0.002102 0.000920-0.003253      0111111111
C8        3  2     1.000000 0.480063 0.232367 0.515608
 0.019000 0.017692 0.029747 0.001983-0.003348 0.008540      0111111111
H1c8      4  1     1.000000 0.519283 0.251628 0.539298
 0.026576 0.000000 0.000000 0.000000 0.000000 0.000000      0000000000
H2c8      4  1     1.000000 0.511697 0.185977 0.497441
 0.026576 0.000000 0.000000 0.000000 0.000000 0.000000      0000000000
C9        3  2     1.000000 0.402771 0.183859 0.535345
 0.022040 0.023526 0.033908-0.005420-0.007867 0.014502      0111111111
H1c9      4  1     1.000000 0.421114 0.132078 0.554706
 0.039737 0.000000 0.000000 0.000000 0.000000 0.000000      0000000000
H2c9      4  1     1.000000 0.369982 0.230539 0.552180
 0.039737 0.000000 0.000000 0.000000 0.000000 0.000000      0000000000
H3c9      4  1     1.000000 0.367423 0.157710 0.511864
 0.039737 0.000000 0.000000 0.000000 0.000000 0.000000      0000000000
O1w       5  2     1.000000 0.695851 0.533424 0.477919
 0.020439 0.016049 0.016235-0.002677-0.000245-0.000487      0111111111
H1o1w     4  1     1.000000 0.719609 0.483470 0.484526
 0.026361 0.000000 0.000000 0.000000 0.000000 0.000000      0111000000
H2o1w     4  1     1.000000 0.729502 0.574885 0.485283
 0.026361 0.000000 0.000000 0.000000 0.000000 0.000000      0111000000
O2w       5  2     1.000000 0.437135 0.455328 0.590343
 0.013688 0.052701 0.012545-0.002001 0.001851 0.001707      0111111111
H1o2w     4  1     1.000000 0.398205 0.453610 0.572796
 0.039467 0.000000 0.000000 0.000000 0.000000 0.000000      0111000000
H2o2w     4  1     1.000000 0.418501 0.472134 0.613982
 0.039467 0.000000 0.000000 0.000000 0.000000 0.000000      0111000000
Ba3       1  2     1.000000 0.723298 0.460242 0.675708
 0.011692 0.010764 0.009420-0.000399 0.001871-0.001483      0111111111
O7        5  2     1.000000 0.328987 0.099991 0.393772
 0.017176 0.013387 0.013182-0.002241-0.002484 0.002234      0111111111
O8        5  2     1.000000 0.262301-0.027990 0.418193
 0.013798 0.011968 0.018314 0.000978 0.002523-0.000315      0111111111
C10       3  2     1.000000 0.327056 0.024697 0.416027
 0.010774 0.014410 0.012158 0.001735-0.000066-0.004046      0111111111
C11       3  2     1.000000 0.405396-0.003806 0.441413
 0.025195 0.023680 0.035056 0.005531-0.013610 0.003529      0111111111
H1c11     4  1     1.000000 0.396235 0.008610 0.472953
 0.033572 0.000000 0.000000 0.000000 0.000000 0.000000      0000000000
H2c11     4  1     1.000000 0.413213-0.073780 0.439522
 0.033572 0.000000 0.000000 0.000000 0.000000 0.000000      0000000000
C12       3  2     1.000000 0.485203 0.045584 0.426627
 0.013560 0.039306 0.074984-0.000170-0.017648 0.001177      0111111111
H1c12     4  1     1.000000 0.501238 0.022104 0.397576
 0.063925 0.000000 0.000000 0.000000 0.000000 0.000000      0000000000
H2c12     4  1     1.000000 0.475349 0.114565 0.425252
 0.063925 0.000000 0.000000 0.000000 0.000000 0.000000      0000000000
H3c12     4  1     1.000000 0.530935 0.032210 0.447435
 0.063925 0.000000 0.000000 0.000000 0.000000 0.000000      0000000000
O9        5  2     1.000000 0.579457 0.581854 0.698644
 0.022598 0.016681 0.015998-0.001233 0.005189 0.000482      0111111111
O10       5  2     1.000000 0.616767 0.587886 0.629082
 0.019711 0.015981 0.010048-0.002749 0.000164-0.000091      0111111111
C13       3  2     1.000000 0.569359 0.613593 0.660608
 0.017471 0.011770 0.018443-0.002994 0.001659-0.001379      0111111111
C14       3  2     1.000000 0.498889 0.684806 0.650129
 0.024034 0.031098 0.038204 0.006661 0.001733-0.000796      0111111111
H1c14     4  1     1.000000 0.502517 0.703610 0.618957
 0.037335 0.000000 0.000000 0.000000 0.000000 0.000000      0000000000
H2c14     4  1     1.000000 0.443144 0.653296 0.653563
 0.037335 0.000000 0.000000 0.000000 0.000000 0.000000      0000000000
C15       3  2     1.000000 0.502026 0.771812 0.678168
 0.036015 0.041114 0.074126 0.014356-0.007667-0.016376      0111111111
H1c15     4  1     1.000000 0.459821 0.817969 0.667909
 0.075628 0.000000 0.000000 0.000000 0.000000 0.000000      0000000000
H2c15     4  1     1.000000 0.489699 0.754313 0.708558
 0.075628 0.000000 0.000000 0.000000 0.000000 0.000000      0000000000
H3c15     4  1     1.000000 0.558621 0.800339 0.676466
 0.075628 0.000000 0.000000 0.000000 0.000000 0.000000      0000000000
O11       5  2     1.000000 0.622887 0.337414 0.617271
 0.012070 0.015290 0.010633 0.001252 0.003170 0.000781      0111111111
O12       5  2     1.000000 0.574444 0.354737 0.685088
 0.016805 0.020835 0.015359-0.002800 0.004838-0.005541      0111111111
C16       3  2     1.000000 0.571747 0.315211 0.648490
 0.015699 0.014586 0.013712-0.000908 0.004634-0.000786      0111111111
C17       3  2     1.000000 0.507613 0.239051 0.639867
 0.040136 0.038882 0.030740-0.025993 0.016928-0.018327      0111111111
H1c17     4  1     1.000000 0.536797 0.177233 0.635543
 0.043903 0.000000 0.000000 0.000000 0.000000 0.000000      0000000000
H2c17     4  1     1.000000 0.479622 0.251292 0.611423
 0.043903 0.000000 0.000000 0.000000 0.000000 0.000000      0000000000
C18       3  2     1.000000 0.440671 0.228522 0.675399
 0.073253 0.071094 0.062221-0.061019 0.046124-0.035148      0111111111
H1c18     4  1     1.000000 0.404027 0.174063 0.668575
 0.103284 0.000000 0.000000 0.000000 0.000000 0.000000      0000000000
H2c18     4  1     1.000000 0.468423 0.217922 0.703673
 0.103284 0.000000 0.000000 0.000000 0.000000 0.000000      0000000000
H3c18     4  1     1.000000 0.406464 0.286802 0.676826
 0.103284 0.000000 0.000000 0.000000 0.000000 0.000000      0000000000
Ba4       1  2     0.500000 0.500000 0.456391 0.750000
 0.014142 0.017903 0.008506 0.000000 0.003933 0.000000      0010111010
O13       5  2     1.000000 0.680125 0.447223 0.760083
 0.025888 0.026524 0.010962 0.005136-0.000272-0.002254      0111111111
O14       5  2     1.000000 0.614032 0.478744 0.822356
 0.021067 0.048406 0.011077 0.005723 0.001510 0.000470      0111111111
C19       3  2     1.000000 0.680574 0.466165 0.800855
 0.025597 0.019753 0.012303 0.004876 0.001254 0.001004      0111111111
C20       3  2     1.000000 0.765988 0.471191 0.823190
 0.022958 0.036746 0.014786 0.006864-0.001297-0.000723      0111111111
H1c20     4  1     1.000000 0.808934 0.494763 0.802197
 0.029796 0.000000 0.000000 0.000000 0.000000 0.000000      0000000000
H2c20     4  1     1.000000 0.785871 0.405822 0.829933
 0.029796 0.000000 0.000000 0.000000 0.000000 0.000000      0000000000
C21       3  2     1.000000 0.768667 0.531582 0.864509
 0.020947 0.025189 0.021371-0.004498-0.002764-0.001062      0111111111
H1c21     4  1     1.000000 0.827340 0.536988 0.874707
 0.033753 0.000000 0.000000 0.000000 0.000000 0.000000      0000000000
H2c21     4  1     1.000000 0.746258 0.595323 0.858178
 0.033753 0.000000 0.000000 0.000000 0.000000 0.000000      0000000000
H3c21     4  1     1.000000 0.734129 0.501355 0.887271
 0.033753 0.000000 0.000000 0.000000 0.000000 0.000000      0000000000
C22       3  2     0.472782 0.442634-0.000186 0.276960
 0.036865 0.027859 0.028937-0.003100-0.014297 0.005990      0111000000
C24ad     3  2     0.000000 0.492085 0.062403 0.293886
 0.115530 0.234376 0.140487-0.012186 0.050769-0.091124      0000000000
C24a      3  2     0.303662 0.507915 0.062403 0.206114
 0.115530 0.234376 0.140487 0.012186 0.050769 0.091124      0111111111
C24bd     3  2     0.000000 0.467457-0.014262 0.292321
 0.036865 0.027859 0.028937-0.003100-0.014297 0.005990      0000111111
C24b      3  2     0.169120 0.532543-0.014262 0.207679
 0.036865 0.027859 0.028937 0.003100-0.014297-0.005990      1111000000
C23b      3  2     0.000000 0.522208 0.028592 0.252067
 0.049664 0.055828 0.074063-0.014285-0.031014 0.026809      0000000000
C23c      3  2     0.000000 0.522208 0.028592 0.252067
 0.049664 0.055828 0.074063-0.014285-0.031014 0.026809      0000000000
H1c23a    4  1     0.303662 0.552935 0.078307 0.268738
 0.071822 0.000000 0.000000 0.000000 0.000000 0.000000      0000000000
H2c23a    4  1     0.303662 0.562725-0.025336 0.251889
 0.071822 0.000000 0.000000 0.000000 0.000000 0.000000      0000000000
H1c23b    4  1     0.169120 0.524842 0.099005 0.249815
 0.071822 0.000000 0.000000 0.000000 0.000000 0.000000      0000000000
H2c23b    4  1     0.169120 0.572777 0.014063 0.270039
 0.071822 0.000000 0.000000 0.000000 0.000000 0.000000      0000000000
Mol       0 1               O15
O15       5  2     1.000000 0.376354 0.038516 0.275800
 0.038421 0.056867 0.054464-0.020254 0.013536-0.014603      0000111111
O16       5  2     1.000000 0.450508-0.079290 0.299297
 0.037211 0.058987 0.115730-0.000343 0.001901 0.046382      0111111111
C23       3  2     1.000000 0.522655 0.028302 0.252085
 0.049664 0.055828 0.074063-0.014285-0.031014 0.026809      0111111111
pos#1     1  0     0.472782
    0.000    0.000    0.000-0.000448 0.000290-0.000019      1000111
----------------------------   s.u. block   ----------------------------
 0.000676 0.000000 0.000000 0.000000 0.000000 0.000000
 0.000000 0.000000
 0.000000 0.000000 0.000000 0.000000 0.000000 0.000000
 0.000000 0.000000 0.000000 0.000000 0.000000 0.000000
Ba1                0.000000 0.000012 0.000014 0.000006
 0.000101 0.000105 0.000098 0.000071 0.000062 0.000067
O1                 0.000000 0.000140 0.000168 0.000067
 0.001147 0.001282 0.001097 0.000982 0.000826 0.000874
O2                 0.000000 0.000142 0.000172 0.000070
 0.001185 0.001307 0.001155 0.001014 0.000869 0.000919
C1                 0.000000 0.000194 0.000252 0.000099
 0.001484 0.001897 0.001555 0.001343 0.001117 0.001273
C2                 0.000000 0.000223 0.000263 0.000099
 0.001864 0.001975 0.001656 0.001539 0.001293 0.001324
H1c2               0.000000-0.100000-0.100000-0.100000
 0.000000 0.000000 0.000000 0.000000 0.000000 0.000000
H2c2               0.000000-0.100000-0.100000-0.100000
 0.000000 0.000000 0.000000 0.000000 0.000000 0.000000
C3                 0.000000 0.000272 0.000272 0.000106
 0.002438 0.002140 0.001742 0.001830 0.001518 0.001410
H1c3               0.000000-0.100000-0.100000-0.100000
 0.000000 0.000000 0.000000 0.000000 0.000000 0.000000
H2c3               0.000000-0.100000-0.100000-0.100000
 0.000000 0.000000 0.000000 0.000000 0.000000 0.000000
H3c3               0.000000-0.100000-0.100000-0.100000
 0.000000 0.000000 0.000000 0.000000 0.000000 0.000000
O3                 0.000000 0.000142 0.000183 0.000070
 0.001288 0.001413 0.001152 0.001013 0.000857 0.000929
O4                 0.000000 0.000161 0.000182 0.000075
 0.001388 0.001354 0.001326 0.001139 0.000993 0.000990
C4                 0.000000 0.000211 0.000259 0.000104
 0.001780 0.001889 0.001646 0.001413 0.001201 0.001315
C5                 0.000000 0.000256 0.000291 0.000111
 0.002437 0.002301 0.001805 0.001832 0.001488 0.001505
H1c5               0.000000-0.100000-0.100000-0.100000
 0.000000 0.000000 0.000000 0.000000 0.000000 0.000000
H2c5               0.000000-0.100000-0.100000-0.100000
 0.000000 0.000000 0.000000 0.000000 0.000000 0.000000
C6                 0.000000 0.000277 0.000305 0.000113
 0.002551 0.002422 0.001845 0.002010 0.001637 0.001565
H1c6               0.000000-0.100000-0.100000-0.100000
 0.000000 0.000000 0.000000 0.000000 0.000000 0.000000
H2c6               0.000000-0.100000-0.100000-0.100000
 0.000000 0.000000 0.000000 0.000000 0.000000 0.000000
H3c6               0.000000-0.100000-0.100000-0.100000
 0.000000 0.000000 0.000000 0.000000 0.000000 0.000000
Ba2                0.000000 0.000011 0.000014 0.000006
 0.000095 0.000105 0.000096 0.000069 0.000061 0.000065
O5                 0.000000 0.000135 0.000170 0.000069
 0.001176 0.001291 0.001095 0.000986 0.000830 0.000905
O6                 0.000000 0.000138 0.000172 0.000072
 0.001187 0.001295 0.001243 0.000991 0.000892 0.000940
C7                 0.000000 0.000193 0.000240 0.000094
 0.001510 0.001717 0.001525 0.001321 0.001129 0.001180
C8                 0.000000 0.000224 0.000261 0.000112
 0.001804 0.001974 0.001997 0.001514 0.001407 0.001496
H1c8               0.000000-0.100000-0.100000-0.100000
 0.000000 0.000000 0.000000 0.000000 0.000000 0.000000
H2c8               0.000000-0.100000-0.100000-0.100000
 0.000000 0.000000 0.000000 0.000000 0.000000 0.000000
C9                 0.000000 0.000222 0.000293 0.000121
 0.001932 0.002195 0.002181 0.001640 0.001481 0.001676
H1c9               0.000000-0.100000-0.100000-0.100000
 0.000000 0.000000 0.000000 0.000000 0.000000 0.000000
H2c9               0.000000-0.100000-0.100000-0.100000
 0.000000 0.000000 0.000000 0.000000 0.000000 0.000000
H3c9               0.000000-0.100000-0.100000-0.100000
 0.000000 0.000000 0.000000 0.000000 0.000000 0.000000
O1w                0.000000 0.000159 0.000184 0.000078
 0.001336 0.001408 0.001227 0.001055 0.000962 0.000968
H1o1w              0.000000 0.002380 0.001690 0.001368
 0.000000 0.000000 0.000000 0.000000 0.000000 0.000000
H2o1w              0.000000 0.002059 0.002225 0.001267
 0.000000 0.000000 0.000000 0.000000 0.000000 0.000000
O2w                0.000000 0.000161 0.000222 0.000080
 0.001273 0.001938 0.001318 0.001246 0.000935 0.001177
H1o2w              0.000000 0.001995 0.003436 0.001169
 0.000000 0.000000 0.000000 0.000000 0.000000 0.000000
H2o2w              0.000000 0.002697 0.003203 0.000766
 0.000000 0.000000 0.000000 0.000000 0.000000 0.000000
Ba3                0.000000 0.000012 0.000014 0.000006
 0.000099 0.000107 0.000100 0.000071 0.000063 0.000067
O7                 0.000000 0.000139 0.000165 0.000067
 0.001158 0.001239 0.001099 0.000964 0.000857 0.000892
O8                 0.000000 0.000142 0.000170 0.000075
 0.001175 0.001278 0.001221 0.000944 0.000867 0.000917
C10                0.000000 0.000199 0.000236 0.000099
 0.001529 0.001743 0.001560 0.001305 0.001136 0.001192
C11                0.000000 0.000233 0.000296 0.000132
 0.002105 0.002226 0.002320 0.001661 0.001595 0.001678
H1c11              0.000000-0.100000-0.100000-0.100000
 0.000000 0.000000 0.000000 0.000000 0.000000 0.000000
H2c11              0.000000-0.100000-0.100000-0.100000
 0.000000 0.000000 0.000000 0.000000 0.000000 0.000000
C12                0.000000 0.000249 0.000350 0.000161
 0.002007 0.002952 0.003524 0.001887 0.001995 0.002405
H1c12              0.000000-0.100000-0.100000-0.100000
 0.000000 0.000000 0.000000 0.000000 0.000000 0.000000
H2c12              0.000000-0.100000-0.100000-0.100000
 0.000000 0.000000 0.000000 0.000000 0.000000 0.000000
H3c12              0.000000-0.100000-0.100000-0.100000
 0.000000 0.000000 0.000000 0.000000 0.000000 0.000000
O9                 0.000000 0.000151 0.000179 0.000071
 0.001264 0.001336 0.001207 0.001063 0.000910 0.000966
O10                0.000000 0.000145 0.000170 0.000066
 0.001181 0.001284 0.001092 0.001007 0.000853 0.000902
C13                0.000000 0.000208 0.000245 0.000105
 0.001650 0.001738 0.001711 0.001384 0.001275 0.001282
C14                0.000000 0.000246 0.000310 0.000132
 0.002047 0.002462 0.002355 0.001815 0.001593 0.001820
H1c14              0.000000-0.100000-0.100000-0.100000
 0.000000 0.000000 0.000000 0.000000 0.000000 0.000000
H2c14              0.000000-0.100000-0.100000-0.100000
 0.000000 0.000000 0.000000 0.000000 0.000000 0.000000
C15                0.000000 0.000306 0.000382 0.000176
 0.002741 0.003171 0.003656 0.002348 0.002289 0.002610
H1c15              0.000000-0.100000-0.100000-0.100000
 0.000000 0.000000 0.000000 0.000000 0.000000 0.000000
H2c15              0.000000-0.100000-0.100000-0.100000
 0.000000 0.000000 0.000000 0.000000 0.000000 0.000000
H3c15              0.000000-0.100000-0.100000-0.100000
 0.000000 0.000000 0.000000 0.000000 0.000000 0.000000
O11                0.000000 0.000135 0.000166 0.000065
 0.001071 0.001251 0.001078 0.000941 0.000791 0.000849
O12                0.000000 0.000144 0.000180 0.000070
 0.001181 0.001404 0.001175 0.001051 0.000889 0.000944
C16                0.000000 0.000206 0.000249 0.000099
 0.001596 0.001763 0.001602 0.001394 0.001181 0.001239
C17                0.000000 0.000261 0.000317 0.000127
 0.002499 0.002715 0.002289 0.002123 0.001752 0.001860
H1c17              0.000000-0.100000-0.100000-0.100000
 0.000000 0.000000 0.000000 0.000000 0.000000 0.000000
H2c17              0.000000-0.100000-0.100000-0.100000
 0.000000 0.000000 0.000000 0.000000 0.000000 0.000000
C18                0.000000 0.000371 0.000428 0.000164
 0.003984 0.004332 0.003425 0.003558 0.002960 0.002927
H1c18              0.000000-0.100000-0.100000-0.100000
 0.000000 0.000000 0.000000 0.000000 0.000000 0.000000
H2c18              0.000000-0.100000-0.100000-0.100000
 0.000000 0.000000 0.000000 0.000000 0.000000 0.000000
H3c18              0.000000-0.100000-0.100000-0.100000
 0.000000 0.000000 0.000000 0.000000 0.000000 0.000000
Ba4                0.000000 0.000000 0.000021 0.000000
 0.000137 0.000158 0.000133 0.000000 0.000094 0.000000
O13                0.000000 0.000159 0.000185 0.000072
 0.001357 0.001508 0.001182 0.001141 0.000960 0.000966
O14                0.000000 0.000164 0.000215 0.000077
 0.001335 0.001981 0.001265 0.001280 0.000950 0.001102
C19                0.000000 0.000237 0.000258 0.000107
 0.001906 0.001938 0.001706 0.001524 0.001329 0.001299
C20                0.000000 0.000235 0.000304 0.000113
 0.002020 0.002627 0.001872 0.001684 0.001346 0.001558
H1c20              0.000000-0.100000-0.100000-0.100000
 0.000000 0.000000 0.000000 0.000000 0.000000 0.000000
H2c20              0.000000-0.100000-0.100000-0.100000
 0.000000 0.000000 0.000000 0.000000 0.000000 0.000000
C21                0.000000 0.000220 0.000284 0.000117
 0.001909 0.002235 0.001934 0.001559 0.001379 0.001508
H1c21              0.000000-0.100000-0.100000-0.100000
 0.000000 0.000000 0.000000 0.000000 0.000000 0.000000
H2c21              0.000000-0.100000-0.100000-0.100000
 0.000000 0.000000 0.000000 0.000000 0.000000 0.000000
H3c21              0.000000-0.100000-0.100000-0.100000
 0.000000 0.000000 0.000000 0.000000 0.000000 0.000000
C22                0.004407 0.000535 0.000742 0.000337
 0.006564 0.005227 0.006490 0.004550 0.004235 0.004332
C24ad              0.000000 0.002141 0.003599 0.000714
 0.028298 0.053881 0.030647 0.031176 0.022433 0.030277
C24a               0.015435 0.002141 0.003599 0.000714
 0.028298 0.053881 0.030647 0.031176 0.022433 0.030277
C24bd              0.000000 0.002108 0.002316 0.000720
 0.006564 0.005227 0.006490 0.004550 0.004235 0.004332
C24b               0.014793 0.002108 0.002316 0.000720
 0.006564 0.005227 0.006490 0.004550 0.004235 0.004332
C23b               0.000000 0.000961 0.001144 0.000572
 0.010503 0.007754 0.008735 0.005962 0.008799 0.007366
C23c               0.000000 0.000961 0.001144 0.000572
 0.010503 0.007754 0.008735 0.005962 0.008799 0.007366
H1c23a             0.015435-0.100000-0.100000-0.100000
 0.000000 0.000000 0.000000 0.000000 0.000000 0.000000
H2c23a             0.015435-0.100000-0.100000-0.100000
 0.000000 0.000000 0.000000 0.000000 0.000000 0.000000
H1c23b             0.014793-0.100000-0.100000-0.100000
 0.000000 0.000000 0.000000 0.000000 0.000000 0.000000
H2c23b             0.014793-0.100000-0.100000-0.100000
 0.000000 0.000000 0.000000 0.000000 0.000000 0.000000
Mol
O15                0.000000 0.000000 0.000000 0.000000
 0.004210 0.005305 0.004729 0.003855 0.003322 0.003586
O16                0.000000 0.000680 0.000863 0.000382
 0.004425 0.006018 0.007313 0.004116 0.004216 0.005471
C23                0.000000 0.000842 0.001002 0.000521
 0.010503 0.007754 0.008735 0.005962 0.008799 0.007366
pos#1              0.004407
    0.000    0.000    0.000 0.000464 0.000552 0.000236
--------------------------   Saved points   ----------------------------
    0
--------------------------   Fourier maxima   --------------------------
    1    1    1
max1      1  1     1.000000 0.499466 0.241695 0.371239      000  0  0  0
     1.10     0.45
max2      1  1     1.000000 0.096733 0.086432 0.445147      000  0  0  0
     1.14     0.37
max3      1  1     1.000000 0.395590 0.000686 0.299135      000  0  0  0
     1.00     0.33
max4      1  1     1.000000 0.740375 0.164039 0.590069      000  0  0  0
     1.05     0.29
max5      1  1     1.000000 0.900022 0.126616 0.550153      000  0  0  0
     0.59     0.29
max6      1  1     1.000000 0.221967 0.099222 0.322256      000  0  0  0
     0.97     0.28
max7      1  1     1.000000 0.984464 0.138106 0.740647      000  0  0  0
     0.59     0.25
max8      1  1     1.000000 0.000000 0.107570 0.250000      000  0  0  0
     0.59     0.24
max9      1  1     1.000000 0.903519 0.048726 0.555001      000  0  0  0
     0.60     0.24
max10     1  1     1.000000 0.020853 0.154457 0.729512      000  0  0  0
     0.46     0.22
max11     1  1     1.000000 0.500000 0.180347 0.250000      000  0  0  0
     0.45     0.22
max12     1  1     1.000000 0.887068 0.066164 0.327705      000  0  0  0
     0.43     0.21
max13     1  1     1.000000 0.878597 0.081230 0.714416      000  0  0  0
     0.58     0.21
max14     1  1     1.000000 0.766615 0.071929 0.657892      000  0  0  0
     0.52     0.20
max15     1  1     1.000000 0.281441 0.212732 0.409331      000  0  0  0
     0.70     0.20
max16     1  1     1.000000 0.739848 0.089631 0.583170      000  0  0  0
     0.46     0.20
max17     1  1     1.000000 0.040132 0.067315 0.730953      000  0  0  0
     0.48     0.20
max18     1  1     1.000000 0.749523 0.134340 0.669136      000  0  0  0
     0.60     0.20
max19     1  1     1.000000 0.927223 0.043084 0.560223      000  0  0  0
     0.60     0.19
max20     1  1     1.000000 0.078258 0.058415 0.308500      000  0  0  0
     0.49     0.19
max21     1  1     1.000000 0.487753 0.166550 0.491728      000  0  0  0
     0.71     0.19
max22     1  1     1.000000 0.408649 0.128339 0.750470      000  0  0  0
     0.54     0.18
max23     1  1     1.000000 0.253922 0.158195 0.320115      000  0  0  0
     0.34     0.18
max24     1  1     1.000000 0.797714 0.021429 0.683949      000  0  0  0
     0.62     0.18
max25     1  1     1.000000 0.281064 0.127244 0.638923      000  0  0  0
     0.37     0.18
max26     1  1     1.000000 0.000463 0.043979 0.497878      000  0  0  0
     0.46     0.18
max27     1  1     1.000000 0.642930 0.104490 0.680663      000  0  0  0
     0.59     0.18
max28     1  1     1.000000 0.305443 0.134434 0.583050      000  0  0  0
     0.41     0.18
max29     1  1     1.000000 0.571906 0.214386 0.373130      000  0  0  0
     0.36     0.18
max30     1  1     1.000000 0.766675 0.137585 0.694063      000  0  0  0
     0.49     0.18
max31     1  1     1.000000 0.203645 0.152583 0.506507      000  0  0  0
     0.49     0.18
max32     1  1     1.000000 0.156990 0.012856 0.414542      000  0  0  0
     0.48     0.18
max33     1  1     1.000000 0.303866 0.176535 0.531253      000  0  0  0
     0.46     0.17
max34     1  1     1.000000 0.719178 0.058909 0.659005      000  0  0  0
     0.44     0.17
max35     1  1     1.000000 0.699897 0.179297 0.537361      000  0  0  0
     0.43     0.17
max36     1  1     1.000000 0.019419 0.170916 0.255472      000  0  0  0
     0.41     0.17
max37     1  1     1.000000 0.343652 0.100321 0.519068      000  0  0  0
     0.47     0.17
max38     1  1     1.000000 0.905419 0.062573 0.309191      000  0  0  0
     0.38     0.17
max39     1  1     1.000000 0.239742 0.085893 0.559269      000  0  0  0
     0.42     0.17
max40     1  1     1.000000 0.275556 0.218171 0.621443      000  0  0  0
     0.50     0.17
max41     1  1     1.000000 0.313217 0.134807 0.608005      000  0  0  0
     0.34     0.17
max42     1  1     1.000000 0.729800 0.062360 0.686706      000  0  0  0
     0.37     0.17
max43     1  1     1.000000 0.569036 0.221261 0.379274      000  0  0  0
     0.34     0.17
max44     1  1     1.000000 0.846597 0.088670 0.545827      000  0  0  0
     0.46     0.17
max45     1  1     1.000000 0.558480 0.012714 0.440539      000  0  0  0
     0.47     0.16
max46     1  1     1.000000 0.216513 0.062630 0.544391      000  0  0  0
     0.40     0.16
max47     1  1     1.000000 0.752925 0.174287 0.328252      000  0  0  0
     0.42     0.16
max48     1  1     1.000000 0.746933 0.172611 0.416933      000  0  0  0
     0.33     0.16
max49     1  1     1.000000 0.349337 0.118540 0.749706      000  0  0  0
     0.37     0.16
max50     1  1     1.000000 0.320914 0.074564 0.556979      000  0  0  0
     0.38     0.16
max51     1  1     1.000000 0.961174 0.226217 0.497483      000  0  0  0
     0.57     0.16
max52     1  1     1.000000 0.082310 0.210770 0.246744      000  0  0  0
     0.43     0.16
max53     1  1     1.000000 0.539055 0.206264 0.415233      000  0  0  0
     0.44     0.16
max54     1  1     1.000000 0.398356 0.200130 0.646077      000  0  0  0
     0.40     0.16
max55     1  1     1.000000 0.488314 0.194485 0.274767      000  0  0  0
     0.43     0.16
max56     1  1     1.000000 0.340312 0.148192 0.393304      000  0  0  0
     0.38     0.15
max57     1  1     1.000000 0.553799 0.094608 0.740060      000  0  0  0
     0.37     0.15
max58     1  1     1.000000 0.248408 0.177076 0.255416      000  0  0  0
     0.47     0.15
max59     1  1     1.000000 0.905968 0.170824 0.547693      000  0  0  0
     0.40     0.15
max60     1  1     1.000000 0.434347 0.026624 0.688580      000  0  0  0
     0.33     0.15
max61     1  1     1.000000 0.697019 0.172476 0.626178      000  0  0  0
     0.39     0.15
max62     1  1     1.000000 0.133642 0.028764 0.419283      000  0  0  0
     0.40     0.15
max63     1  1     1.000000 0.329141 0.169799 0.733074      000  0  0  0
     0.49     0.15
max64     1  1     1.000000 0.318119 0.169811 0.386848      000  0  0  0
     0.36     0.15
max65     1  1     1.000000 0.285010 0.095901 0.611482      000  0  0  0
     0.54     0.15
max66     1  1     1.000000 0.683109 0.172944 0.506655      000  0  0  0
     0.35     0.15
max67     1  1     1.000000 0.178263 0.095772 0.520659      000  0  0  0
     0.41     0.15
max68     1  1     1.000000 0.720824 0.022829 0.317599      000  0  0  0
     0.37     0.15
max69     1  1     1.000000 0.553157 0.183305 0.369113      000  0  0  0
     0.33     0.15
max70     1  1     1.000000 0.874369 0.067485 0.258655      000  0  0  0
     0.56     0.15
max71     1  1     1.000000 0.890716 0.144325 0.579174      000  0  0  0
     0.32     0.15
max72     1  1     1.000000 0.992884 0.044522 0.711694      000  0  0  0
     0.59     0.15
max73     1  1     1.000000 0.133729 0.189211 0.661537      000  0  0  0
     0.43     0.15
max74     1  1     1.000000 0.812714 0.066164 0.655931      000  0  0  0
     0.45     0.15
max75     1  1     1.000000 0.858258 0.078042 0.323161      000  0  0  0
     0.37     0.15
max76     1  1     1.000000 0.020142 0.204009 0.379415      000  0  0  0
     0.38     0.15
max77     1  1     1.000000 0.237230 0.196508 0.456840      000  0  0  0
     0.38     0.15
max78     1  1     1.000000 0.681399 0.129236 0.414355      000  0  0  0
     0.36     0.15
max79     1  1     1.000000 0.595522 0.025393 0.549893      000  0  0  0
     0.46     0.15
max80     1  1     1.000000 0.668792 0.090863 0.505164      000  0  0  0
     0.60     0.14
max81     1  1     1.000000 0.063535 0.183660 0.273911      000  0  0  0
     0.31     0.14
max82     1  1     1.000000 0.406815 0.000550 0.330761      000  0  0  0
     0.37     0.14
max83     1  1     1.000000 0.527149 0.051925 0.642295      000  0  0  0
     0.40     0.14
max84     1  1     1.000000 0.661296 0.091174 0.442962      000  0  0  0
     0.40     0.14
max85     1  1     1.000000 0.459296 0.028383 0.640552      000  0  0  0
     0.30     0.14
max86     1  1     1.000000 0.272433 0.011667 0.290160      000  0  0  0
     0.44     0.14
max87     1  1     1.000000 0.039864 0.177887 0.671364      000  0  0  0
     0.45     0.14
max88     1  1     1.000000 0.206469 0.126568 0.478940      000  0  0  0
     0.39     0.14
max89     1  1     1.000000 0.857532 0.036349 0.635880      000  0  0  0
     0.40     0.14
max90     1  1     1.000000 0.374594 0.173816 0.668000      000  0  0  0
     0.40     0.14
max91     1  1     1.000000 0.989424 0.021629 0.519484      000  0  0  0
     0.37     0.14
max92     1  1     1.000000 0.915017 0.085079 0.718275      000  0  0  0
     0.38     0.14
max93     1  1     1.000000 0.935096 0.121821 0.531532      000  0  0  0
     0.33     0.14
max94     1  1     1.000000 0.633975 0.163996 0.407200      000  0  0  0
     0.35     0.14
max95     1  1     1.000000 0.820053 0.035124 0.265957      000  0  0  0
     0.31     0.14
max96     1  1     1.000000 0.407496 0.161229 0.266355      000  0  0  0
     0.62     0.14
max97     1  1     1.000000 0.141878 0.071222 0.270645      000  0  0  0
     0.44     0.14
max98     1  1     1.000000-0.005075 0.156877 0.507975      000  0  0  0
     0.52     0.14
max99     1  1     1.000000 0.781697 0.112097 0.597239      000  0  0  0
     0.37     0.14
max100    1  1     1.000000 0.841723 0.061222 0.299856      000  0  0  0
     0.37     0.14
--------------------------   Fourier minima   --------------------------
    1    1    1
min1      1  1     1.000000 0.492847 0.192948 0.316847      000  0  0  0
     0.72     0.29
min2      1  1     1.000000 0.024270 0.250253 0.688110      000  0  0  0
     0.54     0.26
min3      1  1     1.000000 0.519681 0.242228 0.337564      000  0  0  0
     0.53     0.25
min4      1  1     1.000000 0.472329 0.243109 0.334604      000  0  0  0
     0.50     0.25
min5      1  1     1.000000 0.468647 0.244010 0.315726      000  0  0  0
     0.42     0.25
------------------------------------------------------------------------
#m50
Version Jana2006
title bamg2(prop)6_vyhasina_sn_a.res in pbcn
cell 15.7831 14.0136 30.5583 90 90 90
esdcell 0.0002 0.0002 0.0003 0 0 0
spgroup Pbcn 60 3
lattice P
symmetry x y z
symmetry -x+1/2 -y+1/2 z+1/2
symmetry -x y -z+1/2
symmetry x+1/2 -y+1/2 -z
symmetry -x -y -z
symmetry x+1/2 y+1/2 -z+1/2
symmetry x -y z+1/2
symmetry -x+1/2 y+1/2 z
unitsnumb 8
chemform Ba3.5 Mg0 C22.406 H41.812 O16.937
formtab -62
atom Ba atradius 2.24 color 30239044
atom Mg atradius 1.6 color 251123021
atom C atradius 0.77 color 128073041
atom H atradius 0.46 color 255204204
atom O atradius 0.74 color 254003000
roundmethod 1
end
*******************************************************************************
contour
  plane Plane#1
  pntplane 2 0.3759 0.0388 0.2757
  pntplane 2 0.4504 -0.078 0.2994
  pntplane 2 0.4476 -0.0007 0.2779
  dltplane 0.1
  scpplane 8 8 4
  shfplane 2 2.5 2
  endplane
  plane Plane#2
  pntplane 1 O15
  pntplane 1 O16
  pntplane 1 C22
  dltplane 0.1
  scpplane 8 8 4
  shfplane 2 2 2
  drawatom O15 Red 2
  drawatom O16 Red 2
  drawatom C22 Blue 2
  drawatom C23 DarkBlue 2
  endplane
  plane Plane#3
  pntplane 1 C24b
  pntplane 1 C24c
  pntplane 1 C24d
  dltplane 0.1
  scpplane 10 10 6
  shfplane 3 3 3
  drawatom C22 Cyan 2
  drawatom C23 Blue 2
  drawatom O15 Red 2
  drawatom O16 Red 2
  endplane
  plane Plane#4
  pntplane 1 C22aa
  pntplane 1 C23aa
  pntplane 1 C24zb
  dltplane 0.1
  scpplane 8 8 4
  shfplane 3 3 2
  drawatom C24zb Blue 2
  drawatom C22aa Green 2
  drawatom C23aa Red 2
  drawatom C22aa#s3t1,0,0 Yellow 2
  endplane
  plane Plane#5
    pntplane 1 C23aa#s3T1,0,0
    pntplane 1 C22aa#s3t1,0,0
    pntplane 1 C24zb
    dltplane 0.1
    scpplane 8 8 2
    shfplane 3 3 1
  endplane
end contour
dist
  lsttype 1 dmax 3.3 hamax 3.3
  selfirst O1 O2 O3 O4 O5 O6 O1w O2w O7 O8 O9 O10 O11 O12 O13 O14 O15a O16a
  selsecnd O1 O2 O3 O4 O5 O6 O1w O2w O7 O8 O9 O10 O11 O12 O13 O14 O15a O16a
  bondval Ba O 2.29 0.37
end dist
fourier
  maptype 6 positive 100 negative 5
end fourier
refine
  cycles 1000 fsquare 1 skipbad 1 badref 10 damp 0.2 uisolim 0
  restric C24bd 12 C22
  !restric C24b 12 C22
  !restric C23 11 C23b
  !restric C23 11 C23c
  restric C23 12 C23c
  restric C23 12 C23b
  equation : ai[C22] = aimol[Mol#1]
  equation : ai[C24a] = aimol[Mol#1] - ai[C24b]
  equation : ai[H1C23a] = ai[C24a]
  equation : ai[H2C23a] = ai[C24a]
  equation : ai[H1C23b] = ai[C24b]
  equation : ai[H2C23b] = ai[C24b]
  equation : x[C24ad] = 1.0 - x[C24a]
  equation : y[C24ad] = y[C24a]
  equation : z[C24ad] = -z[C24a] + 0.5
  equation : x[C24bd] = 1.0 - x[C24b]
  equation : y[C24bd] = y[C24b]
  equation : z[C24bd] = -z[C24b] + 0.5
  equation : U11[C24ad] = U11[C24a]
  equation : U22[C24ad] = U22[C24a]
  equation : U33[C24ad] = U33[C24a]
  equation : U12[C24ad] = -U12[C24a]
  equation : U13[C24ad] = U13[C24a]
  equation : U23[C24ad] = -U23[C24a]
  equation : U11[C24b] = U11[C24bd]
  equation : U22[C24b] = U22[C24bd]
  equation : U33[C24b] = U33[C24bd]
  equation : U12[C24b] = -U12[C24bd]
  equation : U13[C24b] = U13[C24bd]
  equation : U23[C24b] = -U23[C24bd]
  equation : x[C23b] = x[C23] + xtrans[Mol#1]
  equation : y[C23b] = y[C23] + ytrans[Mol#1]
  equation : z[C23b] = z[C23] + ztrans[Mol#1]
  equation : x[C23c] = x[C23] + xtrans[Mol#1]
  equation : y[C23c] = y[C23] + ytrans[Mol#1]
  equation : z[C23c] = z[C23] + ztrans[Mol#1]
  distfix 0.82 0.01 O1w H1o1w; O1w H2o1w;
  distfix 0.82 0.01 O2w H1o2w; O2w H2o2w;
  distfix 1.52 0.01 C22 C23a;
  distfix 1.50 0.01 C23a C24b;
  distfix 1.50 0.01 C23a C24a;
  keep hydro tetrahed C5 2 2 C4 C6 0.99 H1c5 H2c5
  keep ADP riding C5 1.2 H1c5 H2c5
  keep hydro tetrahed C8 2 2 C7 C9 0.99 H1c8 H2c8
  keep ADP riding C8 1.2 H1c8 H2c8
  keep hydro tetrahed C11 2 2 C12 C10 0.99 H1c11 H2c11
  keep ADP riding C11 1.2 H1c11 H2c11
  keep hydro tetrahed C14 2 2 C15 C13 0.99 H1c14 H2c14
  keep ADP riding C14 1.2 H1c14 H2c14
  keep hydro tetrahed C17 2 2 C16 C18 0.99 H1c17 H2c17
  keep ADP riding C17 1.2 H1c17 H2c17
  keep hydro tetrahed C20 2 2 C19 C21 0.99 H1c20 H2c20
  keep ADP riding C20 1.2 H1c20 H2c20
  keep hydro tetrahed C3 1 3 C2 0.98 H1c3 H2c3 H3c3
  keep ADP riding C3 1.5 H1c3 H2c3 H3c3
  keep hydro tetrahed C6 1 3 C5 0.98 H1c6 H2c6 H3c6
  keep ADP riding C6 1.5 H1c6 H2c6 H3c6
  keep hydro tetrahed C9 1 3 C8 0.98 H1c9 H2c9 H3c9
  keep ADP riding C9 1.5 H1c9 H2c9 H3c9
  keep hydro tetrahed C12 1 3 C11 0.98 H1c12 H2c12 H3c12
  keep ADP riding C12 1.5 H1c12 H2c12 H3c12
  keep hydro tetrahed C15 1 3 C14 0.98 H1c15 H2c15 H3c15
  keep ADP riding C15 1.5 H1c15 H2c15 H3c15
  keep hydro tetrahed C18 1 3 C17 0.98 H1c18 H2c18 H3c18
  keep ADP riding C18 1.5 H1c18 H2c18 H3c18
  keep hydro tetrahed C21 1 3 C20 0.98 H1c21 H2c21 H3c21
  keep ADP riding C21 1.5 H1c21 H2c21 H3c21
  keep hydro tetrahed C2 2 2 C3 C1 0.99 H1c2 H2c2
  keep ADP riding C2 1.2 H1c2 H2c2
  keep ADP riding O1w 1.5 H2o1w H1o1w
  keep ADP riding O2w 1.5 H1o2w H2o2w
  keep hydro tetrahed C23b 2 2 C24a C22 0.99 H1C23a H2C23a
  keep ADP riding C23b 1.2 H1C23a H2C23a
  keep hydro tetrahed C23c 2 2 C24b C22 0.99 H1C23b H2C23b
  keep ADP riding C23c 1.2 H1C23b H2C23b
end refine
;
