# Supplementary material for: Poly[[tetra­deca­kis­(μ-propionato)hepta­barium] propionic acid monosolvate tetra­hydrate]
Source: Acta Crystallogr E Crystallogr Commun. 2020 Jan 31;76(Pt 2):264–9. doi: 10.1107/S2056989020000924 (PMC7001838; doi:10.1107/S2056989020000924)
Supplement: Supplementary file 2 [file e-76-00264-Isup2.hkl]

#
# h,k,l, Fc-squared, Fo-squared, sigma(Fo-squared) and status flag
#
data_I
_shelx_title                             'bamg2(prop)6_vyhasina_sn_a.res in pbcn'
_shelx_refln_list_code                   4
_shelx_F_calc_maximum                    1183.21
_exptl_crystal_F_000                     4048
_reflns_d_resolution_high                ?

loop_
 _symmetry_equiv_pos_as_xyz
 'x, y, z'
 '-x+1/2, -y+1/2, z+1/2'
 '-x, y, -z+1/2'
 'x+1/2, -y+1/2, -z'
 '-x, -y, -z'
 'x+1/2, y+1/2, -z+1/2'
 'x, -y, z+1/2'
 '-x+1/2, y+1/2, z'

_cell_length_a                           15.7831(2)
_cell_length_b                           14.0136(2)
_cell_length_c                           30.5583(3)
_cell_angle_alpha                        90
_cell_angle_beta                         90
_cell_angle_gamma                        90

_shelx_F_squared_multiplier              1.000

loop_
 _refln_index_h
 _refln_index_k
 _refln_index_l
 _refln_F_squared_calc
 _refln_F_squared_meas
 _refln_F_squared_sigma
 _refln_observed_status
   2   0   0  270528.  285920.    1507. o
   4   0   0  652466.  638438.    1914. o
   6   0   0  418366.  420519.    1905. o
   8   0   0  166932.  169442.    1396. o
  10   0   0  255806.  262553.    1845. o
  12   0   0   74183.   78005.    1203. o
  14   0   0    5764.    5694.     432. o
  16   0   0   25327.   26256.     985. o
  18   0   0   81711.   82524.    2147. o
  20   0   0      45.    -498.     452. <
   3   1   0   26944.   26074.     311. o
   5   1   0    5843.    6146.     160. o
   7   1   0  118598.  118690.     859. o
   9   1   0  393337.  382734.    1758. o
  11   1   0   27668.   26610.     443. o
  13   1   0   62983.   61505.     862. o
  15   1   0   19251.   18877.     515. o
  17   1   0    3458.    3207.     304. o
  19   1   0   22158.   23058.     833. o
  21   1   0   19959.   21558.    2008. o
   0   2   0  230885.  242953.    1117. o
   2   2   0   86592.   87766.     584. o
   4   2   0  118412.  128632.     745. o
   6   2   0   12843.   13346.     246. o
   8   2   0     619.     874.      83. o
  10   2   0  210372.  215467.    1305. o
  12   2   0    8203.    7951.     265. o
  14   2   0    4798.    4235.     217. o
  16   2   0   54394.   55174.     889. o
  18   2   0   37758.   38656.    1041. o
  20   2   0    5740.    6545.    1133. o
   1   3   0   77357.   74936.     495. o
   3   3   0   32528.   35403.     419. o
   5   3   0     715.    1435.      99. o
   7   3   0   33921.   35100.     444. o
   9   3   0  120430.  120208.     876. o
  11   3   0   52705.   52682.     602. o
  13   3   0    1956.    2407.     173. o
  15   3   0   11028.   10339.     355. o
  17   3   0   13713.   13614.     636. o
  19   3   0   45392.   45967.    1182. o
  21   3   0    5669.    5349.    1107. o
   0   4   0 1478540. 1399980.    4524. o
   2   4   0  153513.  145453.     747. o
   4   4   0  171641.  172171.     771. o
   6   4   0  202563.  200714.    1379. o
   8   4   0  118801.  113425.    1019. o
  10   4   0   37835.   37979.     509. o
  12   4   0   35546.   33957.     597. o
  14   4   0    6983.    6532.     286. o
  16   4   0   39640.   38680.    1045. o
  18   4   0   17382.   17370.     714. o
  20   4   0    1604.    1444.     447. o
   1   5   0   43618.   40232.     460. o
   3   5   0   61273.   58567.     485. o
   5   5   0    6698.    6662.     195. o
   7   5   0   57306.   55175.     874. o
   9   5   0   89426.   86391.     843. o
  11   5   0     384.     482.      82. o
  13   5   0   11517.   10909.     381. o
  15   5   0   74913.   74558.    1381. o
  17   5   0    1795.    1355.     211. o
  19   5   0      13.     382.     290. <
   0   6   0   41474.   45551.     756. o
   2   6   0   13775.   12906.     279. o
   4   6   0  147523.  137878.     945. o
   6   6   0   38363.   37583.     525. o
   8   6   0    6619.    6291.     220. o
  10   6   0   71854.   69890.     825. o
  12   6   0    1353.    1210.     114. o
  14   6   0    7748.    7943.     342. o
  16   6   0   26117.   26982.     907. o
  18   6   0     602.    1223.     299. o
   1   7   0    9510.    9306.     290. o
   3   7   0    3812.    3747.     168. o
   5   7   0  117157.  110022.    1020. o
   7   7   0    7970.    8053.     244. o
   9   7   0   10030.   11314.     311. o
  11   7   0   61357.   61198.     759. o
  13   7   0   42448.   42417.     707. o
  15   7   0    1739.    1770.     238. o
  17   7   0   50842.   50819.    1572. o
   2   8   0    2017.    2680.     184. o
   4   8   0   33046.   32054.     503. o
   6   8   0   23550.   23263.     477. o
   8   8   0     335.     774.     105. o
  10   8   0     792.     979.     119. o
  12   8   0    5101.    5667.     269. o
  14   8   0   16824.   15265.     607. o
  16   8   0    5159.    5484.     460. o
   1   9   0   10198.   11819.     347. o
   3   9   0    4647.    4687.     193. o
   5   9   0   51803.   48952.     836. o
   7   9   0   10569.   10806.     365. o
   9   9   0    1588.    2687.     260. o
  11   9   0    1016.     743.     129. o
  13   9   0      72.     364.     197. <
  15   9   0   37853.   37260.    1317. o
  17   9   0      17.    -156.     166. <
   0  10   0   27174.   26340.     763. o
   2  10   0   10336.    9614.     317. o
   4  10   0   94709.   91255.     940. o
   6  10   0   14015.   14357.     568. o
   8  10   0    5973.    4902.     315. o
  10  10   0    2421.    3271.     285. o
  12  10   0    3695.    2927.     288. o
  14  10   0   53674.   52860.    1567. o
  16  10   0     166.     187.     166. <
   1  11   0    4256.    4265.     245. o
   3  11   0   19297.   19648.     508. o
   5  11   0  170069.  168018.    2017. o
   7  11   0   66215.   65767.    1104. o
   9  11   0   92428.   89283.    1359. o
  11  11   0   55114.   56738.    1292. o
  13  11   0   96954.   92844.    2071. o
  15  11   0   13755.   13179.     829. o
   0  12   0  192598.  188869.    3085. o
   2  12   0   90590.   87549.    1429. o
   4  12   0  195692.  187370.    2105. o
   6  12   0    3210.    3276.     369. o
   8  12   0   24998.   24094.     838. o
  10  12   0     303.      98.     114. <
  12  12   0    2435.    1472.     270. o
  14  12   0   17974.   17991.     967. o
   1  13   0   23770.   22715.     800. o
   3  13   0   11182.   11007.     454. o
   5  13   0   19762.   19698.     868. o
   7  13   0     731.     962.     209. o
   9  13   0    9768.   11144.     627. o
  11  13   0    5406.    5918.     529. o
  13  13   0    4686.    4633.     496. o
   0  14   0   42361.   42171.    1624. o
   2  14   0    4787.    5345.     339. o
   4  14   0    3843.    4523.     401. o
   6  14   0    6862.    7215.     561. o
   8  14   0     849.     427.     162. <
  10  14   0   31104.   30072.    1211. o
  12  14   0     272.     -73.     187. <
   1  15   0   17588.   16966.     726. o
   3  15   0   11985.   11738.     606. o
   5  15   0   22969.   24901.    1090. o
   7  15   0   41251.   41594.    1419. o
   9  15   0   85894.   87732.    1887. o
  11  15   0   12367.   13130.    1227. o
   0  16   0  173166.  175652.    3601. o
   2  16   0   78477.   78439.    1933. o
   4  16   0   45011.   46197.    1506. o
   6  16   0   37388.   37662.    1391. o
   8  16   0   25949.   24981.    1162. o
   1  17   0    7739.    7222.     608. o
   3  17   0     704.     357.     181. <
   5  17   0    6642.    7037.     632. o
   7  17   0    2246.    1976.     671. <
   0  18   0      38.     432.     391. <
   4  18   0   36531.   40269.    2680. o
   6  18   0     159.    -313.     400. <
   2   1   1      21.     163.      15. o
   3   1   1    4313.    4009.      84. o
   4   1   1   21782.   22472.     212. o
   5   1   1    5191.    5107.     103. o
   6   1   1     509.     511.      38. o
   7   1   1      22.     354.      46. o
   8   1   1    3097.    3039.     113. o
   9   1   1     750.    1295.      92. o
  10   1   1   27348.   27510.     315. o
  11   1   1    4360.    4430.     128. o
  12   1   1   30799.   30055.     352. o
  13   1   1    1953.    1951.     121. o
  14   1   1   37828.   37344.     469. o
  15   1   1   10160.    9528.     243. o
  16   1   1   35527.   33466.     663. o
  17   1   1    4092.    4247.     244. o
  18   1   1   19012.   18805.     530. o
  19   1   1    7130.    6924.     326. o
  20   1   1    9285.    8157.     581. o
  21   1   1    3356.    4140.     645. o
   0   2   1   47653.   46873.     359. o
   1   2   1     293.     336.      23. o
   2   2   1     934.     919.      40. o
   3   2   1   10234.   10619.     141. o
   4   2   1    3570.    3909.      92. o
   5   2   1   11128.   11008.     156. o
   6   2   1   13814.   13114.     169. o
   7   2   1      65.     206.      26. o
   8   2   1    2408.    1960.      87. o
   9   2   1    7161.    7275.     171. o
  10   2   1   11966.   12122.     207. o
  11   2   1    4153.    4206.     129. o
  12   2   1    1196.    1234.      79. o
  13   2   1     631.     598.      62. o
  14   2   1    9570.    9168.     228. o
  15   2   1    6627.    6627.     222. o
  16   2   1     680.    1021.     119. o
  17   2   1    3206.    3192.     215. o
  18   2   1   11589.   11979.     459. o
  19   2   1     298.     155.      84. <
  20   2   1    1213.     732.     233. o
  21   2   1     336.     472.     355. <
   1   3   1   36113.   36876.     261. o
   2   3   1    2961.    2878.      73. o
   3   3   1   17943.   18886.     187. o
   4   3   1    1201.    1363.      56. o
   5   3   1  204859.  209920.     839. o
   6   3   1   13259.   13138.     197. o
   7   3   1   46390.   46098.     376. o
   8   3   1  122977.  122953.     617. o
   9   3   1  150990.  154319.     701. o
  10   3   1   85045.   85833.     513. o
  11   3   1   14919.   15758.     231. o
  12   3   1   33243.   32373.     390. o
  13   3   1   62130.   61070.     569. o
  14   3   1   81098.   80760.     718. o
  15   3   1   11632.   11984.     279. o
  16   3   1   33589.   32218.     528. o
  17   3   1   24960.   25130.     595. o
  18   3   1     976.    1315.     171. o
  19   3   1      69.     268.     104. <
  20   3   1   12688.   11786.    1089. o
  21   3   1   11130.   10643.    1084. o
   0   4   1  600963.  605590.    1839. o
   1   4   1  104158.  104323.     504. o
   2   4   1   82252.   78946.     410. o
   3   4   1   49488.   48827.     369. o
   4   4   1  239365.  241161.     754. o
   5   4   1   47620.   48620.     361. o
   7   4   1   57268.   57165.     595. o
   8   4   1   56423.   55606.     502. o
   9   4   1    2886.    3022.      99. o
  10   4   1   23493.   24009.     286. o
  11   4   1     195.     310.      37. o
  12   4   1    6679.    6892.     195. o
  13   4   1   16608.   16159.     304. o
  14   4   1   12968.   12382.     294. o
  15   4   1    6507.    6578.     223. o
  16   4   1    4206.    5015.     267. o
  17   4   1   26707.   27035.     621. o
  18   4   1   41635.   41149.     798. o
  19   4   1       1.     145.     107. <
  20   4   1     473.      59.     273. <
   1   5   1   54121.   52303.     394. o
   2   5   1    1693.    1526.      62. o
   3   5   1    5200.    5552.     112. o
   4   5   1   21136.   20435.     261. o
   5   5   1   60079.   59970.     421. o
   6   5   1   19899.   20683.     249. o
   7   5   1     342.    1091.      87. o
   8   5   1   19263.   20784.     321. o
   9   5   1   60118.   61413.     528. o
  10   5   1    2190.    2293.     103. o
  11   5   1    2195.    2128.     110. o
  12   5   1   15527.   15469.     319. o
  13   5   1   25049.   23869.     388. o
  14   5   1    4940.    5154.     196. o
  15   5   1      21.     877.     117. o
  16   5   1     120.     283.     106. <
  17   5   1    4278.    3567.     258. o
  18   5   1   37053.   37677.     956. o
  19   5   1   20001.   19720.     902. o
  20   5   1     141.     145.     292. <
   0   6   1  230642.  231449.    1359. o
   1   6   1    4541.    5384.     135. o
   2   6   1    3170.    3031.     108. o
   3   6   1   90647.   87389.     490. o
   4   6   1   19705.   20151.     290. o
   5   6   1   14107.   15064.     267. o
   6   6   1   10444.    9880.     197. o
   7   6   1    1385.    1558.      67. o
   8   6   1    3946.    3143.     103. o
   9   6   1   43799.   43211.     415. o
  10   6   1   84833.   82902.     609. o
  11   6   1   29647.   28395.     437. o
  12   6   1      18.      44.      45. <
  13   6   1    1993.    2036.     117. o
  14   6   1   39830.   39506.     493. o
  15   6   1   22093.   22020.     536. o
  16   6   1    5445.    5232.     337. o
  17   6   1   21614.   20474.     639. o
  18   6   1   38590.   39636.     996. o
  19   6   1     317.     -17.     254. <
   1   7   1  112059.  112902.     667. o
   2   7   1   70809.   69808.     519. o
   3   7   1   21739.   21329.     286. o
   4   7   1     944.    1167.      74. o
   5   7   1   63705.   64923.     531. o
   6   7   1    4210.    4410.     128. o
   7   7   1   60780.   57953.     449. o
   8   7   1  135263.  134068.     705. o
   9   7   1  160219.  159001.     818. o
  10   7   1   23484.   24031.     347. o
  11   7   1    6382.    6413.     166. o
  12   7   1    3481.    3800.     139. o
  13   7   1   71571.   70979.     634. o
  14   7   1   53239.   53866.     765. o
  15   7   1   10121.    9743.     399. o
  16   7   1   12005.   11029.     465. o
  17   7   1   19835.   21048.     721. o
  18   7   1    1116.    1183.     207. o
   0   8   1  563085.  548282.    2482. o
   1   8   1  208559.  197924.    1061. o
   2   8   1   27121.   26743.     371. o
   3   8   1    2381.    2217.     102. o
   4   8   1   75660.   72013.     559. o
   5   8   1   69416.   67607.     656. o
   6   8   1   54288.   53775.     525. o
   7   8   1  187963.  184346.     922. o
   8   8   1   46039.   44884.     439. o
   9   8   1       1.      76.      45. <
  10   8   1   12396.   11960.     277. o
  11   8   1     270.     127.      47. <
  12   8   1    5258.    4978.     178. o
  13   8   1   22067.   21822.     352. o
  14   8   1   11277.   11063.     361. o
  15   8   1    8128.    8058.     354. o
  16   8   1    3184.    3328.     256. o
  17   8   1   25918.   25580.     719. o
   1   9   1   70381.   66471.     572. o
   2   9   1   66948.   63010.     549. o
   3   9   1    5993.    5812.     148. o
   4   9   1   22690.   21891.     310. o
   5   9   1   11120.   11208.     267. o
   6   9   1    8806.    8104.     228. o
   7   9   1   16292.   16598.     320. o
   8   9   1   87112.   84474.     858. o
   9   9   1   69706.   66554.     854. o
  10   9   1    3407.    3054.     227. o
  11   9   1    1388.    1120.     134. o
  12   9   1    7686.    7021.     267. o
  13   9   1   17672.   17070.     557. o
  14   9   1   28089.   27539.     664. o
  15   9   1    1373.    1731.     217. o
  16   9   1    7008.    6673.     408. o
  17   9   1    1813.    1857.     258. o
   0  10   1   31686.   32926.     608. o
   1  10   1     473.     522.      56. o
   2  10   1   11676.   11411.     247. o
   3  10   1  143115.  136856.     777. o
   4  10   1    2954.    4048.     152. o
   5  10   1   11880.   11721.     303. o
   6  10   1     294.     487.      77. o
   7  10   1     691.     456.      65. o
   8  10   1     237.     292.      66. o
   9  10   1   56728.   55435.     700. o
  10  10   1   39007.   37161.     583. o
  11  10   1   33279.   32045.     680. o
  12  10   1       5.     158.      76. <
  13  10   1    8318.    7543.     413. o
  14  10   1    4490.    5463.     368. o
  15  10   1   10154.    9139.     473. o
  16  10   1    9844.    8465.     470. o
   1  11   1    3434.    3650.     165. o
   2  11   1   26706.   25366.     436. o
   3  11   1    1041.    1214.      96. o
   4  11   1   19605.   19911.     423. o
   5  11   1     712.    2571.     217. o
   6  11   1    7356.    8126.     328. o
   7  11   1    6943.    6955.     288. o
   8  11   1   37479.   37004.     674. o
   9  11   1   17990.   19819.     445. o
  10  11   1     613.    1384.     169. o
  11  11   1       5.     671.     137. o
  12  11   1   17749.   19506.     664. o
  13  11   1    1144.    2781.     299. o
  14  11   1   16203.   16338.     644. o
  15  11   1    5151.    4718.     352. o
   0  12   1   31752.   35117.     971. o
   1  12   1   61170.   60750.     886. o
   2  12   1   16797.   18113.     472. o
   3  12   1    1245.    2421.     167. o
   4  12   1     618.    3565.     295. o
   5  12   1   15289.   16104.     535. o
   6  12   1   19268.   18869.     544. o
   7  12   1   76810.   75124.    1004. o
   8  12   1    1042.    1419.     167. o
   9  12   1    1372.     988.     121. o
  10  12   1      69.      19.      99. <
  11  12   1    1840.    1886.     201. o
  12  12   1     471.     265.     115. <
  13  12   1   43069.   42142.    1019. o
  14  12   1    3353.    3893.     348. o
   1  13   1      48.      90.      88. <
   2  13   1   23404.   22447.     497. o
   3  13   1    2014.    2108.     145. o
   4  13   1   14412.   14604.     436. o
   5  13   1   10262.   11366.     481. o
   6  13   1    3249.    3432.     266. o
   7  13   1    4168.    4781.     314. o
   8  13   1   50946.   51681.    1048. o
   9  13   1    2753.    3324.     259. o
  10  13   1    2964.    3116.     270. o
  11  13   1     150.     282.     142. <
  12  13   1    1625.    1193.     174. o
  13  13   1      18.     242.     139. <
   0  14   1   11781.   11673.     607. o
   1  14   1      11.    -143.      97. <
   2  14   1    5204.    5151.     234. o
   3  14   1   87533.   88173.    1125. o
   4  14   1   39029.   39365.     755. o
   5  14   1    9730.    9901.     455. o
   6  14   1     192.     241.      97. <
   7  14   1     799.     679.     118. o
   8  14   1    5069.    5352.     357. o
   9  14   1   37779.   39181.     859. o
  10  14   1    1644.    2130.     241. o
  11  14   1   11966.   11996.     555. o
  12  14   1     340.     358.     158. <
   1  15   1    1576.    1591.     168. o
   2  15   1   20372.   21031.     572. o
   3  15   1     126.     157.      87. <
   4  15   1   34832.   36699.     907. o
   5  15   1   49118.   50552.    1077. o
   6  15   1   23723.   24447.     759. o
   7  15   1    2288.    2926.     284. o
   8  15   1    2036.    3058.     313. o
   9  15   1   19286.   21042.     665. o
  10  15   1   20933.   23374.     793. o
  11  15   1   10304.   12453.     958. o
   0  16   1   16007.   18668.     879. o
   1  16   1    4399.    6117.     353. o
   2  16   1    2513.    2558.     272. o
   3  16   1   18428.   18451.     672. o
   4  16   1   26215.   28608.     839. o
   5  16   1     722.    1194.     201. o
   6  16   1    5468.    6441.     423. o
   7  16   1   15722.   17422.     677. o
   8  16   1    3666.    4047.     334. o
   9  16   1    5541.    6541.     528. o
   1  17   1     959.    1077.     179. o
   2  17   1   13154.   13935.     592. o
   3  17   1    1805.    1434.     185. o
   4  17   1    4012.    4275.     338. o
   5  17   1   17955.   19744.     727. o
   6  17   1     375.     369.     137. <
   7  17   1    1259.     581.     222. <
   8  17   1   16863.   17169.    1363. o
   0  18   1   27797.   28426.    1888. o
   1  18   1     546.     551.     246. <
   2  18   1    5082.    5596.     810. o
   4  18   1   29811.   30014.    1640. o
   5  18   1    1284.    1377.     359. o
   6  18   1    1220.     678.     263. <
   7  18   1    4800.    5098.     746. o
   2   0   2     248.     431.      27. o
   3   0   2   56996.   58230.     388. o
   4   0   2  193623.  188464.     829. o
   5   0   2  299765.  302053.     977. o
   6   0   2   92778.   88418.     577. o
   7   0   2  345983.  365442.    1411. o
   8   0   2    2062.    2263.     101. o
   9   0   2    2984.    3199.     133. o
  10   0   2   13027.   13642.     267. o
  11   0   2      84.     323.      41. o
  12   0   2    2742.    2577.     140. o
  13   0   2   14500.   14932.     469. o
  14   0   2  119284.  117532.    1611. o
  15   0   2   28834.   29876.     768. o
  16   0   2   21096.   22053.     689. o
  17   0   2   47341.   48280.    1062. o
  18   0   2   36137.   35939.    1109. o
  19   0   2   10088.    9789.     604. o
  20   0   2   30823.   30311.    1339. o
  21   0   2   17801.   17844.    1268. o
   1   1   2     504.     567.      39. o
   2   1   2   80904.   85278.     259. o
   3   1   2    5877.    6467.      81. o
   4   1   2    2951.    3542.      75. o
   5   1   2  210768.  214608.     656. o
   6   1   2    3350.    3721.      93. o
   7   1   2   15018.   15529.     207. o
   8   1   2  265876.  266034.     978. o
   9   1   2    5704.    5729.     156. o
  10   1   2   56028.   55861.     438. o
  11   1   2   13418.   14528.     232. o
  12   1   2   11913.   12530.     227. o
  13   1   2   51848.   52465.     530. o
  14   1   2   59669.   58869.     618. o
  15   1   2   23164.   23496.     431. o
  16   1   2   10657.   10812.     342. o
  17   1   2   34548.   35229.     694. o
  18   1   2    5187.    5097.     277. o
  19   1   2     324.     251.     106. <
  20   1   2    1854.    1601.     214. o
  21   1   2   10962.   10730.    1007. o
   0   2   2  108674.  118520.     583. o
   1   2   2     794.     943.      35. o
   2   2   2   62760.   61667.     305. o
   3   2   2  134552.  136934.     446. o
   4   2   2  272822.  276346.     667. o
   5   2   2   25693.   26313.     228. o
   6   2   2   44456.   44800.     320. o
   7   2   2     693.     658.      44. o
   8   2   2   29081.   29191.     320. o
   9   2   2   80696.   82736.     556. o
  10   2   2    9870.    8999.     176. o
  11   2   2   42144.   42885.     391. o
  12   2   2    3885.    4004.     146. o
  13   2   2    1346.    1369.      96. o
  14   2   2   35157.   33374.     479. o
  15   2   2   27654.   27263.     423. o
  16   2   2   16771.   16490.     375. o
  17   2   2   37117.   36591.     625. o
  18   2   2   19831.   20542.     599. o
  19   2   2     632.     470.     110. o
  20   2   2   17125.   17928.    1023. o
  21   2   2     646.     834.     337. <
   1   3   2     306.     544.      35. o
   2   3   2     297.     576.      32. o
   3   3   2     339.     402.      30. o
   4   3   2   14565.   15676.     174. o
   5   3   2  336639.  334541.     959. o
   6   3   2    5056.    6310.     135. o
   7   3   2    3003.    3707.     108. o
   8   3   2   51347.   50194.     419. o
   9   3   2   30323.   30456.     310. o
  10   3   2    5432.    5832.     134. o
  11   3   2   51858.   53298.     429. o
  12   3   2    3985.    4046.     146. o
  13   3   2   31547.   31166.     419. o
  14   3   2   16420.   15661.     298. o
  15   3   2    4331.    4813.     190. o
  16   3   2      21.     130.      66. <
  17   3   2   44804.   45658.     798. o
  18   3   2   32632.   32122.     747. o
  19   3   2     906.    1019.     157. o
  20   3   2     417.     386.     280. <
  21   3   2    1438.    1550.     435. o
   0   4   2   16456.   16027.     278. o
   1   4   2  127231.  123553.     584. o
   2   4   2      27.     391.      36. o
   3   4   2   96828.   94100.     493. o
   4   4   2   88365.   85977.     447. o
   5   4   2  120529.  121197.     542. o
   6   4   2  123555.  119744.     644. o
   7   4   2  162818.  161693.     883. o
   8   4   2    5100.    5555.     154. o
   9   4   2    9493.    9819.     173. o
  10   4   2    3448.    3267.     103. o
  11   4   2     130.     242.      32. o
  12   4   2   10802.   10203.     247. o
  13   4   2   23270.   23264.     371. o
  14   4   2   38305.   37619.     501. o
  15   4   2   12658.   12057.     311. o
  16   4   2   12993.   12544.     411. o
  17   4   2   31843.   31405.     671. o
  18   4   2   15157.   15537.     566. o
  19   4   2      21.     245.     130. <
  20   4   2    7517.    6864.     873. o
   1   5   2   27754.   27802.     294. o
   2   5   2   35643.   34523.     312. o
   3   5   2   14484.   14827.     214. o
   4   5   2    3339.    3601.     109. o
   5   5   2   67679.   67864.     435. o
   6   5   2   12018.   11982.     188. o
   7   5   2   40836.   40250.     416. o
   8   5   2   78197.   75377.     588. o
   9   5   2    4216.    4497.     144. o
  10   5   2   19643.   20041.     292. o
  11   5   2    2241.    2132.     107. o
  12   5   2    6381.    6201.     185. o
  13   5   2       7.     294.      64. o
  14   5   2   55068.   54361.     674. o
  15   5   2   38111.   37781.     620. o
  16   5   2   25393.   25631.     651. o
  17   5   2    1022.    1235.     203. o
  18   5   2      26.     163.     118. <
  19   5   2     573.     482.     175. <
  20   5   2   10732.   10049.    1522. o
   0   6   2   63482.   61087.     674. o
   1   6   2    3198.    3162.     105. o
   2   6   2    9390.    8111.     166. o
   3   6   2   80072.   79782.     526. o
   4   6   2   56944.   55553.     537. o
   5   6   2    6369.    6115.     175. o
   6   6   2   17982.   17751.     248. o
   7   6   2     189.     316.      38. o
   8   6   2    4108.    4585.     133. o
   9   6   2   33606.   34115.     330. o
  10   6   2   42166.   40704.     423. o
  11   6   2    8981.    9048.     231. o
  12   6   2    1888.    1543.     103. o
  13   6   2    1778.    2052.     131. o
  14   6   2    6227.    5666.     240. o
  15   6   2    1832.    1991.     168. o
  16   6   2   11113.   10770.     474. o
  17   6   2    2056.    2289.     236. o
  18   6   2     407.    1013.     185. o
  19   6   2    7137.    6735.     909. o
   1   7   2   23922.   25908.     358. o
   2   7   2     828.    1169.      80. o
   3   7   2      30.     411.      58. o
   4   7   2   35478.   32763.     412. o
   5   7   2    3668.    5029.     180. o
   6   7   2   31661.   29864.     344. o
   8   7   2    9112.    9551.     196. o
   9   7   2    5047.    6222.     171. o
  10   7   2   38076.   36850.     458. o
  11   7   2   45705.   43502.     512. o
  12   7   2   47087.   45476.     481. o
  13   7   2    3113.    3568.     157. o
  14   7   2    7377.    7575.     278. o
  15   7   2     400.     694.     141. o
  16   7   2   16154.   15827.     584. o
  17   7   2   12318.   12033.     504. o
  18   7   2   24461.   25521.     813. o
   0   8   2   65052.   75291.     939. o
   2   8   2     855.    1723.     110. o
   3   8   2    7957.    8765.     211. o
   4   8   2    8520.    9315.     204. o
   8   8   2   21492.   21068.     311. o
   9   8   2    4948.    4591.     173. o
  10   8   2   16918.   16535.     354. o
  11   8   2     596.     417.      47. o
  12   8   2   16236.   15472.     318. o
  13   8   2   12936.   13471.     296. o
  14   8   2    1612.    1991.     182. o
  15   8   2     715.     725.     128. o
  16   8   2    3595.    3829.     262. o
  17   8   2      35.     250.     116. <
   1   9   2   48842.   50182.     497. o
   2   9   2     623.    1390.      88. o
   3   9   2     250.     457.      51. o
   4   9   2    5611.    6398.     179. o
   5   9   2   34894.   33840.     475. o
   6   9   2      60.    1113.     109. o
   7   9   2    6118.    6283.     209. o
   8   9   2    4338.    5120.     194. o
   9   9   2   86784.   85794.     887. o
  10   9   2     134.     803.     121. o
  11   9   2     233.     162.      66. <
  12   9   2     985.    1188.     123. o
  13   9   2   51181.   51005.    1006. o
  14   9   2   10804.   11889.     461. o
  15   9   2    8343.    8493.     416. o
  16   9   2    8853.    8853.     474. o
  17   9   2   14385.   14562.     727. o
   0  10   2  124172.  123471.    1166. o
   1  10   2    6589.    6363.     187. o
   3  10   2   41100.   44473.     438. o
   4  10   2   15358.   17241.     279. o
   5  10   2    3008.    3296.     167. o
   6  10   2     206.     174.      54. o
   7  10   2     159.      86.      53. <
   8  10   2   15442.   14464.     378. o
   9  10   2     923.    1543.     143. o
  10  10   2   30011.   31341.     588. o
  11  10   2    5867.    5651.     292. o
  12  10   2   11333.   10245.     365. o
  13  10   2   16906.   17139.     576. o
  14  10   2    4164.    3895.     286. o
  15  10   2    7516.    6539.     402. o
  16  10   2     565.    1008.     193. o
   1  11   2   25551.   25119.     449. o
   2  11   2     479.     732.      96. o
   3  11   2   11313.   11358.     260. o
   4  11   2   44368.   44106.     624. o
   5  11   2   12705.   13148.     404. o
   6  11   2   61068.   58478.     811. o
   7  11   2    5291.    5415.     236. o
   8  11   2   45218.   45497.     710. o
   9  11   2   15907.   16996.     394. o
  10  11   2   64487.   62533.     898. o
  11  11   2    5127.    5520.     279. o
  12  11   2   82125.   78398.    1312. o
  13  11   2    5427.    5383.     358. o
  14  11   2   42269.   40966.    1002. o
  15  11   2     459.     368.     150. <
   0  12   2   49620.   50562.    1160. o
   1  12   2   45158.   44769.     761. o
   2  12   2     198.     916.     120. o
   3  12   2   85593.   83879.     850. o
   4  12   2   23209.   22359.     514. o
   5  12   2   44939.   44482.     881. o
   6  12   2    1830.    3051.     249. o
   7  12   2   13442.   14560.     496. o
   8  12   2    9578.    9326.     358. o
   9  12   2    8209.    8473.     362. o
  10  12   2   15567.   14361.     550. o
  11  12   2     375.      34.      96. <
  12  12   2       9.     366.     147. <
  13  12   2    2045.    2572.     291. o
  14  12   2   14653.   15100.     629. o
  15  12   2    9930.   10534.    1487. o
   1  13   2    6235.    6603.     316. o
   2  13   2      17.     541.     112. o
   3  13   2     585.     409.      79. o
   4  13   2     366.     768.     124. o
   5  13   2   58265.   56775.    1045. o
   6  13   2    3478.    3543.     274. o
   7  13   2    6769.    6604.     372. o
   8  13   2    4714.    5196.     345. o
   9  13   2   41633.   42524.     915. o
  10  13   2    1137.    1380.     192. o
  11  13   2    8287.    7401.     421. o
  12  13   2     170.     -11.     123. <
  13  13   2   28200.   28206.     862. o
  14  13   2       3.     -84.     356. <
   0  14   2   17119.   16548.     719. o
   1  14   2     325.     467.      97. o
   2  14   2   13356.   13102.     403. o
   3  14   2     539.    1566.     194. o
   4  14   2   35379.   35532.     720. o
   5  14   2    1666.    1813.     212. o
   6  14   2     131.      60.      92. <
   7  14   2    2381.    2429.     238. o
   8  14   2   13218.   12229.     531. o
   9  14   2    5817.    7133.     373. o
  10  14   2      22.     603.     190. o
  11  14   2    6591.    6685.     425. o
  12  14   2     809.     354.     123. <
   1  15   2      72.     238.     110. <
   2  15   2    8297.    8393.     367. o
   3  15   2     283.     332.      93. o
   4  15   2    5925.    6287.     389. o
   5  15   2   13716.   14098.     579. o
   6  15   2   14185.   13162.     564. o
   7  15   2     152.     384.     150. <
   8  15   2   47176.   47880.    1094. o
   9  15   2    1480.    2265.     241. o
  10  15   2   34485.   35055.     964. o
  11  15   2    1897.    3064.     645. o
   0  16   2     700.    2430.     389. o
   1  16   2   69012.   70629.    1184. o
   2  16   2     864.    1275.     204. o
   3  16   2   29332.   29975.     848. o
   4  16   2    1052.    1756.     237. o
   5  16   2   25824.   26343.     813. o
   6  16   2    2841.    3203.     298. o
   7  16   2   32855.   34078.     950. o
   8  16   2      39.     229.     137. <
   9  16   2    6678.    7280.     567. o
   1  17   2    1391.    1581.     251. o
   2  17   2    2423.    2854.     278. o
   3  17   2     173.      55.     117. <
   4  17   2     983.     811.     158. o
   5  17   2    6197.    6974.     435. o
   6  17   2     388.      80.     109. <
   7  17   2      43.    -231.     226. <
   8  17   2    5073.    5311.     847. o
   0  18   2      30.     367.     361. <
   1  18   2    5083.    5285.     593. o
   2  18   2    8969.    9501.     890. o
   3  18   2   25968.   29230.    1407. o
   4  18   2   13917.   14654.    1161. o
   5  18   2    8399.    8331.     885. o
   6  18   2     148.    -359.     237. <
   7  18   2    1972.    1778.     815. <
   1   1   3    4797.    5639.      58. o
   2   1   3     253.     377.      18. o
   3   1   3   22701.   22161.     142. o
   4   1   3   12630.   13249.     136. o
   5   1   3  105024.  107271.     444. o
   6   1   3      10.     420.      42. o
   7   1   3   22436.   21626.     242. o
   8   1   3     146.     614.      65. o
   9   1   3   38515.   37301.     393. o
  10   1   3    3305.    3442.     118. o
  11   1   3   32376.   32501.     349. o
  12   1   3     590.    1151.      90. o
  13   1   3   53608.   51855.     560. o
  14   1   3     825.     968.      86. o
  15   1   3   31746.   31040.     497. o
  16   1   3      10.      56.      68. <
  17   1   3   48039.   48689.     719. o
  18   1   3       4.     -13.     100. <
  19   1   3   15912.   16578.     556. o
  20   1   3     295.     399.     166. <
  21   1   3   13225.   12500.    1112. o
   0   2   3   20709.   19717.     229. o
   1   2   3    5679.    5421.      74. o
   2   2   3    2382.    2830.      59. o
   3   2   3   25299.   25741.     188. o
   4   2   3   73448.   73648.     343. o
   5   2   3    8818.    9936.     131. o
   6   2   3      74.     154.      22. o
   7   2   3     126.     240.      31. o
   8   2   3   43447.   42011.     411. o
   9   2   3    3196.    3512.     121. o
  10   2   3     114.     130.      30. o
  11   2   3     115.     558.      62. o
  12   2   3    5136.    4955.     166. o
  13   2   3    8457.    8576.     251. o
  14   2   3    2134.    1964.     117. o
  15   2   3    3824.    4030.     166. o
  16   2   3    5180.    4805.     197. o
  17   2   3    4810.    4555.     234. o
  18   2   3    3112.    2769.     224. o
  19   2   3    7530.    8083.     399. o
  20   2   3      19.     -25.     235. <
  21   2   3    5411.    5551.     778. o
   1   3   3    5522.    5420.      98. o
   2   3   3    4875.    5735.      97. o
   3   3   3   47519.   43543.     295. o
   4   3   3  102931.  107985.     471. o
   5   3   3   45395.   46137.     330. o
   6   3   3  123116.  125559.     542. o
   7   3   3  152796.  158470.     627. o
   8   3   3   34056.   33757.     359. o
   9   3   3   15373.   15307.     237. o
  10   3   3   47267.   48309.     382. o
  11   3   3   48644.   48512.     401. o
  12   3   3   54038.   53426.     509. o
  13   3   3    9336.    9324.     226. o
  14   3   3    2862.    2943.     138. o
  15   3   3   69697.   68730.     692. o
  16   3   3    2249.    2039.     142. o
  17   3   3    1054.    1480.     158. o
  18   3   3    1158.    1944.     204. o
  19   3   3   22714.   23428.     710. o
  20   3   3       2.     115.     362. <
  21   3   3   13875.   11110.    1072. o
   0   4   3   19891.   18498.     300. o
   1   4   3   45230.   43981.     341. o
   2   4   3    4202.    4555.     104. o
   3   4   3  349774.  342698.     930. o
   4   4   3   14750.   16048.     198. o
   5   4   3   14722.   16025.     202. o
   6   4   3  150327.  145507.     675. o
   8   4   3    3271.    3413.     107. o
   9   4   3    6988.    6549.     143. o
  10   4   3    8234.    8508.     176. o
  11   4   3    1124.    1213.      67. o
  12   4   3    5054.    4854.     174. o
  13   4   3   17994.   19252.     368. o
  14   4   3   32042.   31222.     478. o
  15   4   3   15483.   14968.     344. o
  16   4   3   17579.   16991.     439. o
  17   4   3    9084.    8810.     361. o
  18   4   3    5375.    5375.     311. o
  19   4   3   16610.   17590.     625. o
  20   4   3     171.     247.     391. <
   1   5   3     418.     741.      51. o
   2   5   3   27985.   31454.     291. o
   3   5   3     785.     748.      51. o
   4   5   3  110740.  111239.     629. o
   5   5   3  215255.  213916.     771. o
   6   5   3   99246.   96301.     522. o
   7   5   3   12546.   13043.     236. o
   8   5   3    8813.   10268.     214. o
   9   5   3   30408.   30562.     347. o
  10   5   3   60933.   60394.     472. o
  11   5   3   17185.   16890.     299. o
  12   5   3   44510.   43205.     558. o
  13   5   3   43144.   43544.     584. o
  14   5   3    4912.    5151.     218. o
  15   5   3    1111.    1088.     118. o
  16   5   3     214.     470.     116. o
  17   5   3   58262.   60796.    1134. o
  18   5   3    1274.    1082.     159. o
  19   5   3    4055.    4029.     527. o
  20   5   3    3312.    2185.     747. <
   0   6   3  119404.  121318.    1082. o
   1   6   3   76584.   78357.     576. o
   2   6   3   88558.   90658.     542. o
   3   6   3  155548.  155553.     727. o
   4   6   3  298039.  286443.    1171. o
   5   6   3   41348.   41447.     448. o
   6   6   3    5967.    5489.     148. o
   7   6   3     584.     801.      57. o
   8   6   3  107248.  101270.     591. o
   9   6   3     381.     853.      69. o
  10   6   3   16935.   16259.     268. o
  11   6   3    4900.    4883.     164. o
  12   6   3   12471.   11862.     278. o
  13   6   3   66947.   64479.     773. o
  14   6   3    8467.    8718.     297. o
  15   6   3   19475.   19581.     509. o
  16   6   3   24105.   23832.     703. o
  17   6   3   12627.   12942.     535. o
  18   6   3   12020.   11764.     531. o
  19   6   3   25898.   24465.    1673. o
   1   7   3    1605.    1755.      90. o
   2   7   3    4138.    4613.     135. o
   3   7   3   54187.   51926.     459. o
   4   7   3   25532.   25150.     389. o
   5   7   3  126415.  123128.     839. o
   6   7   3   77245.   76804.     566. o
   7   7   3   64632.   63117.     483. o
   8   7   3   31161.   29416.     333. o
   9   7   3    1628.    1846.      94. o
  10   7   3   50961.   49867.     522. o
  11   7   3    3054.    3282.     149. o
  12   7   3   85063.   83796.     727. o
  13   7   3    2002.    1857.     103. o
  14   7   3    7413.    7685.     274. o
  15   7   3   50938.   49701.     908. o
  16   7   3    4727.    4117.     301. o
  17   7   3    4892.    4767.     336. o
  18   7   3    8875.   10068.     504. o
   0   8   3   86274.   87942.     985. o
   1   8   3   45062.   45070.     554. o
   2   8   3   36002.   34452.     419. o
   3   8   3   76993.   72352.     601. o
   4   8   3    6139.    6502.     161. o
   5   8   3   37476.   36128.     439. o
   6   8   3  177625.  167378.     967. o
   7   8   3     448.     884.      74. o
   8   8   3   13749.   13588.     243. o
   9   8   3   10458.    9722.     237. o
  10   8   3     822.     823.      81. o
  11   8   3      13.     126.      51. <
  12   8   3    3647.    3773.     168. o
  13   8   3   29347.   29349.     487. o
  14   8   3   36656.   35804.     700. o
  15   8   3   10256.    9949.     417. o
  16   8   3   15886.   15082.     526. o
  17   8   3    1123.     879.     143. o
   1   9   3   16296.   15269.     268. o
   2   9   3    1269.    1696.      94. o
   3   9   3   18388.   18235.     282. o
   4   9   3   61452.   59428.     484. o
   5   9   3   72336.   71497.     652. o
   6   9   3   62698.   59991.     608. o
   7   9   3   13770.   14326.     289. o
   8   9   3    3695.    5336.     223. o
   9   9   3    4652.    5026.     214. o
  10   9   3   25951.   27347.     528. o
  11   9   3    8207.    7978.     271. o
  12   9   3   36647.   35974.     552. o
  13   9   3    8918.    9189.     400. o
  14   9   3     122.     762.     146. o
  15   9   3   26458.   26440.     775. o
  16   9   3     665.     317.     120. <
  17   9   3    8633.    8950.     630. o
   0  10   3   17126.   18647.     458. o
   1  10   3     621.    1284.      96. o
   2  10   3   91169.   87841.     642. o
   3  10   3   55914.   55904.     511. o
   4  10   3  220780.  207821.     964. o
   5  10   3    3497.    3789.     190. o
   6  10   3    1776.    2162.     147. o
   7  10   3    2217.    2409.     162. o
   8  10   3   44690.   41999.     641. o
   9  10   3    3039.    3048.     180. o
  10  10   3   70033.   69152.     942. o
  11  10   3     736.     701.     100. o
  12  10   3     639.     919.     123. o
  13  10   3   27288.   26845.     754. o
  14  10   3   10608.   10448.     425. o
  15  10   3    3903.    3770.     290. o
  16  10   3   19772.   20166.     732. o
   1  11   3   10808.   10983.     302. o
   2  11   3   13257.   12567.     296. o
   3  11   3      59.     236.      59. o
   4  11   3   23418.   22611.     393. o
   5  11   3   66384.   64030.     836. o
   6  11   3   18142.   18141.     456. o
   7  11   3    4116.    4278.     218. o
   8  11   3     118.     787.     101. o
   9  11   3    4459.    4499.     205. o
  10  11   3    7248.    8541.     341. o
  11  11   3   22822.   24051.     618. o
  12  11   3   19183.   19740.     627. o
  13  11   3    2480.    2479.     231. o
  14  11   3     594.     890.     176. o
  15  11   3    8624.    8739.     493. o
  16  11   3     119.     557.     366. <
   0  12   3  144766.  147689.    1952. o
   1  12   3     386.    1008.     149. o
   2  12   3   13646.   13431.     370. o
   3  12   3   36591.   35888.     613. o
   4  12   3    2333.    2364.     164. o
   5  12   3     712.    1329.     165. o
   6  12   3   61981.   60264.     970. o
   7  12   3   16427.   16561.     489. o
   8  12   3   15470.   15491.     426. o
   9  12   3    3924.    3662.     227. o
  10  12   3    2922.    3230.     239. o
  11  12   3     200.     146.     104. <
  12  12   3   27302.   26443.     785. o
  13  12   3    9671.    9527.     489. o
  14  12   3    8797.    9171.     498. o
  15  12   3      17.    -371.     399. <
   1  13   3   41498.   39540.     754. o
   2  13   3   15296.   14609.     401. o
   3  13   3    2039.    2289.     161. o
   4  13   3    1920.    2632.     198. o
   5  13   3    3806.    5145.     335. o
   6  13   3    2004.    3137.     270. o
   7  13   3   16221.   16596.     588. o
   8  13   3   16206.   16112.     598. o
   9  13   3   55156.   54314.    1030. o
  10  13   3     357.    1710.     242. o
  11  13   3    5804.    5739.     377. o
  12  13   3    4514.    5515.     387. o
  13  13   3   11171.   11380.     551. o
  14  13   3    3459.    4715.    1007. o
   0  14   3   11193.   11391.     599. o
   1  14   3   22300.   22202.     572. o
   2  14   3   49150.   49710.     779. o
   3  14   3    2021.    2568.     216. o
   4  14   3   51152.   52395.     869. o
   5  14   3    4559.    4099.     308. o
   6  14   3    2459.    2432.     238. o
   7  14   3   12604.   12210.     528. o
   8  14   3    2667.    2624.     260. o
   9  14   3    3580.    3693.     292. o
  10  14   3   61297.   62435.    1238. o
  11  14   3    6132.    6139.     398. o
  12  14   3    5329.    4513.     444. o
   1  15   3   30410.   30078.     679. o
   2  15   3   21662.   21956.     583. o
   3  15   3    3518.    3700.     259. o
   4  15   3      95.     235.     111. <
   5  15   3   14884.   15259.     594. o
   6  15   3    1171.    1097.     187. o
   7  15   3    3277.    3649.     303. o
   8  15   3   36306.   37976.     975. o
   9  15   3    7180.    8192.     414. o
  10  15   3    8847.    9304.     507. o
  11  15   3   57277.   61646.    2119. o
   0  16   3   86116.   89703.    1740. o
   1  16   3   35792.   38642.     879. o
   2  16   3     165.     403.     160. <
   3  16   3    1320.    1410.     206. o
   4  16   3    4066.    4043.     317. o
   5  16   3    5770.    6538.     413. o
   6  16   3   12148.   13853.     602. o
   7  16   3   14419.   15724.     646. o
   8  16   3   13645.   13694.     608. o
   9  16   3    2087.    1765.     296. o
   1  17   3   30026.   30030.     950. o
   2  17   3    7433.    8377.     467. o
   3  17   3     196.     246.     139. <
   4  17   3     684.     623.     146. o
   5  17   3    1430.    1699.     231. o
   6  17   3    1284.    1497.     287. o
   7  17   3    7730.    8072.     639. o
   8  17   3   23914.   24218.    1595. o
   0  18   3   18144.   20136.    1581. o
   1  18   3   23933.   24345.    1228. o
   2  18   3    6183.    6534.     708. o
   3  18   3    2594.    3803.     540. o
   4  18   3     296.     149.     393. <
   5  18   3    6848.    7034.     834. o
   6  18   3    1148.     789.     421. <
   7  18   3    9298.   10964.    1493. o
   0   0   4     270.     214.      31. o
   1   0   4   16642.   18045.     153. o
   2   0   4  235775.  242857.     531. o
   3   0   4  113130.  121092.     432. o
   4   0   4    4544.    5041.     114. o
   5   0   4   10456.   10826.     173. o
   6   0   4  206728.  212900.     849. o
   7   0   4  163883.  166651.     837. o
   8   0   4   15278.   16397.     290. o
   9   0   4     160.     417.      49. o
  10   0   4  166983.  168523.     899. o
  11   0   4      18.      24.      36. <
  12   0   4    1813.    1952.     124. o
  13   0   4  239039.  236901.    1749. o
  14   0   4    2617.    2633.     227. o
  15   0   4   25553.   24434.     705. o
  16   0   4    2660.    2365.     227. o
  17   0   4    1205.    1271.     194. o
  18   0   4    1671.    1631.     258. o
  19   0   4   63672.   65938.    1560. o
  20   0   4   51125.   51953.    2164. o
   1   1   4   39188.   43151.     179. o
   2   1   4   31706.   35477.     150. o
   3   1   4    8762.    9870.      93. o
   4   1   4  122668.  127723.     388. o
   5   1   4   86602.   95460.     392. o
   6   1   4  242718.  258293.     727. o
   7   1   4   42808.   44676.     339. o
   9   1   4    2712.    2790.     104. o
  10   1   4   39979.   41421.     364. o
  11   1   4  110099.  108668.     610. o
  12   1   4  187820.  192829.     936. o
  13   1   4    2324.    2425.     125. o
  14   1   4     165.     304.      58. o
  15   1   4    4597.    4639.     191. o
  16   1   4     459.     776.      96. o
  17   1   4     925.     921.     111. o
  18   1   4   42603.   42699.     801. o
  19   1   4    7638.    7678.     385. o
  20   1   4    8260.    8299.     617. o
  21   1   4   14758.   14958.    1713. o
   0   2   4   71218.   74214.     435. o
   1   2   4   16413.   17063.     124. o
   2   2   4   55563.   57842.     245. o
   3   2   4  492999.  495917.     815. o
   4   2   4   37626.   39070.     244. o
   5   2   4  159375.  162136.     528. o
   6   2   4    2139.    2700.      72. o
   7   2   4    2357.    2459.      83. o
   8   2   4   64659.   64928.     478. o
   9   2   4   91118.   89702.     603. o
  10   2   4    5517.    5747.     142. o
  11   2   4   17832.   18125.     265. o
  12   2   4   57840.   57203.     563. o
  13   2   4  129755.  124712.     883. o
  14   2   4     126.     171.      48. o
  15   2   4    3195.    3288.     140. o
  16   2   4   13744.   13808.     321. o
  17   2   4      87.     -15.      85. <
  18   2   4    1311.    1229.     142. o
  19   2   4   57649.   60346.    1059. o
  20   2   4    6782.    5615.     759. o
  21   2   4   19209.   16014.    1806. o
   1   3   4   36741.   37103.     250. o
   2   3   4   18220.   18452.     160. o
   3   3   4     729.     889.      41. o
   4   3   4  269946.  275139.     730. o
   5   3   4    5512.    5724.     115. o
   6   3   4  236247.  240547.     773. o
   7   3   4    4752.    5536.     121. o
   8   3   4   11320.   11998.     212. o
   9   3   4   31857.   31103.     336. o
  10   3   4  145035.  145881.     696. o
  11   3   4   12863.   13712.     219. o
  12   3   4  160551.  159970.     910. o
  13   3   4   16420.   16017.     308. o
  14   3   4    4846.    4468.     171. o
  15   3   4      85.     253.      66. o
  16   3   4    7619.    7325.     258. o
  17   3   4   10443.   10120.     357. o
  18   3   4   40824.   41504.     794. o
  19   3   4     288.     389.     121. o
  20   3   4     134.      69.     287. <
  21   3   4   10498.    9649.    1485. o
   0   4   4     364.    1119.      83. o
   1   4   4  103159.  101429.     517. o
   2   4   4   75239.   69998.     375. o
   3   4   4  132279.  126769.     527. o
   4   4   4   87910.   90767.     440. o
   5   4   4   19093.   19614.     225. o
   6   4   4   40341.   38167.     343. o
   7   4   4  132488.  131476.     698. o
   8   4   4   11489.   12269.     220. o
   9   4   4   15970.   16229.     250. o
  10   4   4   33363.   32938.     357. o
  11   4   4    2077.    2199.      95. o
  12   4   4      88.     475.      72. o
  13   4   4   95266.   91468.     794. o
  14   4   4     398.     816.      91. o
  15   4   4    1568.    1588.     123. o
  16   4   4    1547.    1606.     141. o
  17   4   4     795.    1089.     133. o
  18   4   4     917.     915.     140. o
  19   4   4   25173.   26951.     771. o
  20   4   4    6906.    8926.    1530. o
   1   5   4      14.     216.      37. o
   2   5   4  127500.  123571.     555. o
   3   5   4     249.     215.      29. o
   4   5   4   44906.   43948.     399. o
   5   5   4   24401.   25725.     278. o
   6   5   4   18961.   18529.     220. o
   7   5   4    4822.    4803.     141. o
   8   5   4   82381.   79719.     555. o
   9   5   4    6403.    6059.     150. o
  10   5   4     369.    1103.      82. o
  11   5   4   19266.   21269.     385. o
  12   5   4   12952.   12440.     317. o
  13   5   4   21157.   20222.     399. o
  14   5   4   42633.   40099.     586. o
  15   5   4    3773.    3751.     212. o
  16   5   4   14533.   15439.     463. o
  17   5   4    7232.    7491.     410. o
  18   5   4    1926.    1556.     197. o
  19   5   4    6070.    5835.     642. o
  20   5   4   11922.   11781.    1686. o
   0   6   4   34544.   34774.     509. o
   1   6   4    2832.    3694.     128. o
   2   6   4   17743.   18468.     269. o
   3   6   4  152823.  145663.     682. o
   4   6   4     120.    1174.     104. o
   5   6   4    5414.    6098.     166. o
   6   6   4   21318.   20044.     284. o
   7   6   4   21689.   20236.     253. o
   8   6   4     414.     826.      64. o
   9   6   4   32196.   31212.     351. o
  10   6   4       1.     678.      83. o
  11   6   4   15937.   15613.     282. o
  12   6   4      29.     577.      96. o
  13   6   4   24425.   23648.     471. o
  14   6   4    3547.    3390.     196. o
  15   6   4     700.     858.     117. o
  16   6   4    3594.    3557.     279. o
  17   6   4    7964.    8055.     427. o
  18   6   4     169.     410.     136. o
  19   6   4   12973.   11669.    1679. o
   1   7   4     388.     649.      70. o
   2   7   4   23677.   23336.     301. o
   3   7   4    9061.    8832.     189. o
   4   7   4   27130.   25640.     367. o
   5   7   4     333.    1057.     100. o
   6   7   4   25412.   24905.     333. o
   7   7   4   32880.   32632.     342. o
   8   7   4    2406.    2399.      99. o
   9   7   4   20388.   19865.     289. o
  10   7   4   19280.   19438.     320. o
  11   7   4   24465.   25647.     405. o
  12   7   4   54562.   54860.     610. o
  13   7   4    9009.    8916.     286. o
  14   7   4    3311.    2989.     193. o
  15   7   4   24530.   23189.     595. o
  16   7   4    8264.    7633.     408. o
  17   7   4    1780.    1992.     224. o
  18   7   4   40924.   41245.    1077. o
   0   8   4   15847.   19373.     527. o
   1   8   4   74270.   72275.     633. o
   2   8   4     598.    1233.      94. o
   3   8   4     442.     999.      90. o
   4   8   4    9943.   10015.     200. o
   5   8   4   14255.   14327.     279. o
   6   8   4    5421.    6419.     199. o
   7   8   4   45002.   43199.     441. o
   8   8   4    1048.    1245.      81. o
   9   8   4    6033.    6017.     192. o
  10   8   4     813.    1191.     111. o
  11   8   4     784.     622.      70. o
  12   8   4    2181.    2911.     165. o
  13   8   4    5255.    5349.     215. o
  14   8   4     460.     837.     134. o
  15   8   4    5650.    5687.     318. o
  16   8   4    2111.    2063.     200. o
  17   8   4   18350.   18447.     599. o
  18   8   4     845.    1285.     486. <
   1   9   4    2726.    2807.     125. o
   2   9   4   30089.   29042.     361. o
   3   9   4    6609.    6690.     167. o
   4   9   4    9200.    8891.     195. o
   5   9   4   19260.   20860.     360. o
   6   9   4   41214.   40666.     525. o
   7   9   4      58.     471.      71. o
   8   9   4  128927.  127908.    1019. o
   9   9   4   11016.   10545.     295. o
  10   9   4   74136.   70202.     784. o
  11   9   4    1810.    4039.     218. o
  12   9   4   35285.   35201.     580. o
  13   9   4   17240.   17264.     540. o
  14   9   4   73886.   73764.    1191. o
  15   9   4    2258.    2801.     261. o
  16   9   4   26532.   26839.     799. o
  17   9   4   14770.   14185.     756. o
  18   9   4    5073.    5163.     897. o
   0  10   4    1561.    2058.     159. o
   1  10   4   61046.   60696.     565. o
   2  10   4    8173.   11113.     245. o
   3  10   4    5096.    6494.     193. o
   5  10   4   18961.   19937.     404. o
   6  10   4   27045.   25360.     458. o
   7  10   4   27062.   27227.     488. o
   8  10   4    1971.    2167.     140. o
   9  10   4    1320.    1498.     118. o
  10  10   4    2595.    3688.     227. o
  11  10   4    2708.    3002.     186. o
  12  10   4   10960.   10314.     382. o
  13  10   4     364.     268.     120. <
  14  10   4     167.     530.     119. o
  15  10   4   10198.    9696.     482. o
  16  10   4   12429.   12647.     541. o
   1  11   4    9779.   10100.     302. o
   2  11   4    4105.    4587.     174. o
   3  11   4   10588.   10251.     254. o
   4  11   4    1095.    1393.     101. o
   5  11   4    2874.    5693.     283. o
   6  11   4    1227.    1374.     140. o
   7  11   4   33035.   34161.     661. o
   8  11   4    9309.    8996.     291. o
   9  11   4     445.     322.      64. o
  10  11   4    2208.    2229.     183. o
  11  11   4   53426.   55250.     899. o
  12  11   4      32.     350.     130. <
  13  11   4    5878.    5704.     363. o
  14  11   4      16.     -75.      97. <
  15  11   4   46555.   48272.    1047. o
  16  11   4     538.     413.     310. <
   0  12   4     105.    1900.     285. o
   1  12   4   29002.   30346.     629. o
   2  12   4   41095.   39730.     636. o
   3  12   4   10929.   11557.     353. o
   4  12   4    1783.    1787.     138. o
   5  12   4    3405.    3851.     236. o
   6  12   4   42196.   41968.     768. o
   7  12   4     444.     535.     105. o
   8  12   4    3892.    4080.     209. o
   9  12   4    5555.    5162.     268. o
  10  12   4   16020.   16175.     552. o
  11  12   4   10030.    9501.     397. o
  12  12   4    2885.    3649.     282. o
  13  12   4   13460.   13323.     541. o
  14  12   4    1756.    2048.     241. o
  15  12   4   14610.   14163.    1717. o
   1  13   4    9462.    9560.     368. o
   2  13   4    4926.    4750.     229. o
   3  13   4    7062.    7543.     292. o
   4  13   4   46626.   44135.     700. o
   5  13   4    4296.    5516.     344. o
   6  13   4   77831.   75874.    1229. o
   7  13   4   13605.   14308.     553. o
   8  13   4   48502.   48607.     876. o
   9  13   4    8622.    9659.     449. o
  10  13   4   74243.   74494.    1305. o
  11  13   4     855.    1728.     232. o
  12  13   4   60742.   59223.    1222. o
  13  13   4    6323.    6083.     406. o
  14  13   4   28438.   29532.    2451. o
   0  14   4   11238.   10143.     567. o
   1  14   4   36457.   36426.     680. o
   2  14   4    1481.    1644.     161. o
   3  14   4   61453.   61682.     867. o
   4  14   4    9573.   11308.     460. o
   5  14   4   33222.   32033.     822. o
   6  14   4    1047.    1614.     231. o
   7  14   4   14867.   15578.     592. o
   8  14   4   11707.   11124.     504. o
   9  14   4    8265.    7890.     410. o
  10  14   4    1302.    2063.     271. o
  11  14   4     338.     594.     155. o
  12  14   4    5070.    4888.     469. o
  13  14   4    7409.    7717.    1265. o
   1  15   4    2503.    2408.     205. o
   2  15   4     323.     203.     100. <
   3  15   4    3484.    3654.     265. o
   4  15   4   10196.    9981.     472. o
   5  15   4    1302.    2306.     261. o
   6  15   4   11742.   11181.     517. o
   7  15   4    7065.    7908.     447. o
   8  15   4     821.    1157.     203. o
   9  15   4    1390.    1332.     211. o
  10  15   4    4915.    4838.     340. o
  11  15   4   18435.   20836.    1233. o
   0  16   4   16631.   18149.     812. o
   1  16   4    4647.    4805.     330. o
   2  16   4   29711.   29839.     774. o
   3  16   4     507.     385.     111. o
   4  16   4    6277.    6339.     402. o
   5  16   4    1822.    1786.     230. o
   6  16   4   14226.   15432.     637. o
   7  16   4    9590.   10707.     536. o
   8  16   4    4794.    4228.     341. o
   9  16   4    1100.     930.     228. o
  10  16   4    9230.    9890.    1460. o
   1  17   4     461.     626.     175. o
   2  17   4    1106.    1064.     184. o
   3  17   4     170.     208.     147. <
   4  17   4   10834.   10987.     539. o
   5  17   4       7.     169.     142. <
   6  17   4   13083.   13086.     741. o
   7  17   4     953.    1271.     296. o
   8  17   4      58.    2112.     853. <
   0  18   4    6061.    6108.     899. o
   1  18   4    7360.    7210.     676. o
   2  18   4    7812.    8075.     803. o
   3  18   4   38650.   43455.    1560. o
   4  18   4    1170.     399.     348. <
   5  18   4   10311.    9430.     963. o
   6  18   4   12468.   13765.    1218. o
   7  18   4      84.     -37.     303. <
   1   1   5     116.     211.      14. o
   2   1   5    5108.    5673.      61. o
   3   1   5   21725.   22296.     136. o
   4   1   5  116013.  121725.     363. o
   5   1   5    1227.    1179.      43. o
   6   1   5  110391.  110690.     443. o
   7   1   5   19238.   19468.     214. o
   8   1   5   84736.   85444.     506. o
   9   1   5      25.     251.      35. o
  10   1   5   47177.   46288.     381. o
  11   1   5   19454.   19194.     260. o
  12   1   5   59919.   59979.     513. o
  13   1   5     818.     689.      61. o
  14   1   5   33437.   31979.     440. o
  15   1   5    3821.    3609.     168. o
  16   1   5   20639.   20784.     457. o
  17   1   5    2140.    1737.     132. o
  18   1   5   17338.   17758.     520. o
  19   1   5    6517.    6063.     337. o
  20   1   5    9070.    9261.     648. o
  21   1   5      75.     123.     444. <
   0   2   5    1779.    1960.      68. o
   1   2   5   17349.   17329.     134. o
   2   2   5   79746.   78950.     291. o
   3   2   5   48452.   49355.     240. o
   4   2   5     994.    1111.      38. o
   5   2   5   45344.   51461.     280. o
   6   2   5   37762.   41262.     267. o
   7   2   5   29177.   29343.     255. o
   8   2   5     103.     334.      42. o
   9   2   5    6356.    6687.     163. o
  10   2   5   22980.   24077.     285. o
  11   2   5     985.    1009.      62. o
  12   2   5    8234.    8126.     200. o
  13   2   5    2379.    3071.     147. o
  14   2   5      71.     197.      48. o
  15   2   5    3643.    3493.     151. o
  16   2   5    5690.    5743.     218. o
  17   2   5    1641.    1613.     139. o
  18   2   5     358.     381.      99. o
  19   2   5    3345.    3661.     272. o
  20   2   5   13666.   14586.    1214. o
  21   2   5    1483.    1047.     493. <
   1   3   5   86312.   87131.     384. o
   2   3   5    1981.    2079.      55. o
   3   3   5    1273.    1401.      50. o
   4   3   5    3867.    3913.      76. o
   5   3   5   13762.   14461.     166. o
   6   3   5     889.    1357.      59. o
   7   3   5    6133.    6444.     130. o
   8   3   5   12226.   13257.     213. o
   9   3   5     839.    1278.      72. o
  10   3   5    1039.    1465.      78. o
  11   3   5   68840.   70332.     510. o
  12   3   5    2104.    3043.     133. o
  13   3   5      54.     161.      48. o
  14   3   5    5714.    5606.     195. o
  15   3   5     261.     296.      65. o
  16   3   5    5390.    5699.     225. o
  17   3   5    3407.    2912.     190. o
  18   3   5    8202.    9118.     373. o
  19   3   5     980.     926.     149. o
  20   3   5   21535.   22646.    2186. o
  21   3   5   20555.   18840.    2085. o
   0   4   5  254357.  249989.    1074. o
   1   4   5   11842.   12522.     156. o
   2   4   5  106855.  103605.     444. o
   4   4   5   27538.   28367.     228. o
   5   4   5     729.     640.      40. o
   6   4   5     128.     373.      42. o
   8   4   5   12520.   12158.     216. o
   9   4   5      40.     213.      36. o
  10   4   5   48346.   48122.     423. o
  11   4   5   14756.   14475.     243. o
  12   4   5   50590.   51020.     534. o
  13   4   5   34204.   33864.     487. o
  14   4   5    9220.    9136.     263. o
  15   4   5    6226.    6288.     239. o
  16   4   5    8790.    8523.     294. o
  17   4   5   11886.   11910.     416. o
  18   4   5     611.     711.     125. o
  19   4   5    5551.    5687.     388. o
  20   4   5   26165.   26751.    2461. o
   1   5   5   89765.   93132.     521. o
   2   5   5    2285.    2408.      85. o
   3   5   5   23719.   22863.     271. o
   4   5   5   20907.   21501.     267. o
   5   5   5   51162.   49472.     369. o
   6   5   5   42838.   40804.     336. o
   7   5   5   53306.   52482.     457. o
   8   5   5   46638.   45900.     435. o
   9   5   5     118.     423.      48. o
  10   5   5  102584.  100595.     657. o
  11   5   5  168613.  168710.    1064. o
  12   5   5   87459.   86047.     793. o
  13   5   5    4735.    4739.     199. o
  14   5   5   35843.   35946.     554. o
  15   5   5    5932.    6340.     293. o
  16   5   5   36411.   36920.     721. o
  17   5   5    1217.     980.     156. o
  18   5   5   13170.   12462.     537. o
  19   5   5   13180.   13332.     960. o
  20   5   5    1909.    1527.     696. <
   0   6   5      35.     884.     100. o
   1   6   5  209891.  206850.     912. o
   2   6   5  340762.  334827.    1031. o
   3   6   5  212400.  212247.     818. o
   4   6   5   53108.   52175.     454. o
   5   6   5  144977.  141328.     766. o
   6   6   5   58191.   58699.     488. o
   7   6   5   54152.   52805.     394. o
   8   6   5    2736.    2903.      98. o
   9   6   5   31480.   32146.     357. o
  10   6   5   74281.   73288.     592. o
  11   6   5    6055.    6047.     164. o
  12   6   5   56068.   54314.     656. o
  13   6   5    4682.    5013.     224. o
  14   6   5    5049.    5123.     238. o
  15   6   5    5824.    5852.     281. o
  16   6   5    7073.    7323.     396. o
  17   6   5    9141.    9103.     456. o
  18   6   5    1654.    2090.     230. o
  19   6   5   16760.   15473.    1961. o
   1   7   5   54964.   52571.     515. o
   2   7   5    3417.    4171.     131. o
   3   7   5   29387.   27754.     309. o
   4   7   5    3502.    3590.     142. o
   5   7   5   10076.   10060.     246. o
   6   7   5   34950.   34164.     371. o
   7   7   5   22635.   22018.     283. o
   8   7   5   11703.   11282.     211. o
   9   7   5    9887.    9942.     213. o
  10   7   5    7041.    6989.     199. o
  11   7   5  157462.  151475.     921. o
  12   7   5   20260.   19772.     349. o
  13   7   5       1.     608.     100. o
  14   7   5    2296.    2040.     161. o
  15   7   5     218.     251.      98. <
  16   7   5    2647.    2591.     230. o
  17   7   5    1151.    1469.     195. o
  18   7   5     200.     393.     179. <
   0   8   5  103344.  105381.    1100. o
   1   8   5   24687.   25187.     371. o
   2   8   5   41706.   39601.     439. o
   3   8   5   10951.   10882.     231. o
   4   8   5    2144.    2020.      99. o
   5   8   5    2308.    2235.     106. o
   6   8   5     440.     968.      88. o
   7   8   5   10883.   10964.     226. o
   8   8   5    7407.    7203.     189. o
   9   8   5   16897.   16376.     299. o
  10   8   5   64774.   61189.     678. o
  11   8   5     567.     504.      64. o
  12   8   5   58188.   54708.     640. o
  13   8   5   24115.   23881.     474. o
  14   8   5   12404.   12049.     412. o
  15   8   5   18036.   17722.     514. o
  16   8   5     161.     490.     130. o
  17   8   5    6799.    7344.     377. o
  18   8   5    1921.    1771.     308. o
   1   9   5   48150.   46844.     456. o
   2   9   5     824.    1052.      74. o
   3   9   5    7306.    7210.     168. o
   4   9   5    2132.    1949.      97. o
   5   9   5   66446.   62972.     642. o
   6   9   5   28501.   27405.     433. o
   7   9   5    4566.    5788.     200. o
   8   9   5   14030.   13441.     321. o
   9   9   5    1384.    2408.     165. o
  10   9   5    7361.    8528.     284. o
  11   9   5  108961.  108746.    1002. o
  12   9   5   19728.   20064.     446. o
  13   9   5    2248.    2481.     221. o
  14   9   5    5490.    5665.     325. o
  15   9   5    3277.    4474.     345. o
  16   9   5     324.     580.     149. o
  17   9   5    5066.    5344.     478. o
  18   9   5     240.    -286.     336. <
   0  10   5   14590.   14442.     382. o
   1  10   5  130192.  125261.     846. o
   2  10   5  105719.  104866.     733. o
   3  10   5  103847.  101031.     656. o
   4  10   5   97093.   95243.     714. o
   5  10   5  110988.  106824.     931. o
   6  10   5    3229.    4093.     201. o
   7  10   5   32005.   30774.     550. o
   8  10   5    1899.    1733.     133. o
   9  10   5   25697.   24916.     488. o
  10  10   5   60968.   59637.     811. o
  11  10   5    5199.    4980.     241. o
  12  10   5   16515.   15517.     471. o
  13  10   5    1159.    1116.     160. o
  14  10   5   11017.   10470.     447. o
  15  10   5    1873.    1550.     205. o
  16  10   5    4129.    4844.     376. o
  17  10   5    1848.    2001.     603. o
   1  11   5   35696.   34614.     530. o
   2  11   5       0.      32.      45. <
   3  11   5     198.     558.      82. o
   4  11   5    5580.    5551.     189. o
   5  11   5   72568.   72561.     942. o
   6  11   5    4202.    4168.     198. o
   7  11   5    1153.    2029.     164. o
   8  11   5    1717.    1631.     119. o
   9  11   5    9353.    8722.     293. o
  10  11   5    9114.    9872.     351. o
  11  11   5   44805.   44171.     869. o
  12  11   5   12705.   12620.     521. o
  13  11   5     370.     623.     133. o
  14  11   5    6289.    5867.     374. o
  15  11   5    7209.    8449.     470. o
  16  11   5    3764.    3878.     604. o
   0  12   5   40089.   41935.    1045. o
   1  12   5   77088.   75231.     991. o
   2  12   5    1319.    2239.     172. o
   3  12   5   20312.   19972.     433. o
   4  12   5   13954.   12810.     347. o
   5  12   5   27446.   26781.     605. o
   6  12   5   41419.   38944.     718. o
   7  12   5    7702.    8405.     370. o
   8  12   5    3744.    3723.     212. o
   9  12   5    2023.    1530.     154. o
  10  12   5   14845.   14310.     550. o
  11  12   5    2521.    2646.     222. o
  12  12   5   11465.   12802.     519. o
  13  12   5    3815.    3727.     286. o
  14  12   5   11096.   11105.     501. o
  15  12   5     263.     485.     229. <
   1  13   5   18638.   18486.     466. o
   2  13   5    3454.    3488.     198. o
   3  13   5   13432.   13363.     391. o
   4  13   5     267.     628.     103. o
   5  13   5   35779.   35772.     782. o
   6  13   5    2665.    3687.     294. o
   7  13   5   25086.   25219.     679. o
   8  13   5   17648.   18660.     524. o
   9  13   5   16799.   18834.     580. o
  10  13   5    9509.   11125.     498. o
  11  13   5    8856.   11790.     513. o
  12  13   5    6935.    8697.     448. o
  13  13   5     166.     433.     173. <
  14  13   5    7907.    7116.    1227. o
   0  14   5   17540.   17775.     763. o
   1  14   5   10338.   10447.     370. o
   2  14   5     120.     971.     162. o
   3  14   5   21059.   21900.     526. o
   4  14   5   44390.   46501.     900. o
   5  14   5   11813.   13145.     534. o
   6  14   5   43886.   45940.    1002. o
   7  14   5    2235.    2566.     242. o
   8  14   5    2013.    2241.     219. o
   9  14   5    5624.    5378.     362. o
  10  14   5   20072.   20226.     668. o
  11  14   5     822.     775.     145. o
  12  14   5      33.     192.     197. <
  13  14   5     263.     545.     395. <
   1  15   5    7437.    8000.     338. o
   2  15   5      55.       3.      85. <
   3  15   5   11553.   11853.     471. o
   4  15   5     281.     434.     130. o
   5  15   5   44517.   46846.    1041. o
   6  15   5     497.     476.     142. o
   7  15   5   22673.   25059.     778. o
   8  15   5      22.     -66.     109. <
   9  15   5   11349.   11392.     542. o
  10  15   5     735.     940.     181. o
  11  15   5    1664.    2976.     556. o
   0  16   5   34840.   36789.    1107. o
   1  16   5   33857.   34956.     832. o
   2  16   5   13963.   13780.     527. o
   3  16   5   19401.   20182.     695. o
   4  16   5    8492.    8485.     460. o
   5  16   5   18565.   18989.     688. o
   6  16   5   55836.   58687.    1224. o
   7  16   5    9062.    9520.     505. o
   8  16   5      30.     145.     128. <
   9  16   5     333.     -75.     187. <
  10  16   5    5999.    6494.    1166. o
   1  17   5    3236.    3421.     321. o
   2  17   5    5345.    6263.     438. o
   3  17   5   18826.   19582.     714. o
   4  17   5    6717.    7203.     440. o
   5  17   5   10092.   11595.     697. o
   6  17   5   18520.   19393.     899. o
   7  17   5   36549.   38292.    1286. o
   8  17   5   34518.   35370.    1907. o
   0  18   5   14488.   15991.    1400. o
   1  18   5    7143.    6973.     669. o
   2  18   5    9483.   10184.     905. o
   3  18   5    1813.    2037.     360. o
   4  18   5    3617.    4388.     591. o
   5  18   5    4298.    4323.     685. o
   6  18   5   29067.   29765.    1718. o
   7  18   5    1683.    1863.     711. <
   0   0   6    3831.    4064.     141. o
   1   0   6   31138.   33358.     191. o
   2   0   6    8385.    9319.     113. o
   3   0   6   95841.  102391.     425. o
   4   0   6    5111.    4913.     101. o
   5   0   6   78014.   82499.     479. o
   6   0   6     484.     770.      50. o
   7   0   6  112928.  121310.     652. o
   8   0   6   84891.   85814.     615. o
   9   0   6   53445.   53163.     527. o
  10   0   6    3321.    3300.     137. o
  11   0   6    6830.    7562.     219. o
  12   0   6  176492.  177176.    1225. o
  13   0   6   14141.   13924.     435. o
  14   0   6   60501.   59159.     927. o
  15   0   6   28674.   27900.     664. o
  16   0   6   25909.   25693.     760. o
  17   0   6   44980.   46484.    1065. o
  18   0   6    2438.    1582.     228. o
  19   0   6   12086.   12483.     607. o
  20   0   6   29649.   29559.    1640. o
   1   1   6    3533.    3944.      56. o
   2   1   6   52892.   55691.     193. o
   3   1   6   71764.   73069.     252. o
   4   1   6   52882.   57578.     245. o
   5   1   6   43898.   45836.     250. o
   6   1   6    2657.    2689.      70. o
   7   1   6   76669.   77853.     403. o
   8   1   6  114738.  112938.     572. o
   9   1   6    2297.    2359.      90. o
  10   1   6    2145.    2674.      96. o
  11   1   6  122397.  122450.     653. o
  12   1   6    7235.    7222.     174. o
  13   1   6    2731.    2706.     125. o
  14   1   6   52088.   50662.     556. o
  15   1   6    6155.    5725.     215. o
  16   1   6    2727.    2490.     160. o
  17   1   6      32.    -110.      74. <
  18   1   6   30889.   31411.     692. o
  19   1   6    5859.    5662.     327. o
  20   1   6    1435.    1772.     337. o
  21   1   6   34829.   35129.    2619. o
   0   2   6     290.     658.      40. o
   1   2   6  132750.  131949.     369. o
   2   2   6 1065500. 1024640.    1153. o
   3   2   6   76364.   78148.     288. o
   4   2   6  116880.  118834.     375. o
   5   2   6   51629.   52399.     287. o
   6   2   6  169876.  174956.     570. o
   7   2   6  114379.  119667.     513. o
   8   2   6   18663.   19919.     242. o
   9   2   6   12356.   13172.     214. o
  10   2   6  106953.  106481.     583. o
  11   2   6    3256.    3229.     110. o
  12   2   6   35822.   35198.     414. o
  13   2   6   28609.   28306.     415. o
  14   2   6     461.     407.      54. o
  15   2   6   12702.   12244.     270. o
  16   2   6   16170.   15806.     358. o
  17   2   6   24686.   25246.     528. o
  18   2   6    7354.    7682.     320. o
  19   2   6    3477.    3583.     263. o
  20   2   6   69398.   66262.    2079. o
  21   2   6     691.     129.     436. <
   1   3   6   38802.   39405.     252. o
   2   3   6   37723.   35579.     224. o
   3   3   6  124592.  125556.     435. o
   4   3   6    3720.    3724.      76. o
   5   3   6   95001.   92497.     412. o
   6   3   6    3986.    4206.      98. o
   7   3   6   76878.   77672.     444. o
   8   3   6   91569.   89507.     548. o
   9   3   6   38961.   38194.     356. o
  10   3   6    4816.    5579.     143. o
  11   3   6  191482.  189331.     884. o
  12   3   6     781.     771.      68. o
  13   3   6    9341.    9528.     245. o
  14   3   6   30229.   28883.     426. o
  15   3   6   30762.   29269.     465. o
  16   3   6    7069.    6963.     253. o
  17   3   6    8471.    8302.     326. o
  18   3   6    6728.    6254.     311. o
  19   3   6   20109.   20096.     662. o
  20   3   6    2875.    3242.     615. o
  21   3   6    5807.    4323.    1073. o
   0   4   6  181042.  179540.    1009. o
   1   4   6   23194.   23543.     218. o
   2   4   6    4147.    4692.      98. o
   3   4   6   96238.   93820.     431. o
   4   4   6    7673.    7971.     119. o
   5   4   6     279.     399.      29. o
   6   4   6   28377.   28363.     273. o
   7   4   6   76610.   76959.     508. o
   8   4   6   14275.   13936.     234. o
   9   4   6   13016.   12649.     213. o
  10   4   6    1961.    1995.      90. o
  11   4   6    8000.    8019.     193. o
  12   4   6   60501.   59006.     602. o
  13   4   6   21692.   21343.     387. o
  14   4   6    6624.    6634.     225. o
  15   4   6    3406.    4022.     186. o
  16   4   6    5154.    6171.     264. o
  17   4   6   26055.   26327.     617. o
  18   4   6    1621.    1556.     172. o
  19   4   6    4128.    4859.     449. o
  20   4   6   13571.   13799.    1772. o
   1   5   6   32392.   31276.     275. o
   2   5   6   26377.   23594.     245. o
   3   5   6    2724.    2891.     100. o
   4   5   6   69050.   65744.     473. o
   5   5   6     332.     431.      38. o
   6   5   6   33439.   32704.     295. o
   7   5   6    2324.    3170.     118. o
   8   5   6   26020.   24337.     292. o
   9   5   6   26146.   26121.     304. o
  10   5   6      10.     303.      51. o
  11   5   6     994.    2143.     147. o
  12   5   6   33917.   33212.     496. o
  13   5   6   24222.   23206.     432. o
  14   5   6    6904.    6840.     260. o
  15   5   6   16406.   17156.     487. o
  16   5   6     538.     582.     105. o
  17   5   6    7576.    7856.     413. o
  18   5   6   30168.   30307.     840. o
  19   5   6    3135.    3072.     480. o
  20   5   6       4.    -140.     357. <
   0   6   6   15575.   16237.     359. o
   1   6   6   48511.   48306.     416. o
   2   6   6   70855.   70451.     484. o
   3   6   6   18338.   18982.     247. o
   4   6   6   39720.   38773.     377. o
   5   6   6    2912.    3405.     123. o
   7   6   6   28690.   27772.     291. o
   8   6   6     106.     232.      35. o
   9   6   6   12402.   12705.     227. o
  10   6   6   11675.   11732.     241. o
  11   6   6    6675.    6243.     187. o
  12   6   6    1962.    1926.     132. o
  13   6   6   24029.   23560.     471. o
  14   6   6     989.     789.      97. o
  15   6   6    1480.    1453.     144. o
  16   6   6    1636.    2089.     228. o
  17   6   6   12502.   12799.     541. o
  18   6   6     747.     614.     125. o
  19   6   6    4954.    4699.    1118. o
   1   7   6    5722.    6070.     171. o
   2   7   6   27528.   25815.     332. o
   3   7   6    1858.    2018.      91. o
   4   7   6     189.     218.      40. o
   5   7   6   44445.   41813.     500. o
   6   7   6      17.     326.      48. o
   7   7   6    3092.    4049.     134. o
   8   7   6   33046.   32380.     360. o
   9   7   6   10237.   10369.     223. o
  10   7   6      54.     212.      45. o
  11   7   6   24582.   24418.     385. o
  12   7   6    3028.    3033.     148. o
  13   7   6   34601.   33864.     602. o
  14   7   6   11427.   11471.     386. o
  15   7   6    4406.    4368.     263. o
  16   7   6    3905.    3760.     276. o
  17   7   6   39120.   37931.     892. o
  18   7   6    1925.    2200.     292. o
   0   8   6   11064.   11477.     373. o
   1   8   6     459.     982.      89. o
   2   8   6   45790.   45072.     455. o
   3   8   6   36261.   34766.     375. o
   4   8   6      38.     382.      54. o
   5   8   6    2281.    2236.     106. o
   6   8   6   59296.   55999.     549. o
   7   8   6    7593.    7768.     194. o
   8   8   6     169.     386.      49. o
   9   8   6   10974.   10659.     246. o
  10   8   6    1289.    1505.     121. o
  11   8   6     746.     849.      84. o
  12   8   6    4061.    4357.     180. o
  13   8   6   11773.   12294.     370. o
  14   8   6    2495.    2419.     192. o
  15   8   6      10.     147.      83. <
  16   8   6   29508.   29621.     743. o
  17   8   6     985.     819.     132. o
  18   8   6     389.     121.     219. <
   1   9   6     764.    1537.     103. o
   2   9   6    2764.    2618.     103. o
   3   9   6   39255.   38971.     398. o
   4   9   6   10258.   10787.     223. o
   5   9   6   10342.   10265.     249. o
   6   9   6   22321.   22847.     424. o
   7   9   6  135770.  132693.     942. o
   8   9   6    3711.    4454.     173. o
   9   9   6   70764.   71183.     792. o
  10   9   6    9917.   10275.     307. o
  11   9   6  119961.  117445.    1046. o
  12   9   6   22569.   23115.     513. o
  13   9   6   37793.   37980.     805. o
  14   9   6     355.     576.     119. o
  15   9   6   93260.   94527.    1470. o
  16   9   6    1360.    1543.     196. o
  17   9   6    5197.    5552.     516. o
  18   9   6    4032.    4604.     821. o
   0  10   6   18034.   21777.     512. o
   2  10   6  133704.  131948.     823. o
   3  10   6   17585.   21258.     313. o
   4  10   6     929.    1587.     114. o
   6  10   6   60834.   60779.     751. o
   7  10   6    2360.    2799.     158. o
   8  10   6    4205.    4134.     207. o
   9  10   6    1888.    2993.     187. o
  10  10   6    2358.    2631.     181. o
  11  10   6     666.     840.     119. o
  12  10   6   11054.   10010.     408. o
  13  10   6    6221.    6762.     384. o
  14  10   6     464.     267.     118. <
  15  10   6     293.     475.     131. o
  16  10   6   34279.   35474.    1089. o
  17  10   6      13.     818.     393. <
  18  10   6     240.     548.     362. <
   1  11   6   20909.   20358.     410. o
   2  11   6    2593.    2767.     151. o
   3  11   6   31032.   29840.     441. o
   4  11   6      85.     348.      67. o
   5  11   6    8336.    9516.     343. o
   6  11   6     509.     673.      93. o
   7  11   6   20440.   20641.     506. o
   8  11   6     621.     528.      81. o
   9  11   6    2006.    2373.     172. o
  10  11   6    1962.    2203.     168. o
  11  11   6    4196.    4841.     303. o
  12  11   6    3568.    3645.     290. o
  13  11   6   15966.   16724.     615. o
  14  11   6    1737.    1878.     217. o
  15  11   6      63.     662.     183. o
  16  11   6    1122.    1222.     358. o
  17  11   6   32649.   38304.    2602. o
   0  12   6     196.     498.     158. o
   1  12   6    1320.    2465.     182. o
   2  12   6   39330.   38757.     567. o
   3  12   6    3371.    3669.     193. o
   4  12   6    1630.    2227.     168. o
   5  12   6      86.     567.     133. o
   6  12   6   17478.   17086.     476. o
   7  12   6    2595.    2975.     231. o
   8  12   6    9798.    9614.     346. o
   9  12   6    3136.    3000.     210. o
  10  12   6      56.     371.     115. o
  11  12   6     901.     921.     136. o
  12  12   6   31672.   31290.     851. o
  13  12   6    3359.    3636.     302. o
  14  12   6    3351.    2954.     263. o
  15  12   6     885.     379.     278. <
  16  12   6   37193.   40751.    2742. o
   1  13   6     100.     243.      82. <
   2  13   6    1939.    2184.     151. o
   3  13   6   30803.   30687.     565. o
   4  13   6     835.     957.     105. o
   5  13   6   29353.   29535.     716. o
   6  13   6     224.     702.     127. o
   7  13   6   83641.   82258.    1220. o
   8  13   6    9670.    9856.     384. o
   9  13   6   45889.   48969.     923. o
  10  13   6   11347.   12322.     504. o
  11  13   6  102037.  100977.    1463. o
  12  13   6    3690.    4414.     328. o
  13  13   6   36341.   38525.    1131. o
  14  13   6    2890.    3980.     661. o
   0  14   6   56810.   58845.    1372. o
   1  14   6    5514.    6031.     287. o
   2  14   6  104641.  102394.    1128. o
   3  14   6    4846.    6186.     302. o
   4  14   6   40587.   41161.     851. o
   5  14   6    3406.    3772.     291. o
   6  14   6   50063.   51251.    1061. o
   7  14   6    5849.    5249.     325. o
   8  14   6    3701.    3394.     250. o
   9  14   6    1469.    1833.     208. o
  10  14   6    8506.    9434.     436. o
  11  14   6     602.     717.     158. o
  12  14   6    2722.    2753.     449. o
  13  14   6       3.    -569.     535. <
   1  15   6    1885.    2221.     193. o
   2  15   6    1748.    1829.     185. o
   3  15   6   11930.   11700.     470. o
   4  15   6     222.     334.      99. o
   5  15   6    5507.    5974.     390. o
   6  15   6     404.     841.     154. o
   7  15   6    6563.    6953.     420. o
   8  15   6    2100.    1921.     212. o
   9  15   6     166.     224.     117. <
  10  15   6       2.      77.     143. <
  11  15   6    3275.    3881.     590. o
   0  16   6   11992.   13124.     780. o
   1  16   6      74.     260.     135. <
   2  16   6      55.     896.     180. o
   3  16   6    2273.    2253.     248. o
   4  16   6    2437.    2616.     282. o
   5  16   6     524.     460.     154. <
   6  16   6    4327.    5215.     387. o
   7  16   6    1906.    2119.     255. o
   8  16   6    8714.    9149.     564. o
   9  16   6    3317.    3353.     432. o
  10  16   6    3129.    3436.     852. o
   1  17   6      79.     196.     124. <
   2  17   6    4609.    5235.     412. o
   3  17   6    4552.    4422.     351. o
   4  17   6    2128.    2267.     253. o
   5  17   6   14609.   15118.     793. o
   6  17   6     106.     542.     240. <
   7  17   6    5272.    7479.     631. o
   8  17   6    8809.    9903.    1160. o
   0  18   6   21979.   21197.    1626. o
   1  18   6    9168.    9191.     772. o
   2  18   6   29997.   32869.    1598. o
   3  18   6    1797.    1793.     330. o
   4  18   6   27679.   28761.    1412. o
   5  18   6    2869.    3359.     610. o
   6  18   6    6993.    8903.     991. o
   7  18   6   10412.   10669.    1474. o
   1   1   7     628.     879.      29. o
   2   1   7    1169.    1425.      34. o
   3   1   7   65886.   64439.     246. o
   4   1   7   17482.   18055.     141. o
   5   1   7   15103.   16893.     149. o
   6   1   7   24845.   25462.     211. o
   7   1   7  101369.  102306.     463. o
   8   1   7   23322.   23575.     252. o
   9   1   7   18096.   19293.     248. o
  10   1   7   19825.   18449.     240. o
  11   1   7   37820.   36860.     363. o
  12   1   7   21992.   22108.     304. o
  13   1   7   18168.   17976.     301. o
  14   1   7    9426.    9178.     248. o
  15   1   7   34884.   35214.     505. o
  16   1   7    3952.    3962.     204. o
  17   1   7    3497.    3189.     192. o
  18   1   7   10699.   10236.     373. o
  19   1   7   12101.   12778.     459. o
  20   1   7    2829.    2507.     408. o
  21   1   7    2315.    2370.     739. o
   0   2   7    2028.    1823.      78. o
   1   2   7   10469.   11205.     108. o
   2   2   7  159611.  163900.     425. o
   3   2   7   29698.   30084.     177. o
   4   2   7   25727.   26607.     180. o
   5   2   7   14589.   15440.     153. o
   6   2   7  111477.  116877.     465. o
   7   2   7    1724.    2219.      72. o
   8   2   7    3285.    3154.      94. o
   9   2   7    4657.    4551.     117. o
  10   2   7    3651.    4409.     121. o
  11   2   7    7856.    7558.     166. o
  12   2   7    6458.    6724.     183. o
  13   2   7     591.     819.      78. o
  14   2   7     179.     296.      52. o
  15   2   7       0.      69.      55. <
  16   2   7   25566.   25958.     492. o
  17   2   7     649.    1038.     122. o
  18   2   7     640.     716.     105. o
  19   2   7    1594.    1313.     171. o
  20   2   7    7208.    7030.     685. o
  21   2   7     569.    1088.     604. <
   1   3   7     574.     836.      39. o
   2   3   7    7063.    7435.     108. o
   3   3   7   87239.   92145.     381. o
   4   3   7     313.     480.      29. o
   5   3   7    6744.    7795.     115. o
   7   3   7   27949.   28053.     266. o
   8   3   7   45526.   48720.     393. o
   9   3   7    3169.    3947.     115. o
  10   3   7   16235.   16707.     253. o
  11   3   7    1949.    2314.     105. o
  12   3   7    5964.    5900.     177. o
  13   3   7   14212.   14035.     286. o
  14   3   7   14447.   14504.     306. o
  15   3   7    7628.    8151.     253. o
  16   3   7   14451.   15071.     375. o
  17   3   7   20949.   21122.     485. o
  18   3   7     622.     527.      96. o
  19   3   7    7022.    7689.     413. o
  20   3   7    8363.    8278.     914. o
  21   3   7   12471.   10800.    1566. o
   0   4   7   24311.   28683.     382. o
   1   4   7   22822.   22484.     217. o
   2   4   7   80713.   75700.     396. o
   4   4   7   49943.   50376.     305. o
   5   4   7     876.     986.      45. o
   6   4   7   78001.   76905.     421. o
   7   4   7   51840.   53641.     396. o
   8   4   7    1932.    2248.      90. o
   9   4   7     875.    1090.      67. o
  10   4   7   12495.   13055.     226. o
  11   4   7     100.     284.      52. o
  12   4   7   54832.   53360.     575. o
  13   4   7   14377.   14016.     315. o
  14   4   7    3379.    3314.     149. o
  15   4   7      60.     118.      58. <
  16   4   7   70310.   72613.     869. o
  17   4   7     107.     206.      91. <
  18   4   7    2401.    2418.     212. o
  19   4   7    1023.     793.     219. o
  20   4   7    5452.    4184.    1051. o
   1   5   7     582.     825.      49. o
   2   5   7    6509.    7224.     130. o
   3   5   7  136738.  129836.     625. o
   4   5   7    9501.    9460.     151. o
   5   5   7    4125.    4136.     102. o
   6   5   7   17172.   17618.     214. o
   7   5   7  151150.  147628.     702. o
   8   5   7    3641.    3959.     125. o
   9   5   7   87019.   89953.     564. o
  10   5   7    6104.    6300.     158. o
  11   5   7  109341.  106151.     819. o
  12   5   7   33629.   33625.     500. o
  13   5   7    6293.    6314.     226. o
  14   5   7    1791.    1536.     129. o
  15   5   7  124806.  127974.    1348. o
  16   5   7    3048.    3446.     208. o
  17   5   7     233.     -16.     113. <
  18   5   7   20106.   22359.     724. o
  19   5   7    6204.    6743.     681. o
  20   5   7     178.    -223.     299. <
   0   6   7  275205.  268559.    1451. o
   1   6   7   37552.   38518.     351. o
   2   6   7  485278.  479384.    1303. o
   3   6   7  123727.  120154.     622. o
   4   6   7   51364.   50098.     445. o
   5   6   7   56690.   56078.     467. o
   6   6   7  289590.  285225.     975. o
   7   6   7    3686.    4403.     119. o
   8   6   7   14839.   14090.     216. o
   9   6   7   29861.   29610.     346. o
  10   6   7    2716.    3390.     134. o
  11   6   7   26591.   26068.     398. o
  12   6   7    8330.    8380.     262. o
  13   6   7    4887.    5115.     224. o
  14   6   7     515.     379.      63. o
  15   6   7    1055.    1300.     145. o
  16   6   7   87525.   88214.    1245. o
  17   6   7    3519.    3815.     302. o
  18   6   7    8428.    8519.     455. o
  19   6   7   10346.   10644.    1602. o
   1   7   7     320.     433.      56. o
   2   7   7    6289.    6415.     163. o
   3   7   7   67710.   66787.     506. o
   4   7   7    5574.    6025.     151. o
   5   7   7    7196.    7616.     205. o
   6   7   7    3082.    3252.     117. o
   7   7   7  136519.  133182.     698. o
   8   7   7   27693.   28414.     328. o
   9   7   7   33556.   32777.     395. o
  10   7   7     624.    1176.      85. o
  11   7   7   10100.    9996.     250. o
  12   7   7    1859.    2051.     132. o
  13   7   7     209.     297.      71. o
  14   7   7   19135.   19479.     504. o
  15   7   7   32466.   31654.     705. o
  16   7   7    8600.    9144.     428. o
  17   7   7   20716.   21510.     672. o
  18   7   7    5198.    5578.     476. o
   0   8   7   31211.   34181.     699. o
   1   8   7   43389.   42373.     481. o
   2   8   7   14510.   14181.     251. o
   3   8   7     969.    1170.      78. o
   4   8   7   38999.   37820.     391. o
   5   8   7   22450.   20778.     338. o
   6   8   7   41804.   39516.     451. o
   7   8   7   44834.   42742.     448. o
   8   8   7   42602.   41974.     416. o
   9   8   7     479.     526.      57. o
  10   8   7   22179.   23150.     425. o
  11   8   7     824.    1004.      89. o
  12   8   7   11463.   11273.     292. o
  13   8   7   32938.   32031.     592. o
  14   8   7      10.     -96.      88. <
  15   8   7     137.     190.      93. <
  16   8   7   73094.   74062.    1170. o
  17   8   7    2548.    2257.     210. o
  18   8   7    1249.     701.     209. o
   1   9   7   23091.   23464.     339. o
   2   9   7   15972.   14872.     262. o
   3   9   7   58196.   54964.     453. o
   4   9   7   25177.   24955.     341. o
   5   9   7    4821.    4804.     170. o
   6   9   7    7728.    7935.     265. o
   7   9   7  116945.  112928.     876. o
   8   9   7   26840.   25695.     383. o
   9   9   7   44561.   43426.     625. o
  10   9   7    4037.    4504.     201. o
  11   9   7    2722.    3895.     215. o
  12   9   7    9649.   10979.     391. o
  13   9   7    1238.    1584.     179. o
  14   9   7    9846.   10041.     431. o
  15   9   7   38034.   38370.     945. o
  16   9   7      75.     526.     150. o
  17   9   7    7414.    6869.     576. o
  18   9   7    9568.    7900.    1103. o
   0  10   7  288070.  280766.    1934. o
   1  10   7   11588.   12072.     260. o
   2  10   7  107755.  106108.     693. o
   3  10   7  153566.  148182.     864. o
   4  10   7   10581.   10555.     257. o
   5  10   7   24836.   24603.     440. o
   6  10   7  184111.  178024.    1288. o
   7  10   7       2.     229.      57. o
   8  10   7   27390.   26472.     529. o
   9  10   7   54638.   51449.     672. o
  10  10   7    2332.    2143.     157. o
  11  10   7    7874.    7910.     327. o
  12  10   7    1728.    1708.     181. o
  13  10   7    7594.    6903.     388. o
  14  10   7    4437.    4427.     296. o
  15  10   7    2844.    3476.     295. o
  16  10   7   40690.   41478.    1396. o
  17  10   7    2614.    2665.     649. o
  18  10   7    6082.    5098.     931. o
   1  11   7   20865.   20330.     382. o
   2  11   7   27540.   26530.     426. o
   3  11   7   19794.   19597.     363. o
   4  11   7   10752.   10510.     281. o
   5  11   7    8502.    8161.     297. o
   6  11   7    5177.    4996.     249. o
   7  11   7   14491.   14594.     411. o
   8  11   7   20553.   19623.     450. o
   9  11   7   27243.   27355.     493. o
  10  11   7    2210.    2320.     176. o
  11  11   7     979.    1714.     206. o
  12  11   7   15216.   15000.     572. o
  13  11   7     410.     335.     115. <
  14  11   7    3497.    3137.     261. o
  15  11   7   31200.   31670.    1105. o
  16  11   7      22.     910.     317. <
  17  11   7      76.     -26.     266. <
   0  12   7     358.     535.     116. o
   1  12   7   54486.   53116.     667. o
   2  12   7   22154.   22735.     447. o
   3  12   7    1521.    1551.     126. o
   4  12   7   39318.   37926.     633. o
   5  12   7    9621.    9179.     378. o
   6  12   7      93.     373.      99. o
   7  12   7   30145.   29366.     638. o
   8  12   7    1988.    2118.     156. o
   9  12   7    2115.    1903.     160. o
  10  12   7   33750.   34063.     783. o
  11  12   7     683.     689.     127. o
  12  12   7     270.     727.     176. o
  13  12   7   17667.   17068.     648. o
  14  12   7     862.     902.     175. o
  15  12   7       3.     -93.     214. <
  16  12   7    6277.    7660.    1199. o
   1  13   7   20683.   20535.     495. o
   2  13   7   21295.   20579.     437. o
   3  13   7      27.     529.     118. o
   4  13   7    7599.    7561.     284. o
   5  13   7   19454.   20662.     598. o
   6  13   7    1052.    1418.     183. o
   7  13   7    2848.    4017.     308. o
   8  13   7   30264.   31409.     826. o
   9  13   7     597.    1633.     213. o
  10  13   7    3343.    4687.     308. o
  11  13   7   54326.   58468.    1191. o
  12  13   7    1521.    2796.     291. o
  13  13   7    4336.    5249.     437. o
  14  13   7   18540.   20622.    1414. o
   0  14   7   73532.   74991.    1553. o
   1  14   7     677.     806.     129. o
   2  14   7     747.    1746.     185. o
   3  14   7   47303.   48078.     779. o
   4  14   7      65.     537.     128. o
   5  14   7    6407.    6876.     364. o
   6  14   7   13548.   14979.     543. o
   7  14   7    3447.    3693.     288. o
   8  14   7   11892.   12472.     476. o
   9  14   7   16234.   16396.     586. o
  10  14   7   17356.   17827.     555. o
  11  14   7    3691.    4045.     305. o
  12  14   7   16322.   16924.     919. o
  13  14   7    8325.    8282.    1285. o
   1  15   7   34330.   34382.     698. o
   2  15   7   13151.   13678.     508. o
   3  15   7    1499.    1609.     185. o
   4  15   7    9284.    9973.     437. o
   5  15   7    5736.    6544.     392. o
   6  15   7    8870.    9230.     470. o
   7  15   7     586.     747.     165. o
   8  15   7    4610.    4943.     333. o
   9  15   7    9205.    9269.     493. o
  10  15   7    4330.    4010.     406. o
  11  15   7   21916.   23957.    1593. o
  12  15   7   22110.   22403.    2144. o
   0  16   7     136.     285.     218. <
   1  16   7   15907.   16429.     574. o
   2  16   7   87204.   87832.    1336. o
   3  16   7    2216.    2482.     261. o
   4  16   7   30736.   32707.     897. o
   5  16   7    1154.    1308.     203. o
   6  16   7    4335.    4457.     349. o
   7  16   7   12637.   13682.     602. o
   8  16   7     491.     491.     151. o
   9  16   7    2851.    2890.     408. o
  10  16   7   19939.   18787.    1915. o
   1  17   7   11952.   12100.     572. o
   2  17   7   12175.   13488.     646. o
   3  17   7   18190.   19058.     704. o
   4  17   7     259.     749.     207. o
   5  17   7   32684.   33705.    1167. o
   6  17   7     287.     569.     209. <
   7  17   7   36611.   38806.    1289. o
   8  17   7   21471.   25388.    1632. o
   0  18   7       7.    -276.     386. <
   1  18   7    4433.    5622.     603. o
   2  18   7   32730.   33513.    1237. o
   3  18   7    2550.    3184.     443. o
   4  18   7    9177.   10997.     803. o
   5  18   7     288.     416.     388. <
   6  18   7    4271.    4590.     961. o
   0   0   8  327038.  319152.    1168. o
   1   0   8    8353.    8464.     113. o
   2   0   8  146165.  158925.     491. o
   3   0   8  128899.  132499.     498. o
   4   0   8   31779.   36934.     296. o
   5   0   8   16230.   16797.     214. o
   6   0   8  740164.  799225.    1703. o
   7   0   8   14991.   17250.     255. o
   8   0   8    1644.    1956.      93. o
   9   0   8  128163.  128738.     825. o
  10   0   8    1631.    1732.     104. o
  11   0   8   49093.   48945.     588. o
  12   0   8    1014.    1032.      92. o
  13   0   8   11623.   11720.     403. o
  14   0   8   14862.   14908.     473. o
  15   0   8   22618.   21884.     596. o
  16   0   8  162187.  164203.    1933. o
  17   0   8   18013.   18453.     671. o
  18   0   8    2062.    2131.     217. o
  19   0   8     168.     196.     131. <
  20   0   8    6708.    5362.     696. o
   1   1   8    5094.    5450.      75. o
   2   1   8  123481.  125650.     321. o
   3   1   8  164620.  165310.     399. o
   4   1   8    1921.    2082.      49. o
   5   1   8  143575.  147268.     452. o
   6   1   8   16708.   18295.     170. o
   7   1   8  282985.  290021.     829. o
   8   1   8   45250.   46876.     347. o
   9   1   8   39545.   39440.     356. o
  10   1   8    3531.    3761.     110. o
  11   1   8    9841.    9968.     182. o
  12   1   8    1641.    1591.      83. o
  13   1   8    2966.    3485.     137. o
  14   1   8   21457.   21872.     372. o
  15   1   8  128077.  126364.     977. o
  16   1   8    6729.    6429.     260. o
  17   1   8   20770.   20269.     475. o
  18   1   8    1720.    1684.     150. o
  19   1   8       1.      77.     101. <
  20   1   8     846.     766.     221. o
   0   2   8  235471.  258964.     922. o
   1   2   8  163635.  162368.     453. o
   2   2   8   31325.   29279.     178. o
   3   2   8   53231.   53971.     244. o
   4   2   8   58692.   58539.     279. o
   5   2   8  131713.  133850.     441. o
   6   2   8  209415.  214938.     622. o
   7   2   8  147415.  145414.     550. o
   8   2   8    4633.    3945.      98. o
   9   2   8    8835.    8989.     170. o
  10   2   8   40705.   42293.     365. o
  11   2   8    4350.    4522.     129. o
  12   2   8    9738.    9280.     210. o
  13   2   8    6709.    6711.     199. o
  14   2   8    6608.    6581.     197. o
  15   2   8    6845.    6871.     207. o
  16   2   8  124670.  126441.    1078. o
  17   2   8   19898.   19578.     469. o
  18   2   8     560.     661.      97. o
  19   2   8    3107.    3072.     255. o
  20   2   8     317.     124.     182. <
  21   2   8    7510.    6457.    1184. o
   1   3   8   43024.   40259.     249. o
   2   3   8   28649.   28580.     210. o
   3   3   8   65828.   65866.     320. o
   4   3   8   20751.   21768.     181. o
   5   3   8   69397.   70165.     349. o
   6   3   8   29608.   29249.     250. o
   7   3   8   89250.   89951.     474. o
   8   3   8   62577.   63072.     434. o
   9   3   8   69384.   69354.     496. o
  10   3   8   37580.   37470.     368. o
  11   3   8    4349.    5417.     154. o
  12   3   8   16809.   15772.     282. o
  13   3   8     678.     835.      77. o
  14   3   8   46329.   44934.     538. o
  15   3   8   61544.   61186.     682. o
  16   3   8   22593.   23487.     471. o
  17   3   8   10954.   11117.     356. o
  18   3   8    3753.    4126.     253. o
  19   3   8    3313.    3077.     266. o
  20   3   8    4690.    4010.     626. o
  21   3   8    1305.     619.     388. <
   0   4   8  277969.  272980.    1068. o
   1   4   8   28423.   29207.     246. o
   2   4   8   37333.   38582.     276. o
   3   4   8   97529.   93158.     438. o
   4   4   8   19515.   20889.     200. o
   5   4   8   36322.   36113.     257. o
   6   4   8  142945.  145809.     590. o
   7   4   8    4081.    4052.     111. o
   8   4   8   21171.   20534.     269. o
   9   4   8   34738.   34378.     354. o
  10   4   8   18106.   18119.     275. o
  11   4   8   15708.   15713.     291. o
  12   4   8    1040.    1195.      93. o
  13   4   8     295.     273.      49. o
  14   4   8   16871.   16387.     330. o
  15   4   8    7083.    6655.     237. o
  16   4   8   50876.   53016.     746. o
  17   4   8   10148.   10421.     422. o
  18   4   8    6077.    6714.     371. o
  19   4   8     692.     859.     207. o
  20   4   8      87.    -298.     261. <
   1   5   8   33151.   32945.     292. o
   2   5   8   10397.   10257.     159. o
   3   5   8   19963.   19112.     222. o
   4   5   8   39707.   39358.     310. o
   5   5   8   25999.   23660.     236. o
   6   5   8   11657.   10585.     166. o
   7   5   8   17099.   16341.     226. o
   8   5   8    2636.    3373.     124. o
   9   5   8   61793.   60828.     476. o
  10   5   8    8586.    8208.     185. o
  11   5   8    5437.    5905.     186. o
  12   5   8   22923.   22517.     425. o
  13   5   8      24.     217.      72. o
  14   5   8     571.     996.     126. o
  15   5   8   31337.   30515.     602. o
  16   5   8    5718.    5906.     294. o
  17   5   8    2679.    2725.     250. o
  18   5   8   25898.   27424.     803. o
  19   5   8    2767.    2433.     424. o
   0   6   8   62175.   67132.     700. o
   1   6   8   58731.   57386.     434. o
   2   6   8    7778.   10159.     196. o
   3   6   8    2525.    2762.     102. o
   4   6   8   40618.   36956.     365. o
   5   6   8   26210.   25575.     291. o
   6   6   8    9330.    9917.     185. o
   7   6   8   21809.   20232.     260. o
   8   6   8    2454.    2715.     100. o
   9   6   8     299.     282.      38. o
  10   6   8   47933.   47886.     473. o
  11   6   8     256.     456.      60. o
  12   6   8   12845.   12994.     335. o
  13   6   8    6080.    5882.     239. o
  14   6   8    9483.    8796.     300. o
  15   6   8    1449.    1342.     162. o
  16   6   8   11706.   12889.     452. o
  17   6   8    3262.    3083.     282. o
  18   6   8     330.     508.     137. o
  19   6   8     601.     188.     279. <
   1   7   8   42827.   39539.     419. o
   2   7   8    7709.    7648.     181. o
   3   7   8    5149.    4319.     126. o
   4   7   8    2311.    2611.      95. o
   5   7   8   28838.   28598.     365. o
   6   7   8   10727.    9733.     196. o
   7   7   8    1289.    2029.      97. o
   8   7   8   41082.   41887.     394. o
   9   7   8    5019.    4826.     154. o
  10   7   8   12782.   11946.     245. o
  11   7   8   35222.   34241.     453. o
  12   7   8   12794.   12198.     312. o
  13   7   8     489.     563.      86. o
  14   7   8   36618.   36287.     693. o
  15   7   8     687.    1321.     173. o
  16   7   8   19965.   20005.     632. o
  17   7   8    1172.    1352.     159. o
  18   7   8    7079.    7349.     540. o
   0   8   8   37976.   38218.     646. o
   1   8   8   10488.   11118.     240. o
   2   8   8   23640.   23036.     301. o
   3   8   8   17910.   16963.     263. o
   4   8   8   12724.   13932.     242. o
   5   8   8    7247.    7432.     213. o
   7   8   8     280.     589.      60. o
   8   8   8    1527.    1487.      88. o
   9   8   8    4328.    4306.     160. o
  10   8   8   24132.   23891.     436. o
  11   8   8     760.     862.      86. o
  12   8   8   10027.    9252.     281. o
  13   8   8    3232.    3117.     191. o
  14   8   8    1959.    1998.     180. o
  15   8   8      52.     491.     117. o
  16   8   8     146.     827.     176. o
  17   8   8     374.     722.     141. o
  18   8   8     210.     -45.     225. <
   1   9   8   23878.   23426.     335. o
   2   9   8    3268.    3492.     134. o
   3   9   8    9700.   10089.     203. o
   4   9   8   31784.   30356.     353. o
   5   9   8    9172.    8155.     222. o
   6   9   8   51768.   51632.     639. o
   7   9   8   28105.   28901.     450. o
   8   9   8   42370.   43102.     518. o
   9   9   8      58.     572.      93. o
  10   9   8   61261.   58349.     697. o
  11   9   8   42115.   41602.     633. o
  12   9   8   54289.   54320.     924. o
  13   9   8     716.     727.     117. o
  14   9   8   31027.   31382.     765. o
  15   9   8      82.     571.     134. o
  16   9   8   22900.   23971.     768. o
  17   9   8     241.     500.     208. <
  18   9   8   21599.   22560.    1896. o
   1  10   8   19864.   21101.     328. o
   2  10   8   58194.   60203.     538. o
   3  10   8   31760.   33541.     427. o
   4  10   8   11067.   11333.     283. o
   5  10   8    7876.    8041.     254. o
   6  10   8   11581.   13738.     371. o
   7  10   8     111.     793.     115. o
   8  10   8    4247.    4881.     225. o
   9  10   8     932.    1239.     108. o
  10  10   8   15650.   15827.     428. o
  11  10   8     329.     274.      86. o
  12  10   8   21397.   20954.     596. o
  13  10   8    2708.    2923.     258. o
  14  10   8    5199.    5280.     326. o
  15  10   8    1022.    1222.     185. o
  16  10   8    9991.   10999.     727. o
  17  10   8    1739.    2894.     731. o
  18  10   8    2676.    2799.     615. o
   1  11   8    7584.    7189.     220. o
   2  11   8    2473.    3378.     152. o
   3  11   8   14511.   14439.     302. o
   4  11   8       8.     174.      56. o
   5  11   8      33.     300.      71. o
   6  11   8     117.    -183.      91. <
   7  11   8   36421.   35904.     613. o
   8  11   8    4729.    6333.     271. o
   9  11   8    2995.    3127.     171. o
  10  11   8    1586.    1733.     165. o
  11  11   8   72359.   73308.    1127. o
  12  11   8    1504.    1734.     206. o
  13  11   8    3521.    2549.     239. o
  14  11   8    8128.    8389.     424. o
  15  11   8   19448.   19782.     871. o
  16  11   8   12758.   14546.    1169. o
  17  11   8     595.    -160.     388. <
   0  12   8   19165.   19044.     588. o
   1  12   8     183.    1344.     133. o
   2  12   8   90542.   88901.     880. o
   3  12   8     910.    1400.     130. o
   4  12   8    5292.    6133.     250. o
   5  12   8      12.     199.      76. <
   6  12   8   24978.   23892.     619. o
   7  12   8    3136.    3945.     251. o
   8  12   8      84.     151.      88. <
   9  12   8    4784.    4688.     244. o
  10  12   8    7941.    8734.     404. o
  11  12   8    2736.    2998.     248. o
  12  12   8   20001.   19254.     675. o
  13  12   8    8071.    8149.     456. o
  14  12   8       6.     -32.     143. <
  15  12   8    7537.    6857.     817. o
   1  13   8    2382.    2696.     176. o
   2  13   8   13987.   13792.     364. o
   3  13   8   52004.   50864.     736. o
   4  13   8    7898.    7934.     306. o
   5  13   8     965.    1459.     163. o
   6  13   8   25137.   24917.     712. o
   7  13   8   50088.   50236.    1024. o
   8  13   8   49374.   49574.    1039. o
   9  13   8    7556.    7614.     383. o
  10  13   8   37329.   38656.     828. o
  11  13   8   30417.   31687.     878. o
  12  13   8   40373.   42565.    1034. o
  13  13   8     250.     625.     197. o
  14  13   8   38384.   38051.    2762. o
   0  14   8     109.     720.     159. o
   1  14   8   38954.   39296.     718. o
   2  14   8   31326.   30775.     625. o
   3  14   8   21088.   22966.     559. o
   4  14   8     434.     695.     117. o
   5  14   8   39623.   40709.     875. o
   6  14   8   17970.   19323.     615. o
   7  14   8   21218.   22618.     672. o
   8  14   8     480.     259.     118. <
   9  14   8    5834.    5339.     342. o
  10  14   8     300.     282.      99. <
  11  14   8    3089.    2813.     250. o
  12  14   8   10061.   11656.     872. o
  13  14   8      92.     799.     440. <
   1  15   8      11.     263.      88. <
   2  15   8    2268.    2470.     228. o
   3  15   8   10824.   11170.     462. o
   4  15   8     452.     605.     134. o
   5  15   8      50.     154.     121. <
   6  15   8     473.     523.     133. o
   7  15   8   24489.   25378.     744. o
   8  15   8     231.     650.     149. o
   9  15   8    6803.    6892.     404. o
  10  15   8     547.     803.     208. o
  11  15   8    8653.    8641.     971. o
  12  15   8    1353.    1560.     599. <
   0  16   8   27064.   27288.    1123. o
   1  16   8   10748.   10710.     453. o
   2  16   8   13713.   13540.     533. o
   3  16   8   11272.   11962.     552. o
   4  16   8    3530.    4577.     361. o
   5  16   8    8999.    8754.     470. o
   6  16   8   19628.   19319.     708. o
   7  16   8    4769.    4720.     365. o
   8  16   8     111.      36.     162. <
   9  16   8   10760.   10246.     854. o
  10  16   8      12.    -281.     359. <
   1  17   8    7296.    7671.     467. o
   2  17   8    1184.    1466.     219. o
   3  17   8    1717.    1460.     225. o
   4  17   8    2393.    2834.     358. o
   5  17   8    1796.    2098.     330. o
   6  17   8    1070.    1163.     282. o
   7  17   8    7031.    7260.     592. o
   8  17   8    8837.    9037.     977. o
   0  18   8   14150.   14664.    1358. o
   1  18   8   24323.   26411.    1252. o
   2  18   8    1635.    1454.     290. o
   3  18   8    9787.   11584.     813. o
   4  18   8    3732.    4328.     512. o
   5  18   8   14915.   15622.    1054. o
   1   1   9   11342.   10332.     105. o
   2   1   9    1494.    1685.      43. o
   3   1   9    7174.    8174.      92. o
   4   1   9    1128.    1292.      41. o
   5   1   9   80923.   82570.     342. o
   6   1   9   10608.   10855.     134. o
   7   1   9   12251.   12837.     156. o
   8   1   9    4976.    5013.     117. o
   9   1   9   50120.   47934.     388. o
  10   1   9    5777.    5635.     133. o
  11   1   9   10863.   11354.     197. o
  12   1   9    8644.    8353.     185. o
  13   1   9   40864.   39999.     446. o
  14   1   9   22716.   22236.     362. o
  15   1   9   14501.   14516.     336. o
  16   1   9   10658.   10546.     335. o
  17   1   9   19728.   19839.     475. o
  18   1   9    3100.    3319.     213. o
  19   1   9   13310.   13954.     485. o
  20   1   9    2868.    2498.     331. o
   0   2   9    1120.    2220.     107. o
   1   2   9   38312.   37715.     233. o
   2   2   9    1239.    1367.      40. o
   3   2   9    3095.    3120.      62. o
   4   2   9   17243.   18839.     162. o
   5   2   9   46693.   48694.     274. o
   7   2   9   14025.   13892.     173. o
   8   2   9    4637.    5246.     119. o
   9   2   9     614.     675.      50. o
  10   2   9      42.     248.      37. o
  11   2   9     239.     440.      47. o
  12   2   9    7233.    7289.     189. o
  13   2   9     212.     184.      44. o
  14   2   9      73.     -42.      46. <
  15   2   9    6704.    6588.     207. o
  16   2   9    5986.    6543.     250. o
  17   2   9   10017.   10023.     340. o
  18   2   9     876.     828.     104. o
  19   2   9     726.     596.     130. o
  20   2   9    3147.    3889.     515. o
  21   2   9    2904.    3058.     887. o
   2   3   9  106691.  108264.     402. o
   3   3   9   28137.   27725.     210. o
   4   3   9   19310.   19200.     178. o
   5   3   9    5428.    5954.      99. o
   6   3   9   10624.   11058.     146. o
   7   3   9   97020.   95876.     487. o
   8   3   9   69115.   70336.     463. o
   9   3   9   37678.   39716.     368. o
  10   3   9    2163.    2310.      94. o
  11   3   9  130333.  129824.     735. o
  12   3   9     460.     612.      60. o
  13   3   9   23579.   23112.     375. o
  14   3   9    4528.    4477.     173. o
  15   3   9   50411.   51582.     631. o
  16   3   9     467.     420.      72. o
  17   3   9   12928.   13325.     392. o
  18   3   9    9350.    8862.     374. o
  19   3   9   21876.   23163.     866. o
  20   3   9    1071.     654.     344. <
  21   3   9     236.     800.     633. <
   0   4   9    4213.    4623.     136. o
   1   4   9   45082.   45001.     306. o
   2   4   9  225699.  214545.     657. o
   4   4   9   14443.   15469.     176. o
   5   4   9    2675.    2978.      78. o
   6   4   9  103007.  101988.     460. o
   7   4   9   24976.   24532.     269. o
   8   4   9    2852.    2812.     101. o
   9   4   9   14102.   14803.     231. o
  10   4   9   59392.   61387.     496. o
  11   4   9   26058.   25249.     383. o
  12   4   9    8633.    8116.     218. o
  13   4   9       3.     156.      46. o
  14   4   9    1645.    1451.      99. o
  15   4   9   19393.   18539.     393. o
  16   4   9    8315.    8463.     304. o
  17   4   9   23163.   23934.     625. o
  18   4   9    1035.     908.     149. o
  19   4   9    1211.    1106.     264. o
  20   4   9   25248.   23388.    2415. o
   1   5   9   50802.   51316.     360. o
   2   5   9  100664.   97556.     509. o
   3   5   9   41065.   41916.     325. o
   4   5   9    5570.    5789.     124. o
   5   5   9   40854.   39955.     318. o
   6   5   9   12799.   12904.     177. o
   7   5   9   26424.   25891.     290. o
   8   5   9  158285.  157434.     784. o
   9   5   9   19687.   19162.     265. o
  10   5   9   54353.   52943.     465. o
  11   5   9   25352.   25657.     384. o
  12   5   9    7366.    7054.     234. o
  13   5   9   28737.   27182.     504. o
  14   5   9   62201.   61529.     747. o
  15   5   9      60.     232.      71. o
  16   5   9   21209.   20754.     554. o
  17   5   9   19643.   19028.     652. o
  18   5   9     433.     497.     147. o
  19   5   9     646.    1162.     331. o
   0   6   9   25476.   27302.     449. o
   1   6   9  324020.  322638.    1064. o
   2   6   9    3480.    4006.     118. o
   3   6   9   25732.   25810.     290. o
   4   6   9   45454.   44281.     413. o
   5   6   9   78095.   77053.     473. o
   7   6   9   44636.   42862.     384. o
   8   6   9   50682.   50932.     418. o
   9   6   9   10630.   10268.     201. o
  10   6   9    1680.    2007.     106. o
  11   6   9    5475.    5618.     189. o
  12   6   9   54532.   53290.     678. o
  13   6   9    2247.    2092.     140. o
  14   6   9     393.     544.      94. o
  15   6   9   24327.   23436.     585. o
  16   6   9   26922.   27819.     657. o
  17   6   9   43055.   43742.     999. o
  18   6   9     492.     488.     134. o
  19   6   9    3853.    1008.     445. <
   1   7   9    7816.    7650.     177. o
   2   7   9   67279.   65112.     503. o
   3   7   9   14828.   13972.     220. o
   4   7   9    1473.    1624.      78. o
   5   7   9      10.     362.      50. o
   6   7   9   18544.   18447.     272. o
   7   7   9   57061.   56702.     466. o
   8   7   9  122482.  121038.     660. o
   9   7   9    3884.    4496.     158. o
  10   7   9    7536.    6799.     192. o
  11   7   9   79282.   77925.     725. o
  12   7   9    1875.    2002.     127. o
  13   7   9    7103.    7116.     269. o
  14   7   9   36059.   35128.     684. o
  15   7   9   38733.   40565.     811. o
  16   7   9    5341.    4877.     273. o
  17   7   9     789.     639.     124. o
  18   7   9    9638.    9136.     592. o
   0   8   9   35454.   34790.     622. o
   1   8   9   37012.   34904.     393. o
   2   8   9  146902.  139231.     789. o
   3   8   9   17502.   17472.     271. o
   4   8   9   30949.   30825.     379. o
   5   8   9    6126.    6192.     179. o
   6   8   9  151684.  143157.     816. o
   7   8   9    8985.    8385.     204. o
   8   8   9    2798.    2674.     114. o
   9   8   9   45101.   44243.     522. o
  10   8   9   69839.   68330.     727. o
  11   8   9   13960.   13661.     314. o
  12   8   9     189.     128.      66. <
  13   8   9    6659.    6437.     288. o
  14   8   9    1998.    2164.     182. o
  15   8   9   31510.   30261.     713. o
  16   8   9   10980.   10661.     477. o
  17   8   9   34386.   35243.     856. o
  18   8   9    1212.     848.     213. o
   1   9   9    7705.    7128.     184. o
   2   9   9   75892.   72224.     570. o
   3   9   9   13128.   12110.     239. o
   4   9   9     211.     345.      52. o
   5   9   9    3420.    3724.     173. o
   6   9   9    6416.    6863.     241. o
   7   9   9   39033.   36711.     508. o
   8   9   9  150701.  146885.     985. o
   9   9   9    3246.    2993.     173. o
  10   9   9   15527.   15116.     381. o
  11   9   9   14694.   14670.     405. o
  12   9   9     730.    1080.     150. o
  13   9   9     499.     896.     141. o
  14   9   9   45056.   44111.     909. o
  15   9   9    1861.    1787.     184. o
  16   9   9    5009.    4964.     359. o
  17   9   9    1699.    2163.     337. o
  18   9   9   16133.   16490.    1636. o
   0  10   9   26743.   25660.     526. o
   1  10   9   93100.   92234.     708. o
   2  10   9   12063.   12101.     266. o
   3  10   9     507.    1054.      84. o
   4  10   9   28085.   26240.     409. o
   5  10   9   24610.   22850.     428. o
   6  10   9   18450.   19200.     456. o
   7  10   9   91734.   87288.     936. o
   8  10   9   43853.   42972.     739. o
   9  10   9    4460.    4256.     224. o
  10  10   9    3682.    3666.     206. o
  11  10   9    1899.    1641.     162. o
  12  10   9    9768.   10013.     415. o
  13  10   9   17837.   16805.     562. o
  14  10   9    5494.    5184.     322. o
  15  10   9   10588.    9917.     497. o
  16  10   9    1899.    2050.     315. o
  17  10   9   35080.   36208.    1824. o
  18  10   9      10.    -164.     245. <
   1  11   9      20.      62.      49. <
   2  11   9   59372.   57097.     589. o
   3  11   9     158.     392.      67. o
   4  11   9    2242.    2317.     126. o
   5  11   9     126.      95.      55. <
   6  11   9    1509.    1561.     159. o
   7  11   9      54.     757.     137. o
   8  11   9   67953.   65982.     899. o
   9  11   9     165.     212.      72. <
  10  11   9    1254.    1789.     197. o
  11  11   9     236.    1128.     175. o
  12  11   9    7371.    6796.     395. o
  13  11   9      78.     147.     101. <
  14  11   9   26746.   27925.     771. o
  15  11   9     784.    1704.     308. o
  16  11   9    8313.    8016.     858. o
  17  11   9     433.      39.     262. <
   0  12   9   50023.   48320.     946. o
   1  12   9    7399.    7830.     254. o
   2  12   9   38140.   37322.     534. o
   3  12   9   48418.   46703.     608. o
   4  12   9   25610.   24998.     492. o
   5  12   9     518.     873.     108. o
   6  12   9    9677.    9907.     406. o
   7  12   9    9051.    9110.     370. o
   8  12   9   14113.   13607.     481. o
   9  12   9   35386.   35019.     748. o
  10  12   9    3685.    4281.     284. o
  11  12   9   23834.   23773.     674. o
  12  12   9    1803.    1668.     211. o
  13  12   9   10239.    9514.     487. o
  14  12   9     836.     963.     220. o
  15  12   9    4033.    3200.     551. o
   1  13   9     614.     571.      77. o
   2  13   9   26060.   25512.     553. o
   3  13   9     411.     972.     132. o
   4  13   9   24177.   23498.     529. o
   5  13   9    7998.    8538.     414. o
   6  13   9   13420.   13238.     478. o
   7  13   9     328.    1181.     176. o
   8  13   9   15161.   17269.     619. o
   9  13   9    8302.    9217.     429. o
  10  13   9    4401.    4677.     298. o
  11  13   9    2360.    2852.     276. o
  12  13   9   25371.   27509.     838. o
  13  13   9    4526.    5310.     596. o
  14  13   9    9106.   10709.    1465. o
   0  14   9   13973.   13925.     562. o
   1  14   9    3578.    4076.     234. o
   2  14   9   36545.   36934.     659. o
   3  14   9   34868.   35570.     694. o
   4  14   9    5629.    5571.     298. o
   5  14   9    1730.    2066.     235. o
   6  14   9   41641.   41314.     958. o
   7  14   9   37270.   39872.     953. o
   8  14   9     960.    1110.     172. o
   9  14   9    7181.    7140.     383. o
  10  14   9    5838.    5870.     334. o
  11  14   9      15.      89.     130. <
  12  14   9     487.     655.     276. <
  13  14   9   25250.   23999.    2188. o
   1  15   9     747.     646.     103. o
   2  15   9   22239.   22105.     647. o
   3  15   9   14886.   13910.     516. o
   4  15   9   21163.   22004.     617. o
   5  15   9     933.     916.     149. o
   6  15   9   15379.   15684.     579. o
   7  15   9   31063.   30790.     818. o
   8  15   9   17325.   18893.     655. o
   9  15   9    6046.    6824.     376. o
  10  15   9    5317.    5995.     577. o
  11  15   9   26727.   27029.    1674. o
  12  15   9   19119.   17809.    1908. o
   0  16   9     697.    1195.     275. o
   1  16   9    1218.    1440.     188. o
   2  16   9     753.    1162.     183. o
   3  16   9   74113.   76254.    1366. o
   4  16   9    1962.    2824.     292. o
   5  16   9    7314.    7831.     453. o
   6  16   9    3463.    3864.     328. o
   7  16   9    3805.    4300.     414. o
   8  16   9    3292.    3359.     374. o
   9  16   9   14473.   15893.    1054. o
  10  16   9     192.      46.     218. <
   1  17   9    3162.    3069.     287. o
   2  17   9    6268.    6999.     593. o
   3  17   9    1863.    2329.     347. o
   4  17   9   31725.   32344.    1120. o
   5  17   9    9318.    9741.     628. o
   6  17   9   27769.   28988.    1091. o
   7  17   9    1781.    1877.     292. o
   8  17   9      47.     209.     309. <
   0  18   9     301.    1342.     425. o
   1  18   9    1584.    1423.     318. o
   2  18   9   13932.   14734.     822. o
   3  18   9   37678.   41333.    1502. o
   4  18   9     188.     354.     209. <
   5  18   9    3164.    2727.     467. o
   0   0  10    1824.    1613.      78. o
   1   0  10  449927.  449282.     890. o
   2   0  10  430281.  433111.     936. o
   3   0  10  410318.  429330.     932. o
   4   0  10  202364.  206829.     706. o
   5   0  10  253408.  259083.     883. o
   6   0  10    5316.    5166.     132. o
   7   0  10   51246.   50521.     453. o
   8   0  10    5914.    6145.     168. o
   9   0  10     423.     624.      56. o
  10   0  10  266214.  267178.    1306. o
  11   0  10    1181.    1313.      95. o
  12   0  10   29162.   29660.     510. o
  13   0  10    1752.    1596.     142. o
  14   0  10     151.     180.      82. <
  15   0  10   51943.   50755.     919. o
  16   0  10   12671.   12619.     540. o
  17   0  10   21803.   21065.     667. o
  18   0  10    2146.    1790.     203. o
  19   0  10   14122.   13202.     632. o
  20   0  10   54612.   55854.    3234. o
   1   1  10  143898.  147015.     407. o
   2   1  10   12720.   11952.     117. o
   3   1  10     499.     452.      24. o
   4   1  10   37794.   39030.     215. o
   5   1  10   15094.   16072.     152. o
   6   1  10   91017.   96636.     392. o
   7   1  10    9788.   10717.     142. o
   8   1  10   92445.   94682.     496. o
   9   1  10   52616.   54116.     416. o
  10   1  10   27986.   27966.     296. o
  11   1  10  132801.  135329.     667. o
  12   1  10   34586.   34263.     373. o
  13   1  10    1085.    1243.      83. o
  14   1  10   36017.   37106.     494. o
  15   1  10    7351.    7187.     236. o
  16   1  10    4476.    4571.     224. o
  17   1  10    1009.     927.      99. o
  18   1  10     121.     168.      87. <
  19   1  10   27016.   28111.     687. o
  20   1  10     224.     -28.     149. <
   0   2  10  450098.  445931.    1200. o
   1   2  10   46420.   48327.     284. o
   2   2  10    4271.    4609.      75. o
   3   2  10    4498.    4524.      78. o
   4   2  10   29718.   30749.     209. o
   5   2  10    1801.    1949.      57. o
   6   2  10   93824.   95730.     412. o
   7   2  10    1641.    1924.      64. o
   8   2  10  104693.  107138.     536. o
   9   2  10   26507.   27429.     292. o
  10   2  10   57108.   55391.     410. o
  11   2  10   18529.   18415.     243. o
  12   2  10   43625.   43161.     441. o
  13   2  10    4252.    4161.     160. o
  14   2  10    6609.    6272.     203. o
  15   2  10   26799.   26869.     470. o
  16   2  10   12578.   12711.     347. o
  17   2  10   23726.   24276.     530. o
  18   2  10    1657.    1343.     145. o
  19   2  10    4435.    4132.     321. o
  20   2  10   24750.   23145.    1229. o
  21   2  10    5634.    5889.    1192. o
   1   3  10   96504.   96838.     401. o
   2   3  10   35164.   34232.     232. o
   3   3  10     826.     940.      40. o
   4   3  10   18706.   20178.     180. o
   5   3  10   16265.   17201.     168. o
   6   3  10   16351.   16999.     181. o
   7   3  10    1587.    1661.      67. o
   8   3  10   58949.   58956.     430. o
   9   3  10  100992.  102366.     597. o
  10   3  10   28706.   29400.     334. o
  11   3  10   30545.   31100.     368. o
  12   3  10     200.    1098.      95. o
  13   3  10   12590.   12323.     277. o
  14   3  10    2625.    2623.     139. o
  15   3  10   29878.   30129.     503. o
  16   3  10     151.     322.      74. o
  17   3  10      47.     -28.      73. <
  18   3  10    9154.    9646.     393. o
  19   3  10    4982.    4829.     404. o
  20   3  10    1191.    1649.     448. o
  21   3  10   38232.   36952.    2941. o
   0   4  10   25172.   26097.     307. o
   1   4  10  221495.  215805.     654. o
   2   4  10  208866.  203427.     678. o
   3   4  10  125295.  123880.     525. o
   4   4  10  122699.  119533.     487. o
   5   4  10   45436.   43923.     299. o
   6   4  10    1451.    1746.      64. o
   7   4  10   39303.   39639.     324. o
   8   4  10      13.     158.      34. o
   9   4  10    5246.    5431.     140. o
  10   4  10  137350.  135805.     723. o
  11   4  10    1730.    1626.      92. o
  12   4  10   16460.   15622.     315. o
  13   4  10    2014.    2018.     126. o
  14   4  10     912.     786.      78. o
  15   4  10    6829.    6169.     237. o
  16   4  10   13940.   14226.     408. o
  17   4  10   13695.   13382.     494. o
  18   4  10     274.     430.     132. o
  19   4  10    3346.    3468.     504. o
  20   4  10   28314.   27920.    2576. o
   1   5  10   69187.   68562.     416. o
   2   5  10    3808.    3553.     100. o
   3   5  10    3480.    3776.     100. o
   4   5  10   13835.   13767.     194. o
   5   5  10   52945.   50110.     363. o
   6   5  10   18892.   18847.     210. o
   7   5  10     763.     845.      51. o
   8   5  10   37318.   35688.     351. o
   9   5  10    9599.    9931.     195. o
  10   5  10   19251.   20242.     286. o
  11   5  10  116719.  114298.     808. o
  12   5  10    8808.    8438.     253. o
  13   5  10    3968.    4086.     192. o
  14   5  10    8439.    8760.     306. o
  15   5  10     185.      29.      84. <
  16   5  10    4487.    4413.     262. o
  17   5  10   21854.   22578.     711. o
  18   5  10     306.     268.     123. <
  19   5  10   21577.   22705.    1273. o
   0   6  10  159873.  153365.    1116. o
   1   6  10    6125.    6923.     161. o
   2   6  10      66.     149.      28. o
   3   6  10   16663.   16624.     239. o
   4   6  10    2379.    2614.     100. o
   5   6  10    4768.    5227.     123. o
   6   6  10   85035.   82151.     506. o
   7   6  10       1.     330.      46. o
   8   6  10    8918.    8126.     170. o
   9   6  10   10391.   10232.     207. o
  10   6  10   15922.   15376.     276. o
  11   6  10      14.     256.      57. o
  12   6  10   24436.   23498.     453. o
  13   6  10    1073.    1559.     139. o
  14   6  10    7916.    7429.     272. o
  15   6  10    1154.    1535.     167. o
  16   6  10   18578.   18305.     536. o
  17   6  10     947.    1353.     201. o
  18   6  10     205.     200.     132. <
  19   6  10     575.     -36.     219. <
   1   7  10    5458.    5687.     156. o
   2   7  10    1289.    1642.      82. o
   3   7  10    9031.    8045.     170. o
   4   7  10   49195.   47036.     419. o
   5   7  10   22190.   22390.     298. o
   6   7  10   25410.   25340.     314. o
   7   7  10   49121.   47791.     427. o
   8   7  10    9406.    9519.     203. o
   9   7  10   33445.   32874.     430. o
  10   7  10   17530.   17906.     312. o
  11   7  10    4476.    4097.     166. o
  12   7  10   14095.   14528.     332. o
  13   7  10   13095.   12860.     342. o
  14   7  10    2284.    2492.     199. o
  15   7  10   58809.   57524.     907. o
  16   7  10    5793.    5797.     299. o
  17   7  10     164.      83.     108. <
  18   7  10    6520.    7110.     550. o
  19   7  10    3550.    2824.     696. o
   0   8  10       6.     562.      86. o
   1   8  10     101.     586.      63. o
   2   8  10     184.     896.      75. o
   3   8  10   10677.   12800.     248. o
   4   8  10   41470.   39844.     439. o
   5   8  10     226.     559.      72. o
   6   8  10   36555.   35733.     426. o
   7   8  10     109.     246.      44. o
   8   8  10    9055.    8973.     224. o
   9   8  10    1088.    1153.      95. o
  10   8  10    1609.    1717.     121. o
  11   8  10      17.      56.      58. <
  12   8  10    1900.    1668.     130. o
  13   8  10    2521.    3052.     204. o
  14   8  10    8129.    7493.     344. o
  15   8  10    2382.    2123.     199. o
  16   8  10   16244.   16217.     539. o
  17   8  10    1451.    1735.     229. o
  18   8  10    3650.    3790.     490. o
  19   8  10    4753.    4997.     925. o
   1   9  10     302.     221.      39. o
   2   9  10    1604.    1826.      96. o
   3   9  10    8024.    8024.     190. o
   4   9  10    6762.    6180.     176. o
   5   9  10   83303.   81072.     777. o
   6   9  10    1609.    1904.     135. o
   7   9  10    1881.    2399.     151. o
   8   9  10     590.    1620.     134. o
   9   9  10   31750.   30726.     553. o
  10   9  10    2097.    2261.     157. o
  11   9  10   10656.   11132.     351. o
  12   9  10     706.    1099.     164. o
  13   9  10   38592.   38134.     824. o
  14   9  10      44.     294.     110. <
  15   9  10     499.     426.     116. o
  16   9  10    1163.    1052.     156. o
  17   9  10   31476.   32468.    1416. o
  18   9  10    1424.    1197.     502. <
   0  10  10    1186.    1776.     156. o
   1  10  10   43219.   43447.     491. o
   2  10  10    1390.    1716.     102. o
   3  10  10   28272.   27571.     393. o
   4  10  10   45786.   45093.     536. o
   5  10  10   10286.   10442.     291. o
   6  10  10   40671.   40768.     605. o
   8  10  10    9698.    9934.     359. o
   9  10  10      11.     -19.      71. <
  10  10  10       3.     189.      67. <
  11  10  10    4162.    4119.     260. o
  12  10  10    3971.    4013.     264. o
  13  10  10    5641.    6017.     353. o
  14  10  10    5713.    5694.     334. o
  15  10  10    7589.    7639.     431. o
  16  10  10   12766.   12294.     762. o
  17  10  10    8986.    9691.     953. o
  18  10  10    1956.    2601.     669. o
   1  11  10     576.     513.      66. o
   2  11  10   16736.   17810.     349. o
   3  11  10   37090.   35396.     446. o
   4  11  10   20987.   20568.     368. o
   5  11  10     952.     990.      87. o
   6  11  10   32284.   33036.     696. o
   7  11  10   55269.   54800.     856. o
   8  11  10   62133.   63017.     933. o
   9  11  10    3191.    4300.     245. o
  10  11  10   50746.   49886.     924. o
  11  11  10   26300.   25526.     673. o
  12  11  10   36719.   36901.     909. o
  13  11  10    2723.    2837.     263. o
  14  11  10   19569.   19217.     641. o
  15  11  10   30534.   31210.    1216. o
  16  11  10   17951.   17397.    1264. o
   0  12  10      12.    1573.     203. o
   1  12  10  102154.   98677.     844. o
   2  12  10   30015.   29565.     456. o
   3  12  10   59117.   59289.     690. o
   4  12  10     154.     761.     105. o
   5  12  10   33491.   32181.     603. o
   6  12  10   28399.   28437.     633. o
   7  12  10   11591.   11191.     398. o
   8  12  10       7.      18.      67. <
   9  12  10    2811.    3445.     252. o
  10  12  10   10392.    9839.     429. o
  11  12  10    2227.    2636.     238. o
  12  12  10     458.     139.     135. <
  13  12  10    6157.    6462.     406. o
  14  12  10    7559.    7698.     610. o
  15  12  10    7695.    7189.     826. o
   1  13  10   16704.   16166.     401. o
   2  13  10    3788.    4322.     234. o
   3  13  10      24.     145.      65. <
   4  13  10   14920.   14821.     406. o
   5  13  10   10602.   11049.     402. o
   6  13  10   11957.   11766.     455. o
   7  13  10    1995.    2428.     218. o
   8  13  10   15654.   15773.     505. o
   9  13  10   24747.   24335.     687. o
  10  13  10   16012.   15824.     534. o
  11  13  10     117.     130.     106. <
  12  13  10    3092.    4310.     346. o
  13  13  10   21789.   22868.    1208. o
  14  13  10     348.    -321.     446. <
   0  14  10   37536.   37477.     925. o
   1  14  10    8293.    8365.     328. o
   2  14  10      56.     201.      90. <
   3  14  10    6456.    7044.     314. o
   4  14  10   15660.   16319.     545. o
   5  14  10    1265.    1276.     172. o
   6  14  10   11045.   11401.     509. o
   7  14  10      30.     858.     206. o
   8  14  10   18033.   18548.     614. o
   9  14  10    1423.    1102.     158. o
  10  14  10     295.     387.     106. o
  11  14  10    5406.    6208.     462. o
  12  14  10   10865.   10503.    1022. o
  13  14  10    6013.    4785.     928. o
   1  15  10    3539.    2925.     209. o
   2  15  10    3871.    3906.     281. o
   3  15  10    3201.    3744.     265. o
   4  15  10   12431.   12829.     512. o
   5  15  10    6108.    5996.     358. o
   6  15  10   20990.   20921.     667. o
   7  15  10    5158.    5947.     351. o
   8  15  10   28886.   30927.     791. o
   9  15  10      82.     333.     137. <
  10  15  10   16185.   17141.    1078. o
  11  15  10   16393.   18029.    1376. o
  12  15  10   13169.   11246.    1513. o
   0  16  10   11976.   11563.     739. o
   1  16  10   43685.   44120.     983. o
   2  16  10   26805.   26918.     749. o
   3  16  10   33663.   33247.     906. o
   4  16  10   15351.   16873.     652. o
   5  16  10   29528.   30629.     886. o
   6  16  10    4753.    4492.     352. o
   7  16  10   11133.   10548.     594. o
   8  16  10    1766.    1747.     252. o
   9  16  10    2300.    2361.     425. o
  10  16  10   12693.   10463.    1436. o
   1  17  10    3567.    3671.     401. o
   2  17  10     722.     547.     188. <
   3  17  10    1139.    1085.     240. o
   4  17  10      37.     254.     191. <
   5  17  10    1668.    1643.     297. o
   6  17  10     765.     982.     236. o
   7  17  10    1047.     819.     225. o
   8  17  10    2654.    1580.     461. o
   0  18  10   36896.   38264.    2142. o
   1  18  10     934.     869.     235. o
   2  18  10    8436.    8333.     622. o
   3  18  10    3696.    3744.     457. o
   4  18  10    1716.    1873.     357. o
   5  18  10    2642.    2649.     490. o
   6  18  10   25043.   29620.    2506. o
   1   1  11    1632.    2063.      51. o
   2   1  11    1116.    1074.      37. o
   3   1  11     788.     803.      31. o
   4   1  11      81.     235.      21. o
   6   1  11   15366.   15956.     165. o
   7   1  11     118.     247.      26. o
   8   1  11    4078.    3977.     100. o
   9   1  11     911.     953.      56. o
  10   1  11   19395.   19671.     248. o
  11   1  11    1730.    2181.      91. o
  12   1  11   29187.   28981.     349. o
  13   1  11    2190.    2478.     125. o
  14   1  11   35126.   35544.     489. o
  15   1  11      83.      83.      63. <
  16   1  11   29336.   27867.     547. o
  17   1  11      54.     192.      85. <
  18   1  11   22408.   22189.     528. o
  19   1  11    1908.    1655.     179. o
  20   1  11   15512.   15391.     844. o
   0   2  11   26383.   25393.     290. o
   1   2  11    5038.    5856.     103. o
   2   2  11   35646.   36443.     213. o
   3   2  11     586.     605.      32. o
   4   2  11    9541.    9649.     119. o
   5   2  11    3857.    4094.      84. o
   6   2  11     535.    1007.      49. o
   7   2  11    5533.    5776.     116. o
   8   2  11   13434.   14231.     200. o
   9   2  11       9.     115.      27. o
  10   2  11    9098.    8808.     169. o
  11   2  11    2397.    2120.      85. o
  12   2  11    5679.    5463.     157. o
  13   2  11    6933.    6720.     201. o
  14   2  11    2132.    2544.     142. o
  15   2  11    5355.    5098.     215. o
  16   2  11    1138.    1222.     111. o
  17   2  11    2192.    1924.     149. o
  18   2  11    4169.    4696.     265. o
  19   2  11   10384.   10598.     552. o
  20   2  11     985.     736.     229. o
   1   3  11   55974.   57772.     307. o
   2   3  11    2459.    3110.      74. o
   3   3  11     470.     459.      29. o
   4   3  11   95208.   97882.     405. o
   5   3  11   15698.   16190.     172. o
   6   3  11  141771.  143833.     538. o
   7   3  11    1430.    1491.      63. o
   8   3  11   65710.   66654.     443. o
   9   3  11   50993.   51784.     423. o
  10   3  11  165924.  168491.     759. o
  11   3  11    9251.    8791.     198. o
  12   3  11  138209.  137126.     851. o
  13   3  11   18643.   18405.     340. o
  14   3  11   48487.   48693.     624. o
  15   3  11     897.    1335.     118. o
  16   3  11   33976.   33809.     573. o
  17   3  11    4707.    4694.     236. o
  18   3  11   44964.   45705.     851. o
  19   3  11    2935.    2929.     316. o
  20   3  11    6043.    6232.     835. o
   0   4  11  155843.  155861.     764. o
   1   4  11  147251.  148773.     557. o
   2   4  11    8845.   11286.     162. o
   3   4  11  305626.  298293.     818. o
   4   4  11   22894.   24440.     218. o
   5   4  11   38889.   38745.     282. o
   6   4  11     773.     966.      48. o
   7   4  11     546.     534.      35. o
   8   4  11   34398.   36481.     356. o
   9   4  11   24723.   25432.     308. o
  10   4  11   37257.   38848.     381. o
  11   4  11     693.     874.      65. o
  12   4  11    7252.    7282.     217. o
  13   4  11   11868.   11321.     299. o
  14   4  11   13835.   13451.     356. o
  15   4  11    2892.    2636.     160. o
  16   4  11      22.      60.      77. <
  17   4  11    2903.    2953.     232. o
  18   4  11   13892.   14956.     592. o
  19   4  11   27003.   27053.    1366. o
  20   4  11     840.    1350.     584. <
   1   5  11   78315.   77088.     440. o
   2   5  11   27558.   28483.     285. o
   3   5  11      53.     239.      29. o
   4   5  11   54080.   52701.     376. o
   5   5  11    1738.    2458.      83. o
   6   5  11   13381.   12912.     181. o
   7   5  11     462.     767.      52. o
   8   5  11    4228.    4467.     128. o
   9   5  11   81540.   80269.     536. o
  10   5  11   19827.   19486.     287. o
  11   5  11    7449.    9069.     230. o
  12   5  11   18437.   18179.     373. o
  13   5  11   24027.   23756.     457. o
  14   5  11    5084.    4963.     227. o
  15   5  11     154.      96.      70. <
  16   5  11    1583.    1577.     153. o
  17   5  11    2903.    2769.     261. o
  18   5  11     101.     164.     116. <
  19   5  11    9812.   10390.     711. o
   0   6  11  219511.  224701.    1369. o
   1   6  11   29992.   29712.     340. o
   2   6  11    9978.    9597.     188. o
   3   6  11   28722.   27792.     303. o
   4   6  11   14962.   14572.     222. o
   5   6  11    9207.    9489.     171. o
   6   6  11     466.    1040.      63. o
   7   6  11   62521.   62101.     480. o
   8   6  11   12535.   12197.     218. o
   9   6  11      97.     286.      45. o
  10   6  11   46260.   44443.     467. o
  11   6  11   18288.   17686.     325. o
  12   6  11    8358.    8057.     268. o
  13   6  11   62172.   60295.     768. o
  14   6  11   10392.   10013.     321. o
  15   6  11   23659.   24636.     583. o
  16   6  11    4027.    4230.     252. o
  17   6  11    4720.    4338.     306. o
  18   6  11   14155.   15357.     703. o
  19   6  11   27300.   31375.    2092. o
   1   7  11   35997.   34397.     373. o
   2   7  11    3346.    3687.     116. o
   3   7  11   14609.   13900.     226. o
   4   7  11  127481.  125341.     718. o
   5   7  11      54.     267.      40. o
   6   7  11  133492.  127208.     744. o
   7   7  11    3315.    3434.     116. o
   8   7  11   32137.   31912.     394. o
   9   7  11   56914.   56023.     541. o
  10   7  11  102924.   97538.     703. o
  11   7  11    1496.    1570.     102. o
  12   7  11  121549.  117957.     982. o
  13   7  11   25048.   24874.     496. o
  14   7  11   20210.   20000.     525. o
  15   7  11    3708.    4976.     277. o
  16   7  11    8572.    8134.     357. o
  17   7  11    1125.    1065.     158. o
  18   7  11   25691.   26729.    1148. o
  19   7  11    7339.    7855.    1081. o
   0   8  11   53779.   52226.     639. o
   1   8  11   82756.   79251.     589. o
   2   8  11    5525.    6260.     163. o
   3   8  11  353030.  329550.    1225. o
   4   8  11    5818.    5769.     161. o
   5   8  11   86581.   83840.     644. o
   6   8  11    1389.    1655.      92. o
   7   8  11    2082.    2134.     118. o
   8   8  11   13587.   13731.     279. o
   9   8  11   40913.   40065.     502. o
  10   8  11   15544.   15130.     310. o
  11   8  11   19023.   18804.     374. o
  12   8  11   17558.   16618.     393. o
  13   8  11   18273.   17763.     479. o
  14   8  11    1346.    1212.     142. o
  15   8  11    4295.    3606.     248. o
  16   8  11    7254.    7319.     369. o
  17   8  11     231.     296.     163. <
  18   8  11   12664.   13418.     906. o
  19   8  11   36115.   37045.    2436. o
   1   9  11   17265.   16452.     277. o
   2   9  11   22623.   21863.     319. o
   3   9  11     223.     341.      45. o
   4   9  11   47831.   45334.     506. o
   5   9  11     182.    1009.      88. o
   6   9  11   74575.   70470.     796. o
   7   9  11    1883.    2185.     141. o
   8   9  11     699.     667.      77. o
   9   9  11   47384.   46131.     650. o
  10   9  11   20874.   19808.     439. o
  11   9  11    4766.    4938.     228. o
  12   9  11   76697.   74844.    1040. o
  13   9  11    8785.    8969.     404. o
  14   9  11      59.     -19.     100. <
  15   9  11    3766.    3464.     264. o
  16   9  11     203.      82.      92. <
  17   9  11      38.    -110.     180. <
  18   9  11   15529.   16374.    1638. o
   0  10  11   26382.   26535.     528. o
   1  10  11   60410.   58214.     573. o
   2  10  11    2182.    2217.     115. o
   3  10  11    1503.    1779.     103. o
   4  10  11      88.     448.      71. o
   5  10  11   11981.   11778.     300. o
   6  10  11     933.    1357.     119. o
   7  10  11  109218.  105668.     949. o
   8  10  11   13847.   12742.     385. o
   9  10  11     255.     357.      79. o
  10  10  11   21778.   21467.     507. o
  11  10  11    2457.    2308.     190. o
  12  10  11    2149.    2089.     191. o
  13  10  11   59655.   57480.    1055. o
  14  10  11     158.     249.     117. <
  15  10  11    6901.    6765.     413. o
  16  10  11    7953.    7282.     583. o
  17  10  11    1141.    1535.     394. o
   1  11  11   14515.   13181.     302. o
   2  11  11   31904.   31130.     476. o
   3  11  11     899.    1016.      81. o
   4  11  11   18834.   17641.     343. o
   5  11  11    8332.    8306.     261. o
   6  11  11   14630.   14096.     387. o
   7  11  11    1976.    2641.     180. o
   8  11  11    8936.    9993.     339. o
   9  11  11   23473.   23038.     522. o
  10  11  11    8656.    8500.     391. o
  11  11  11    2134.    2659.     234. o
  12  11  11   24531.   24652.     749. o
  13  11  11     342.    1352.     217. o
  14  11  11    6464.    6888.     390. o
  15  11  11    6316.    7017.     579. o
  16  11  11    2747.    3048.     539. o
   0  12  11   17485.   18477.     518. o
   1  12  11    4478.    5013.     210. o
   2  12  11     461.     928.      90. o
   3  12  11  124357.  120522.     888. o
   4  12  11    8438.    9022.     306. o
   5  12  11    8986.    9397.     334. o
   6  12  11   22631.   23386.     578. o
   7  12  11     211.     334.      86. o
   8  12  11     327.     520.      99. o
   9  12  11   40926.   41349.     764. o
  10  12  11    8078.    7587.     378. o
  11  12  11   13471.   13477.     508. o
  12  12  11      83.      20.     109. <
  13  12  11    7792.    8279.     460. o
  14  12  11    1963.    2286.     339. o
  15  12  11    1999.    3514.     859. o
   1  13  11    4075.    4300.     215. o
   2  13  11   26332.   25682.     533. o
   3  13  11    1798.    1447.     127. o
   4  13  11   14806.   15610.     441. o
   5  13  11   24884.   24648.     599. o
   6  13  11   10861.   11876.     493. o
   7  13  11    4850.    4820.     298. o
   8  13  11    5497.    5681.     310. o
   9  13  11     778.    1108.     172. o
  10  13  11   13974.   14828.     519. o
  11  13  11    2711.    3030.     281. o
  12  13  11   32478.   34332.     999. o
  13  13  11      30.     106.     189. <
  14  13  11     327.    -161.     360. <
   0  14  11      11.     552.     143. o
   1  14  11   62590.   62801.     836. o
   2  14  11    1415.    1392.     137. o
   3  14  11    1087.     945.     123. o
   4  14  11   18246.   18363.     630. o
   5  14  11   24232.   24996.     738. o
   6  14  11   13532.   14471.     571. o
   7  14  11   68179.   69364.    1265. o
   8  14  11    1471.    1623.     204. o
   9  14  11      79.     -98.      99. <
  10  14  11    1397.    1185.     160. o
  11  14  11     134.      81.     201. <
  12  14  11     377.     130.     220. <
  13  14  11   14606.   15455.    1761. o
   1  15  11     120.     255.      83. o
   2  15  11   35803.   36720.     791. o
   3  15  11    2533.    2702.     216. o
   4  15  11    1045.    1400.     184. o
   5  15  11   36199.   36968.     874. o
   6  15  11    3915.    4277.     336. o
   7  15  11    3274.    3858.     330. o
   8  15  11   79192.   83424.    1361. o
   9  15  11     356.    1338.     265. o
  10  15  11   21861.   23319.    1526. o
  11  15  11    3950.    5232.     757. o
  12  15  11    1360.     605.     459. <
   0  16  11     559.    1316.     286. o
   1  16  11   17147.   17291.     615. o
   2  16  11      71.     900.     180. o
   3  16  11    3067.    3779.     319. o
   4  16  11   31986.   35017.     940. o
   5  16  11     813.    1365.     220. o
   6  16  11   14157.   14769.     746. o
   7  16  11    7293.    7188.     491. o
   8  16  11    3169.    3348.     413. o
   9  16  11   10628.   10500.     855. o
  10  16  11      29.     151.     347. <
   1  17  11     128.     119.     135. <
   2  17  11    9623.    9372.     625. o
   3  17  11    3702.    2799.     363. o
   4  17  11    2744.    3171.     411. o
   5  17  11   30778.   32405.    1135. o
   6  17  11    1313.    1232.     248. o
   7  17  11    4162.    3784.     515. o
   8  17  11    9048.   10165.    1001. o
   0  18  11      40.    2093.     575. o
   1  18  11   32879.   35448.    1438. o
   2  18  11      33.    -135.     208. <
   3  18  11     178.    -288.     229. <
   4  18  11   20843.   22740.    1118. o
   5  18  11    9867.   11270.    1100. o
   6  18  11    4587.    5782.    1123. o
   0   0  12  605634.  603391.    1704. o
   1   0  12  120798.  128696.     564. o
   2   0  12  292397.  304795.     846. o
   3   0  12  526519.  544447.    1190. o
   4   0  12 1046130. 1052770.    1679. o
   5   0  12   47990.   46776.     363. o
   6   0  12     962.    1041.      58. o
   7   0  12    4288.    4315.     131. o
   8   0  12   54865.   56807.     510. o
   9   0  12   42360.   44031.     489. o
  10   0  12   16056.   17691.     314. o
  11   0  12   13720.   13038.     309. o
  12   0  12    2902.    2901.     162. o
  13   0  12   50907.   49449.     810. o
  14   0  12   90664.   88868.    1203. o
  15   0  12    1532.    1401.     170. o
  16   0  12   12014.   11796.     490. o
  17   0  12     420.     393.     106. o
  18   0  12   42200.   41192.     979. o
  19   0  12   45729.   46259.    1298. o
  20   0  12   19440.   21345.    2003. o
   1   1  12    4750.    4931.      82. o
   2   1  12   31027.   31448.     198. o
   3   1  12   33927.   36032.     208. o
   4   1  12   47321.   48422.     255. o
   5   1  12  232891.  238211.     636. o
   6   1  12   71062.   74127.     361. o
   8   1  12    1191.    1444.      57. o
   9   1  12   32205.   33235.     320. o
  10   1  12   46931.   46444.     390. o
  11   1  12   44831.   45125.     395. o
  12   1  12   80698.   81817.     606. o
  13   1  12   73797.   71498.     665. o
  14   1  12      17.      90.      55. <
  15   1  12   13590.   13958.     355. o
  16   1  12      12.     130.      68. <
  17   1  12   36876.   36863.     660. o
  18   1  12   22691.   23704.     527. o
  19   1  12     733.     886.     166. o
  20   1  12    1433.    1154.     259. o
   0   2  12   10921.   10266.     204. o
   1   2  12   92480.   93845.     426. o
   2   2  12   29456.   31981.     212. o
   3   2  12   49414.   49800.     271. o
   4   2  12   26793.   28196.     212. o
   5   2  12    1856.    1984.      63. o
   6   2  12  126342.  129508.     507. o
   7   2  12   80224.   82845.     441. o
   8   2  12    1632.    1753.      65. o
   9   2  12   13011.   12975.     197. o
  10   2  12    5243.    5072.     129. o
  11   2  12    1129.    1175.      64. o
  12   2  12    4653.    4744.     147. o
  13   2  12   50318.   48992.     519. o
  14   2  12   63197.   64381.     738. o
  15   2  12    5485.    5118.     215. o
  16   2  12    4407.    4308.     204. o
  17   2  12    1427.    1502.     139. o
  18   2  12   30184.   30086.     651. o
  19   2  12   27540.   29054.     877. o
  20   2  12    8302.    7777.     716. o
   1   3  12    1724.    2080.      66. o
   2   3  12   80001.   79917.     358. o
   4   3  12   44590.   44442.     279. o
   5   3  12   98042.   95738.     445. o
   6   3  12   25206.   25559.     238. o
   7   3  12    2517.    2726.      86. o
   8   3  12   17682.   17900.     226. o
   9   3  12   10611.   11225.     195. o
  10   3  12    8436.    8719.     173. o
  11   3  12    9714.   10189.     213. o
  12   3  12   45685.   44543.     491. o
  13   3  12     991.    1313.     111. o
  14   3  12    2456.    2513.     140. o
  15   3  12   40244.   39229.     575. o
  16   3  12    1672.    1810.     139. o
  17   3  12    3305.    3694.     217. o
  18   3  12   11340.   11348.     430. o
  19   3  12    6135.    6248.     454. o
  20   3  12    6286.    6692.     827. o
   0   4  12  109715.  102632.     636. o
   1   4  12     415.     696.      44. o
   2   4  12  135084.  136740.     556. o
   3   4  12  249302.  239273.     703. o
   4   4  12  186684.  178369.     595. o
   5   4  12   16750.   16542.     194. o
   6   4  12    5530.    5765.     119. o
   7   4  12     420.     492.      36. o
   8   4  12   44321.   43637.     363. o
   9   4  12   56753.   55132.     459. o
  10   4  12   29938.   30729.     343. o
  11   4  12   11291.   11102.     234. o
  12   4  12       6.     166.      55. o
  13   4  12   27298.   25644.     452. o
  14   4  12   10272.   10322.     330. o
  15   4  12       6.      73.      81. <
  16   4  12    4902.    4642.     240. o
  17   4  12     247.      68.     111. <
  18   4  12   12779.   13500.     570. o
  19   4  12   22865.   23340.    1048. o
  20   4  12   19763.   16760.    2041. o
   1   5  12   10478.   10075.     163. o
   2   5  12   10006.    9198.     166. o
   3   5  12      55.     149.      28. o
   4   5  12   37350.   36484.     312. o
   5   5  12   30821.   30638.     294. o
   6   5  12   32438.   30736.     281. o
   7   5  12    5609.    5321.     117. o
   8   5  12   12832.   12177.     208. o
   9   5  12   12012.   11987.     207. o
  10   5  12   19771.   19453.     276. o
  11   5  12   71478.   69987.     599. o
  12   5  12   31433.   32329.     474. o
  13   5  12   22685.   21735.     440. o
  14   5  12      30.       2.      73. <
  15   5  12    1035.    1242.     130. o
  16   5  12    3708.    3236.     224. o
  17   5  12   19384.   19553.     613. o
  18   5  12   20116.   20644.     705. o
  19   5  12   10645.    9971.     699. o
   0   6  12   51497.   46311.     541. o
   1   6  12   33637.   31935.     342. o
   2   6  12    1049.    1133.      65. o
   3   6  12   10178.   10381.     202. o
   4   6  12       2.     287.      42. o
   5   6  12    3521.    3557.     106. o
   6   6  12   30790.   30936.     305. o
   7   6  12   38755.   36667.     375. o
   8   6  12   13440.   12787.     227. o
   9   6  12    8670.    8006.     194. o
  10   6  12    4589.    4348.     154. o
  11   6  12     843.     740.      62. o
  12   6  12   11624.   11501.     308. o
  13   6  12   25835.   25602.     507. o
  14   6  12    4799.    6188.     301. o
  15   6  12     329.     445.     106. o
  16   6  12    2438.    2372.     190. o
  17   6  12    8083.    7751.     409. o
  18   6  12     109.     720.     228. o
  19   6  12    3518.    2988.     688. o
   1   7  12   13708.   13320.     224. o
   2   7  12   21305.   19851.     276. o
   3   7  12    5888.    5740.     148. o
   4   7  12     127.     527.      55. o
   5   7  12    9014.   10296.     206. o
   6   7  12     346.     664.      59. o
   7   7  12   18634.   17889.     267. o
   8   7  12   29496.   28806.     377. o
   9   7  12   54164.   52958.     517. o
  10   7  12    5425.    5536.     171. o
  11   7  12    4788.    5635.     194. o
  12   7  12     875.    1388.     122. o
  13   7  12   28646.   28552.     542. o
  14   7  12   26021.   26721.     637. o
  15   7  12   30711.   29395.     656. o
  16   7  12    9199.    9177.     378. o
  17   7  12   10999.   11229.     505. o
  18   7  12      70.      64.     178. <
  19   7  12    2631.    3619.     782. o
   0   8  12   19863.   18791.     373. o
   1   8  12   16839.   15876.     254. o
   2   8  12    3594.    4321.     133. o
   3   8  12    8118.    9168.     200. o
   4   8  12    5416.    6826.     195. o
   5   8  12    1349.    1550.      94. o
   6   8  12    1138.    1075.      73. o
   7   8  12    6792.    6637.     203. o
   8   8  12    1353.    1535.      96. o
   9   8  12    4264.    4263.     163. o
  10   8  12   14166.   13956.     291. o
  11   8  12    6290.    5880.     213. o
  12   8  12    1042.    1096.     102. o
  13   8  12    4874.    5187.     303. o
  14   8  12    2918.    3167.     226. o
  15   8  12    1679.    1823.     172. o
  16   8  12    2429.    2313.     208. o
  17   8  12    7096.    7116.     489. o
  18   8  12    3729.    4505.     538. o
   1   9  12   16304.   15075.     268. o
   2   9  12   16885.   16828.     274. o
   3   9  12    4891.    4497.     144. o
   4   9  12      29.     466.      65. o
   5   9  12    1355.    2091.     119. o
   6   9  12     988.    1445.     110. o
   7   9  12    2394.    2508.     135. o
   8   9  12    9044.    8536.     235. o
   9   9  12    1721.    1852.     125. o
  10   9  12      48.     232.      71. o
  11   9  12   24392.   24381.     541. o
  12   9  12    4543.    5562.     292. o
  13   9  12     171.     139.     102. <
  14   9  12     639.     389.     125. o
  15   9  12    5725.    6246.     341. o
  16   9  12     293.     -79.     128. <
  17   9  12    4595.    3891.     582. o
  18   9  12    7331.    7886.    1200. o
   0  10  12   86796.   84247.     903. o
   1  10  12   21267.   20458.     351. o
   2  10  12       2.      54.      38. <
   3  10  12      14.     114.      40. <
   4  10  12   12234.   11455.     280. o
   5  10  12    8730.    8873.     227. o
   6  10  12     859.    1286.     125. o
   7  10  12   12225.   12734.     320. o
   8  10  12    6063.    6201.     256. o
   9  10  12    3779.    3321.     190. o
  10  10  12   21801.   20869.     540. o
  11  10  12    3256.    2863.     219. o
  12  10  12    1449.    1162.     152. o
  13  10  12    1072.    1192.     180. o
  14  10  12    9714.    9289.     448. o
  15  10  12    8549.    8813.     434. o
  16  10  12    4194.    4137.     391. o
  17  10  12    7784.    8437.     890. o
   1  11  12   26128.   26843.     445. o
   2  11  12    9807.    9712.     268. o
   3  11  12    5506.    5399.     185. o
   4  11  12    9556.    9706.     258. o
   5  11  12   43443.   43167.     636. o
   6  11  12   19372.   18470.     445. o
   7  11  12   29702.   29530.     565. o
   8  11  12   28661.   30093.     578. o
   9  11  12  122318.  118768.    1119. o
  10  11  12   25765.   25866.     671. o
  11  11  12   20271.   21940.     633. o
  12  11  12   15884.   16143.     607. o
  13  11  12   65102.   64633.    1239. o
  14  11  12   25913.   26580.     758. o
  15  11  12   12896.   13584.     803. o
  16  11  12    6662.    5810.    1075. o
   0  12  12  187711.  182093.    1615. o
   1  12  12   27521.   27246.     472. o
   2  12  12   13825.   13837.     331. o
   3  12  12   23156.   24486.     406. o
   4  12  12   69412.   70541.     840. o
   5  12  12   16033.   15451.     458. o
   6  12  12    7013.    6675.     281. o
   7  12  12   11622.   12201.     379. o
   8  12  12   29012.   29307.     670. o
   9  12  12    1346.    1671.     170. o
  10  12  12    4638.    5822.     337. o
  11  12  12       1.     194.      95. <
  12  12  12    2368.    2018.     216. o
  13  12  12      62.     269.     129. <
  14  12  12   14070.   13611.     705. o
  15  12  12    4640.    4757.     968. o
   1  13  12   13785.   13127.     378. o
   2  13  12    1416.     891.      95. o
   3  13  12    6285.    5968.     245. o
   4  13  12    2825.    2726.     203. o
   5  13  12    7619.    8390.     359. o
   6  13  12     331.     330.      90. o
   7  13  12    1345.    1310.     156. o
   8  13  12     457.     549.     111. o
   9  13  12    9859.   10085.     446. o
  10  13  12    5572.    5510.     318. o
  11  13  12     871.    1592.     247. o
  12  13  12    1202.    1721.     283. o
  13  13  12    4741.    5451.     729. o
  14  13  12      79.    -434.     464. <
   0  14  12    5395.    6369.     369. o
   1  14  12      66.     473.     106. o
   2  14  12    4843.    4300.     256. o
   3  14  12    2629.    2509.     199. o
   4  14  12    7838.    7694.     413. o
   5  14  12     129.     618.     146. o
   6  14  12    7736.    8516.     446. o
   7  14  12    1335.    2002.     224. o
   8  14  12      19.       7.     114. <
   9  14  12     278.     181.     109. <
  10  14  12    6924.    7144.     408. o
  11  14  12    2244.    2158.     321. o
  12  14  12     808.     242.     271. <
  13  14  12    4490.    5022.    1019. o
   1  15  12    1621.    1573.     147. o
   2  15  12     433.     415.      92. o
   3  15  12     881.     627.     114. o
   4  15  12    6042.    6649.     403. o
   5  15  12   42145.   42585.    1010. o
   6  15  12   12428.   11804.     540. o
   7  15  12   12088.   13216.     538. o
   8  15  12    4537.    6541.     404. o
   9  15  12   28794.   30219.    1094. o
  10  15  12   23597.   24223.    1554. o
  11  15  12   14116.   16056.    1283. o
  12  15  12   15992.   16523.    1815. o
   0  16  12   38416.   40802.    1388. o
   1  16  12   13806.   13230.     541. o
   2  16  12   37365.   37368.     798. o
   3  16  12   26715.   27444.     770. o
   4  16  12   57665.   61059.    1158. o
   5  16  12   11597.   11708.     513. o
   6  16  12    9413.    8122.     557. o
   7  16  12    2135.    2297.     279. o
   8  16  12   15954.   17614.     914. o
   9  16  12    4476.    3797.     513. o
  10  16  12    4180.    4339.     944. o
   1  17  12    3936.    3788.     411. o
   2  17  12    3897.    3703.     402. o
   3  17  12     678.     390.     147. <
   4  17  12    1613.    1888.     333. o
   5  17  12    2427.    2499.     334. o
   6  17  12    1724.    1440.     274. o
   7  17  12     229.     101.     167. <
   8  17  12     708.     534.     406. <
   0  18  12   30972.   36481.    2071. o
   1  18  12   11352.   12853.     881. o
   2  18  12    1407.    1031.     269. o
   3  18  12      85.    -132.     210. <
   4  18  12    3504.    4064.     488. o
   5  18  12    1363.    1729.     454. o
   2   1  13    2170.    2597.      67. o
   3   1  13      61.     189.      20. o
   4   1  13     759.    1018.      40. o
   6   1  13     530.     729.      40. o
   7   1  13    4973.    4929.     101. o
   8   1  13     895.     898.      51. o
   9   1  13    7229.    7513.     145. o
  10   1  13   12878.   13133.     211. o
  11   1  13   18696.   18448.     260. o
  12   1  13   18570.   18399.     298. o
  13   1  13   17653.   17388.     333. o
  14   1  13    9411.    9003.     261. o
  15   1  13   38155.   38240.     591. o
  16   1  13    9003.    8824.     314. o
  17   1  13   14480.   14780.     421. o
  18   1  13    9503.    9207.     333. o
  19   1  13   14847.   13826.     562. o
  20   1  13    3712.    3787.     432. o
   0   2  13   39510.   39796.     399. o
   1   2  13   27471.   30801.     250. o
   2   2  13    1595.    2001.      58. o
   3   2  13    5091.    5635.      93. o
   4   2  13   13843.   12894.     160. o
   5   2  13    3736.    4142.      91. o
   6   2  13   13282.   13309.     164. o
   7   2  13     687.    1215.      62. o
   8   2  13       5.     122.      25. o
   9   2  13      50.     311.      38. o
  10   2  13    4191.    4026.     117. o
  11   2  13     409.     359.      38. o
  12   2  13     525.     442.      46. o
  13   2  13      17.     460.      78. o
  14   2  13   18486.   18632.     384. o
  15   2  13       1.     -52.      62. <
  16   2  13     423.     397.      77. o
  17   2  13     318.     538.     103. o
  18   2  13   13083.   13174.     460. o
  19   2  13     228.     612.     172. o
  20   2  13    4282.    3828.     429. o
   1   3  13   19525.   20472.     222. o
   2   3  13    5661.    5679.      97. o
   3   3  13    5383.    5812.     100. o
   4   3  13     997.     850.      43. o
   5   3  13  195286.  190594.     632. o
   6   3  13     550.     563.      37. o
   7   3  13   38748.   40448.     315. o
   8   3  13      45.     459.      45. o
   9   3  13  148246.  146567.     706. o
  10   3  13    1697.    1788.      80. o
  11   3  13   83799.   86231.     618. o
  12   3  13    6456.    7011.     198. o
  13   3  13   92092.   91199.     747. o
  14   3  13    3286.    3612.     176. o
  15   3  13    2031.    2161.     144. o
  16   3  13    5309.    5036.     227. o
  17   3  13   55251.   56280.     865. o
  18   3  13    4543.    4353.     267. o
  19   3  13    4674.    4265.     457. o
  20   3  13    3777.    2812.     852. o
   0   4  13  319277.  325088.    1192. o
   1   4  13    2899.    3375.      94. o
   2   4  13  107867.  102245.     488. o
   4   4  13  274231.  267838.     761. o
   5   4  13     632.     906.      50. o
   6   4  13    4057.    3746.      99. o
   7   4  13       3.      67.      22. o
   8   4  13   39589.   40262.     343. o
   9   4  13    4297.    4881.     140. o
  10   4  13    5286.    5035.     144. o
  11   4  13      90.     377.      59. o
  12   4  13     269.     365.      53. o
  13   4  13     107.     641.      90. o
  14   4  13   38725.   38914.     636. o
  15   4  13    1942.    1996.     149. o
  16   4  13     998.    1155.     138. o
  17   4  13    2444.    2566.     223. o
  18   4  13   39924.   40044.     974. o
  19   4  13      78.    1050.     265. o
  20   4  13   16974.   16521.    2053. o
   1   5  13    5250.    5593.     124. o
   2   5  13    2833.    2541.      88. o
   3   5  13   19802.   20091.     241. o
   5   5  13   90644.   89375.     487. o
   6   5  13    4585.    5010.     115. o
   7   5  13    9528.    9714.     164. o
   8   5  13   10056.   10067.     180. o
   9   5  13    4816.    5036.     139. o
  10   5  13    7621.    8169.     200. o
  11   5  13    8009.    7945.     205. o
  12   5  13    1710.    2959.     156. o
  13   5  13   10118.   10134.     304. o
  14   5  13   17618.   17175.     452. o
  15   5  13   33416.   34586.     712. o
  16   5  13    6090.    5927.     303. o
  17   5  13    8132.    7792.     391. o
  18   5  13     334.    1318.     231. o
  19   5  13    7258.    7315.     622. o
   0   6  13   19218.   18733.     349. o
   1   6  13   34328.   34318.     333. o
   2   6  13     629.     894.      58. o
   3   6  13   28504.   28603.     318. o
   4   6  13  100035.   94859.     574. o
   5   6  13   27274.   26772.     283. o
   6   6  13  103089.  100109.     552. o
   7   6  13   21183.   20488.     258. o
   8   6  13      47.     196.      35. o
   9   6  13    4315.    4253.     137. o
  10   6  13   13528.   13029.     257. o
  11   6  13      69.      68.      40. <
  12   6  13   10661.   10304.     292. o
  13   6  13    1891.    2286.     165. o
  14   6  13   96227.   95427.    1128. o
  15   6  13     309.     295.      84. o
  16   6  13    3618.    3063.     216. o
  17   6  13    4392.    4821.     325. o
  18   6  13   41087.   41420.    1270. o
  19   6  13      22.     285.     271. <
   1   7  13    3405.    3153.     102. o
   2   7  13    5496.    5549.     144. o
   3   7  13     515.     694.      53. o
   4   7  13      21.     228.      40. o
   5   7  13  346527.  330447.    1176. o
   6   7  13     218.     363.      40. o
   7   7  13    9294.    9460.     191. o
   8   7  13      45.     331.      54. o
   9   7  13   74661.   73248.     611. o
  10   7  13     254.     566.      63. o
  11   7  13   64312.   65466.     649. o
  12   7  13    1396.    1681.     113. o
  13   7  13   82321.   80993.     968. o
  14   7  13     456.    1266.     165. o
  15   7  13    7767.    8276.     367. o
  16   7  13     204.     351.     111. o
  17   7  13   47904.   47497.    1025. o
  18   7  13     486.     500.     225. <
  19   7  13     124.    -136.     200. <
   0   8  13  133369.  127405.     939. o
   1   8  13     196.     741.      59. o
   2   8  13  154142.  146356.     762. o
   3   8  13   25573.   25744.     320. o
   4   8  13  420660.  407157.    1396. o
   5   8  13     385.     565.      64. o
   6   8  13    1295.    1308.      80. o
   7   8  13    2024.    1921.      94. o
   8   8  13   43273.   42115.     470. o
   9   8  13    8849.    8850.     217. o
  10   8  13   23903.   22459.     385. o
  11   8  13    6692.    6520.     230. o
  12   8  13     828.     677.      74. o
  13   8  13     540.     984.     133. o
  14   8  13   58700.   57918.     921. o
  15   8  13    2581.    2412.     195. o
  16   8  13    4255.    3626.     244. o
  17   8  13    1037.    1289.     229. o
  18   8  13   31903.   31515.    1400. o
   1   9  13    2618.    2590.     105. o
   2   9  13   25959.   24958.     337. o
   3   9  13    1491.    1538.      86. o
   4   9  13    3545.    3767.     153. o
   5   9  13  154315.  147973.     912. o
   6   9  13     223.     536.      74. o
   7   9  13     801.     683.      72. o
   8   9  13   14721.   14464.     317. o
   9   9  13    2142.    2033.     130. o
  10   9  13      39.     204.      60. o
  11   9  13   48876.   47537.     761. o
  12   9  13     915.    1553.     173. o
  13   9  13   15286.   15097.     530. o
  14   9  13    4557.    4671.     287. o
  15   9  13   21682.   22576.     638. o
  16   9  13      29.    -177.     134. <
  17   9  13   12216.   12934.    1076. o
  18   9  13     673.    1621.     613. <
   0  10  13   39729.   38422.     648. o
   1  10  13   23125.   21963.     346. o
   2  10  13     338.     492.      58. o
   3  10  13     884.     881.      69. o
   4  10  13   17384.   16767.     334. o
   5  10  13   28187.   27329.     410. o
   6  10  13   83720.   79399.     808. o
   7  10  13   33407.   31755.     502. o
   8  10  13    7041.    6872.     269. o
   9  10  13     951.     833.     109. o
  10  10  13    1170.    1026.     124. o
  11  10  13    4127.    3749.     250. o
  12  10  13   23154.   22672.     640. o
  13  10  13    4492.    4587.     308. o
  14  10  13   39384.   40948.     924. o
  15  10  13     860.     670.     124. o
  16  10  13    4169.    3718.     367. o
  17  10  13    1456.    1457.     543. <
   1  11  13   29676.   29244.     440. o
   2  11  13     911.     880.      78. o
   3  11  13    1962.    1618.     104. o
   4  11  13    1940.    1834.     119. o
   5  11  13   49930.   48016.     553. o
   6  11  13      30.     205.      68. o
   7  11  13    5130.    5160.     240. o
   8  11  13    4820.    5051.     244. o
   9  11  13    4094.    6560.     294. o
  10  11  13      18.     705.     151. o
  11  11  13   31024.   31595.     762. o
  12  11  13       8.      65.     120. <
  13  11  13      56.     950.     185. o
  14  11  13    5191.    5828.     408. o
  15  11  13   20803.   21266.    1006. o
  16  11  13    1036.    1445.     401. o
   0  12  13     351.    1294.     190. o
   1  12  13    2047.    2170.     135. o
   2  12  13   80464.   77738.     756. o
   3  12  13   10155.   10882.     287. o
   4  12  13   74204.   73266.     763. o
   5  12  13    2863.    3088.     204. o
   6  12  13     803.     693.      99. o
   7  12  13     878.    1007.     117. o
   8  12  13    4812.    5541.     297. o
   9  12  13    6565.    6894.     320. o
  10  12  13   53699.   52377.     926. o
  11  12  13    4544.    4539.     299. o
  12  12  13    4331.    3386.     287. o
  13  12  13     147.     -31.     153. <
  14  12  13    1762.    1974.     351. o
  15  12  13     588.     766.     453. <
   1  13  13   41244.   40761.     645. o
   2  13  13     240.     105.      58. <
   3  13  13      42.      31.      76. <
   4  13  13    2164.    2218.     196. o
   5  13  13   16993.   19540.     583. o
   6  13  13    3633.    3207.     230. o
   7  13  13     159.     195.      86. <
   8  13  13       7.     -36.      92. <
   9  13  13    4000.    4449.     293. o
  10  13  13    1139.    1153.     151. o
  11  13  13   47404.   48666.    1103. o
  12  13  13    6477.    5533.     465. o
  13  13  13     643.     600.     252. <
  14  13  13     960.     805.     243. o
   0  14  13  115832.  116662.    1526. o
   1  14  13    3326.    3566.     201. o
   2  14  13    1601.    1586.     148. o
   3  14  13     128.     189.      84. <
   4  14  13    4395.    4114.     298. o
   5  14  13    2175.    2351.     237. o
   6  14  13   37193.   37920.     820. o
   7  14  13   14494.   15255.     561. o
   8  14  13   18531.   18203.     617. o
   9  14  13    1270.    1225.     164. o
  10  14  13   13821.   14797.     657. o
  11  14  13     313.     136.     159. <
  12  14  13   17501.   17370.    1311. o
  13  14  13    3892.    3872.     864. o
   1  15  13   35714.   36630.     685. o
   2  15  13    2656.    2433.     198. o
   3  15  13    4252.    4052.     284. o
   4  15  13     675.    1231.     193. o
   5  15  13    1839.    2326.     264. o
   6  15  13    1015.    1695.     207. o
   7  15  13   21623.   23319.     719. o
   8  15  13    5311.    5830.     475. o
   9  15  13   86398.   91182.    2046. o
  10  15  13      91.     933.     377. <
  11  15  13     181.    -218.     255. <
  12  15  13     175.    1032.     694. <
   0  16  13   50288.   51301.    1548. o
   1  16  13    1977.    2133.     232. o
   2  16  13     762.    1320.     166. o
   3  16  13    5883.    8125.     391. o
   4  16  13      42.    1125.     215. o
   5  16  13    1880.    2121.     304. o
   6  16  13    3694.    3391.     306. o
   7  16  13      28.      48.     159. <
   8  16  13    3731.    3574.     488. o
   9  16  13    2683.    3391.     575. o
  10  16  13   37538.   42861.    2900. o
   1  17  13   25424.   25322.    1018. o
   2  17  13      36.     237.     159. <
   3  17  13     311.      72.     164. <
   4  17  13    1093.    1207.     268. o
   5  17  13    1400.    1795.     280. o
   6  17  13    2741.    2211.     308. o
   7  17  13     880.     984.     232. o
   8  17  13    2868.    3492.     893. o
   0  18  13  110734.  117218.    3638. o
   1  18  13     180.     424.     254. <
   2  18  13    3456.    2835.     358. o
   3  18  13    1326.    1042.     238. o
   4  18  13    6804.    7824.     750. o
   5  18  13       6.     220.     348. <
   0   0  14  355593.  361330.    1504. o
   1   0  14   31334.   31562.     297. o
   2   0  14   71438.   73653.     488. o
   3   0  14  700571.  724003.    1468. o
   4   0  14   83857.   83216.     495. o
   5   0  14   72970.   75721.     493. o
   6   0  14    9225.   10132.     189. o
   7   0  14    3652.    4594.     132. o
   8   0  14   33263.   33573.     421. o
   9   0  14  132538.  132743.     971. o
  10   0  14   17399.   17106.     312. o
  11   0  14   44976.   45217.     524. o
  12   0  14      50.     225.      63. o
  13   0  14   36667.   38098.     742. o
  14   0  14   34801.   35471.     795. o
  15   0  14    2440.    2572.     224. o
  16   0  14    8235.    9148.     437. o
  17   0  14    2690.    2775.     247. o
  18   0  14   63116.   63983.    1226. o
  19   0  14   30804.   31062.    1172. o
  20   0  14    9482.   10101.     938. o
   1   1  14   56925.   58132.     312. o
   2   1  14  156965.  159786.     507. o
   3   1  14    1049.    1395.      49. o
   4   1  14   57862.   58579.     293. o
   5   1  14   89488.   88685.     387. o
   6   1  14   42970.   42940.     286. o
   7   1  14   14603.   15443.     183. o
   8   1  14   38319.   38522.     323. o
   9   1  14  133532.  134959.     650. o
  10   1  14   16954.   17215.     248. o
  11   1  14   13640.   14342.     241. o
  12   1  14   67977.   68046.     553. o
  13   1  14   49264.   50367.     564. o
  14   1  14    7325.    6939.     224. o
  15   1  14     270.     640.      90. o
  16   1  14     221.     421.      73. o
  17   1  14   17057.   16911.     437. o
  18   1  14   18194.   18068.     466. o
  19   1  14    2782.    2507.     261. o
  20   1  14     986.     831.     237. o
   0   2  14  105133.  108368.     700. o
   1   2  14  152202.  154183.     601. o
   2   2  14   11243.   10953.     140. o
   3   2  14   23069.   23892.     192. o
   4   2  14   93523.   96593.     446. o
   5   2  14   60138.   60654.     350. o
   6   2  14   11316.   11649.     160. o
   7   2  14  151942.  154291.     620. o
   8   2  14    9339.    9677.     165. o
   9   2  14    6408.    6085.     137. o
  10   2  14   19213.   19223.     263. o
  11   2  14     198.     187.      38. o
  12   2  14     398.     530.      56. o
  13   2  14   67464.   67692.     625. o
  14   2  14   34159.   34062.     522. o
  15   2  14       5.     123.      64. <
  16   2  14     356.     341.      70. o
  17   2  14   10612.   11777.     377. o
  18   2  14   24731.   25364.     600. o
  19   2  14   17338.   18849.     763. o
  20   2  14    1263.    1741.     308. o
   1   3  14   43177.   43464.     342. o
   2   3  14  104628.  103365.     414. o
   3   3  14      71.     232.      26. o
   4   3  14   15272.   15046.     172. o
   5   3  14  103869.  102459.     475. o
   6   3  14      79.     342.      32. o
   7   3  14    8465.    8768.     155. o
   8   3  14   64857.   62878.     445. o
   9   3  14   67816.   66413.     489. o
  10   3  14     123.     429.      51. o
  11   3  14    5452.    6380.     179. o
  12   3  14    8299.    8565.     224. o
  13   3  14   35404.   34499.     474. o
  14   3  14   42594.   41036.     579. o
  15   3  14     215.     304.      75. o
  16   3  14   18005.   17947.     427. o
  17   3  14   11852.   11306.     393. o
  18   3  14    2345.    2339.     198. o
  19   3  14    3134.    4272.     466. o
  20   3  14   13854.   12200.    1684. o
   0   4  14   48262.   44116.     551. o
   1   4  14    9785.    9763.     154. o
   2   4  14    2950.    3903.      97. o
   3   4  14  218188.  211305.     646. o
   4   4  14   54053.   52264.     339. o
   5   4  14   25405.   24048.     239. o
   6   4  14    1428.    1395.      60. o
   7   4  14     439.     355.      31. o
   8   4  14   26322.   25890.     296. o
   9   4  14  108775.  108526.     663. o
  10   4  14    2210.    2620.     113. o
  11   4  14   34997.   35266.     432. o
  12   4  14     235.     453.      61. o
  13   4  14   15846.   15709.     372. o
  14   4  14   13369.   13731.     385. o
  15   4  14    4209.    4264.     230. o
  16   4  14    1491.    1603.     164. o
  17   4  14    4660.    5050.     312. o
  18   4  14   19326.   19891.     696. o
  19   4  14   30462.   31612.    1230. o
   1   5  14    7989.    8269.     158. o
   2   5  14   18480.   16576.     230. o
   3   5  14    8524.    8535.     159. o
   4   5  14   43713.   40823.     330. o
   5   5  14    9000.    8707.     148. o
   6   5  14   45182.   43686.     335. o
   7   5  14     119.     285.      32. o
   8   5  14    3461.    3381.     102. o
   9   5  14   16456.   16742.     267. o
  10   5  14   30788.   30650.     387. o
  11   5  14     259.     373.      56. o
  12   5  14   69214.   66713.     646. o
  13   5  14    1783.    2180.     155. o
  14   5  14    1170.    1552.     138. o
  15   5  14     606.     783.     125. o
  16   5  14    7328.    7238.     338. o
  17   5  14    2600.    2332.     218. o
  18   5  14   52389.   54274.    1317. o
  19   5  14     377.     259.     229. <
   0   6  14     521.    1001.      93. o
   1   6  14   24967.   24380.     280. o
   2   6  14     605.     873.      57. o
   3   6  14    7427.    7256.     153. o
   4   6  14    2803.    2850.     100. o
   5   6  14    8867.    8123.     147. o
   6   6  14    1292.    1497.      72. o
   7   6  14   97615.   95334.     557. o
   8   6  14    2252.    2499.     106. o
   9   6  14     345.     286.      41. o
  10   6  14    2735.    2696.     122. o
  11   6  14      99.     192.      48. o
  12   6  14    1926.    2013.     136. o
  13   6  14   30262.   30495.     624. o
  14   6  14       4.     565.     108. o
  15   6  14    1061.     685.      97. o
  16   6  14       0.     128.      91. <
  17   6  14   10609.   10819.     483. o
  18   6  14       8.     498.     225. <
  19   6  14    4512.    6188.     994. o
   1   7  14      14.     171.      34. o
   2   7  14   34600.   32028.     339. o
   3   7  14     981.     997.      65. o
   4   7  14      19.     150.      36. o
   5   7  14   12361.   12741.     220. o
   6   7  14    4304.    4145.     132. o
   7   7  14     228.     393.      44. o
   8   7  14   67063.   63432.     509. o
   9   7  14    5655.    6132.     177. o
  10   7  14   19464.   19391.     318. o
  11   7  14      53.     411.      66. o
  12   7  14    4375.    4494.     188. o
  13   7  14    2198.    2741.     215. o
  14   7  14   62371.   62618.     990. o
  15   7  14      36.     234.      90. <
  16   7  14   35594.   35606.     790. o
  17   7  14     175.     564.     160. o
  18   7  14    2808.    3140.     472. o
  19   7  14     287.    -142.     317. <
   0   8  14   22288.   22621.     388. o
   1   8  14     384.     469.      46. o
   2   8  14      96.     728.      66. o
   3   8  14   22904.   22234.     301. o
   4   8  14   12235.   13906.     257. o
   5   8  14     521.     733.      71. o
   6   8  14      74.     156.      41. o
   7   8  14    5257.    4947.     153. o
   8   8  14   11199.   10724.     240. o
   9   8  14   10355.   10868.     248. o
  10   8  14    6757.    7241.     227. o
  11   8  14    7453.    7195.     260. o
  12   8  14    1417.    1467.     119. o
  13   8  14    7721.    7315.     338. o
  14   8  14    3401.    3808.     258. o
  15   8  14    2081.    1888.     171. o
  16   8  14     777.    1032.     152. o
  17   8  14    5001.    5408.     449. o
  18   8  14    8182.    8268.     727. o
   1   9  14   23426.   23082.     314. o
   2   9  14     571.     547.      54. o
   3   9  14     525.     439.      49. o
   4   9  14   11642.   10810.     265. o
   5   9  14   53679.   52081.     586. o
   6   9  14   16716.   16548.     320. o
   7   9  14    1037.    1148.      93. o
   8   9  14     576.     874.      83. o
   9   9  14   42162.   41845.     595. o
  10   9  14   17398.   17827.     409. o
  11   9  14     287.     807.     123. o
  12   9  14   41371.   40300.     781. o
  13   9  14   17550.   17435.     538. o
  14   9  14    8993.    9523.     410. o
  15   9  14     373.     393.     109. o
  16   9  14   12027.   12434.     615. o
  17   9  14    6470.    5878.     730. o
   0  10  14   97160.   93453.    1012. o
   1  10  14    3880.    4161.     153. o
   2  10  14    2355.    2660.     127. o
   3  10  14     510.     663.      62. o
   4  10  14   56049.   52544.     590. o
   5  10  14       4.     351.      64. o
   6  10  14      23.    1284.     135. o
   7  10  14    9205.    9521.     279. o
   8  10  14    7444.    7380.     254. o
   9  10  14    3318.    3198.     193. o
  10  10  14   10991.   10790.     395. o
  11  10  14    5306.    5272.     299. o
  12  10  14      98.     324.     119. <
  13  10  14     491.     489.     118. o
  14  10  14   29931.   30627.     754. o
  15  10  14    3382.    3602.     284. o
  16  10  14     139.     341.     179. <
  17  10  14    8467.    7798.    1229. o
   1  11  14   25792.   24964.     406. o
   2  11  14    6705.    5807.     192. o
   3  11  14     915.     811.      72. o
   4  11  14    4925.    4524.     182. o
   5  11  14   48802.   48786.     548. o
   6  11  14    7139.    7042.     266. o
   7  11  14    2438.    2521.     169. o
   8  11  14   40556.   40901.     686. o
   9  11  14   51620.   51143.     838. o
  10  11  14   34697.   35261.     739. o
  11  11  14    3269.    4041.     283. o
  12  11  14   18387.   18765.     656. o
  13  11  14   47362.   48047.    1007. o
  14  11  14   35231.   38397.    1010. o
  15  11  14    1072.    1641.     292. o
  16  11  14   20306.   21184.    1393. o
   0  12  14   89740.   88157.    1136. o
   1  12  14   26080.   25378.     419. o
   2  12  14    8703.    8891.     255. o
   3  12  14    3673.    4036.     196. o
   4  12  14   61552.   61446.     684. o
   5  12  14    8762.    8465.     331. o
   6  12  14     757.     747.     105. o
   7  12  14   17602.   17478.     519. o
   8  12  14   10064.   10295.     405. o
   9  12  14    2225.    2127.     177. o
  10  12  14    8057.    8891.     392. o
  11  12  14    1120.     701.     124. o
  12  12  14       0.     -59.     122. <
  13  12  14    1282.    1217.     224. o
  14  12  14   24861.   25740.    1254. o
  15  12  14      73.      24.     196. <
   1  13  14    7501.    7674.     286. o
   2  13  14      63.     -51.      62. <
   3  13  14    1947.    1697.     137. o
   4  13  14    2613.    3071.     231. o
   5  13  14   44776.   46623.     854. o
   6  13  14    3611.    3886.     275. o
   7  13  14    9130.    8815.     385. o
   8  13  14    4232.    4579.     289. o
   9  13  14   50055.   50058.     894. o
  10  13  14    8961.    9649.     428. o
  11  13  14    5950.    6458.     418. o
  12  13  14    2931.    2842.     382. o
  13  13  14   16904.   15600.    1221. o
  14  13  14   10952.   10409.    1422. o
   0  14  14   31021.   31309.     888. o
   1  14  14    4970.    4769.     230. o
   2  14  14    8138.    8112.     328. o
   3  14  14    4666.    4571.     271. o
   4  14  14   13991.   14236.     562. o
   5  14  14    4129.    3621.     269. o
   6  14  14     494.    1100.     190. o
   7  14  14    9598.    9970.     428. o
   8  14  14    5053.    5440.     345. o
   9  14  14    3779.    3341.     276. o
  10  14  14    4105.    3919.     440. o
  11  14  14     776.     411.     167. <
  12  14  14      81.    -414.     348. <
  13  14  14    5228.    4668.     966. o
   1  15  14    2324.    1951.     162. o
   2  15  14    1115.    1034.     135. o
   3  15  14     761.     691.     116. o
   4  15  14    5270.    5096.     355. o
   5  15  14   17574.   18169.     626. o
   6  15  14   12709.   12629.     528. o
   7  15  14    6233.    6821.     397. o
   8  15  14    1607.    1693.     269. o
   9  15  14   28226.   29757.    1169. o
  10  15  14    9730.    9271.     953. o
  11  15  14    9750.   10546.    1022. o
   0  16  14   19341.   20981.     996. o
   1  16  14   16236.   16210.     569. o
   2  16  14    5271.    5525.     316. o
   3  16  14   60266.   61761.    1096. o
   4  16  14   13119.   15876.     676. o
   5  16  14   15379.   16531.     792. o
   6  16  14     618.     661.     187. o
   7  16  14    4008.    4046.     432. o
   8  16  14     748.     748.     225. o
   9  16  14   16064.   17832.    1338. o
  10  16  14     194.    -176.     384. <
   1  17  14     381.     527.     162. o
   2  17  14    9240.    8818.     599. o
   3  17  14     193.    -190.     178. <
   4  17  14    7027.    7981.     643. o
   5  17  14    1882.    2906.     411. o
   6  17  14     760.     717.     202. o
   7  17  14    2797.    2691.     371. o
   0  18  14       2.     557.     335. <
   1  18  14   22167.   22261.    1113. o
   2  18  14     146.     101.     183. <
   3  18  14     172.      21.     232. <
   4  18  14       2.    -751.     621. <
   1   1  15   18391.   19484.     195. o
   2   1  15   10745.   11319.     146. o
   3   1  15    2132.    2127.      64. o
   4   1  15     251.     322.      26. o
   5   1  15   11125.   10895.     142. o
   6   1  15    3118.    3096.      79. o
   7   1  15   17198.   16852.     199. o
   8   1  15   10781.   11192.     175. o
   9   1  15   50217.   50568.     389. o
  10   1  15    3129.    2908.      95. o
  11   1  15   20206.   19673.     270. o
  12   1  15    4865.    4998.     155. o
  13   1  15   33318.   31806.     427. o
  14   1  15   12174.   12068.     314. o
  15   1  15   17646.   17873.     410. o
  16   1  15    9404.    9522.     318. o
  17   1  15   22602.   21916.     499. o
  18   1  15    6458.    5857.     266. o
  19   1  15    5135.    5889.     398. o
  20   1  15    4809.    4995.     556. o
   0   2  15  151902.  157378.    1066. o
   2   2  15     113.     172.      23. o
   3   2  15     322.     443.      33. o
   4   2  15   39582.   38726.     294. o
   5   2  15     291.     630.      42. o
   6   2  15    7381.    7556.     134. o
   7   2  15     419.     941.      59. o
   8   2  15   39708.   39873.     336. o
   9   2  15      11.     118.      30. o
  10   2  15    3326.    3293.     113. o
  11   2  15     810.     809.      64. o
  12   2  15   10363.   10371.     245. o
  13   2  15    3622.    3469.     150. o
  14   2  15    2712.    2679.     150. o
  15   2  15    1335.    1569.     134. o
  16   2  15     846.     865.     106. o
  17   2  15    2848.    3117.     206. o
  18   2  15    9571.    9914.     380. o
  19   2  15    1696.    1723.     227. o
  20   2  15      28.      54.     190. <
   1   3  15   61856.   63602.     416. o
   2   3  15    4282.    4930.     107. o
   3   3  15   13755.   13287.     162. o
   4   3  15   20970.   20482.     203. o
   5   3  15    1136.    1215.      55. o
   6   3  15   36020.   36427.     318. o
   7   3  15    8592.    9079.     160. o
   8   3  15   58464.   59613.     423. o
   9   3  15   30307.   29906.     332. o
  10   3  15   63837.   62487.     507. o
  11   3  15   42356.   41629.     452. o
  12   3  15   39847.   39846.     485. o
  13   3  15    2322.    2581.     142. o
  14   3  15   20875.   21648.     426. o
  15   3  15    4711.    4785.     217. o
  16   3  15    9827.    9974.     323. o
  17   3  15    2776.    2512.     181. o
  18   3  15    9201.    8701.     401. o
  19   3  15   25138.   25615.    1097. o
  20   3  15    1882.    2043.     740. <
   0   4  15   90330.   89508.     709. o
   1   4  15   49259.   47460.     371. o
   2   4  15    1881.    2118.      73. o
   3   4  15   45137.   44273.     302. o
   4   4  15    2305.    2774.      80. o
   5   4  15   14796.   14285.     178. o
   6   4  15      89.     185.      25. o
   7   4  15   15109.   14817.     205. o
   8   4  15    3418.    3333.     105. o
   9   4  15    5109.    5277.     146. o
  10   4  15   74852.   73902.     614. o
  11   4  15     627.     769.      71. o
  12   4  15    4643.    4475.     181. o
  13   4  15    4719.    4806.     220. o
  14   4  15   10607.   10220.     332. o
  15   4  15    2009.    1734.     147. o
  16   4  15   14142.   14598.     475. o
  17   4  15    5251.    5465.     329. o
  18   4  15   19479.   20293.     698. o
  19   4  15   11096.   12130.     780. o
   1   5  15   59293.   54701.     401. o
   2   5  15     942.    1201.      67. o
   3   5  15   11525.   11825.     183. o
   4   5  15    4681.    4579.     107. o
   5   5  15   34077.   32363.     285. o
   6   5  15    3421.    3550.      96. o
   7   5  15   27295.   26906.     280. o
   8   5  15    1640.    1694.      79. o
   9   5  15  173957.  172774.     845. o
  10   5  15    5406.    5163.     162. o
  11   5  15      48.     524.      69. o
  12   5  15    5519.    5518.     187. o
  13   5  15   56944.   57462.     706. o
  14   5  15      59.     106.      63. <
  15   5  15   30600.   31016.     659. o
  16   5  15     500.     420.      94. o
  17   5  15   10780.   11174.     473. o
  18   5  15      73.     793.     211. o
  19   5  15    3698.    3066.     440. o
   0   6  15  448886.  438496.    1623. o
   2   6  15   54367.   52442.     411. o
   3   6  15    9393.    9935.     178. o
   4   6  15  157434.  150858.     687. o
   5   6  15      90.     306.      34. o
   6   6  15   69895.   69744.     447. o
   7   6  15    6535.    7154.     163. o
   8   6  15  135621.  134167.     710. o
   9   6  15    1087.    1155.      73. o
  10   6  15   27832.   27599.     395. o
  11   6  15    3702.    3709.     158. o
  12   6  15   15312.   15481.     387. o
  13   6  15   29999.   29171.     582. o
  14   6  15    3062.    3213.     201. o
  15   6  15    8302.    8864.     341. o
  16   6  15   20848.   19864.     556. o
  17   6  15    3625.    3705.     286. o
  18   6  15   25222.   26147.    1017. o
  19   6  15    5980.    6058.     967. o
   1   7  15   99910.   96804.     580. o
   2   7  15    3613.    3782.     113. o
   3   7  15      25.     140.      31. o
   4   7  15   37954.   37131.     393. o
   5   7  15     109.     300.      38. o
   6   7  15   54310.   52688.     464. o
   7   7  15     360.     415.      43. o
   8   7  15    4657.    5436.     152. o
   9   7  15  101770.   99619.     696. o
  10   7  15   31260.   30277.     419. o
  11   7  15   17324.   17495.     325. o
  12   7  15   53899.   53265.     737. o
  13   7  15   11227.   11549.     393. o
  14   7  15    9199.    9547.     391. o
  15   7  15   11224.   11313.     440. o
  16   7  15    5027.    5033.     307. o
  17   7  15     194.     320.     139. <
  18   7  15    8146.    8718.     730. o
   0   8  15   65218.   61089.     647. o
   1   8  15   30266.   28576.     321. o
   2   8  15   38676.   38112.     378. o
   3   8  15  122863.  116710.     697. o
   4   8  15   21583.   21592.     318. o
   5   8  15   30380.   28613.     393. o
   6   8  15    5579.    5428.     178. o
   7   8  15    4942.    4841.     158. o
   8   8  15    4364.    4370.     157. o
   9   8  15   13902.   14079.     280. o
  10   8  15   84400.   83113.     738. o
  11   8  15    1663.    1412.     113. o
  12   8  15     662.     625.      85. o
  13   8  15    9045.    8657.     377. o
  14   8  15    2801.    2705.     217. o
  15   8  15    2290.    2025.     187. o
  16   8  15   21042.   21985.     610. o
  17   8  15    3644.    3354.     363. o
  18   8  15   13988.   15768.    1003. o
   1   9  15   78385.   73195.     545. o
   2   9  15    1056.     939.      70. o
   3   9  15   10611.   10266.     250. o
   4   9  15   32777.   31231.     457. o
   5   9  15    9547.    9688.     259. o
   6   9  15   24671.   25184.     387. o
   7   9  15   18624.   18581.     354. o
   8   9  15    1405.    1254.     101. o
   9   9  15   63976.   63181.     741. o
  10   9  15   11110.   11284.     370. o
  11   9  15   15797.   15997.     458. o
  12   9  15   12137.   12091.     414. o
  13   9  15   10188.   11105.     439. o
  14   9  15     396.     446.     117. o
  15   9  15   15637.   15785.     540. o
  16   9  15     895.     726.     176. o
  17   9  15      10.      63.     226. <
   0  10  15  310608.  294741.    1912. o
   1  10  15   17190.   16444.     306. o
   2  10  15   25231.   23602.     370. o
   3  10  15    1837.    1973.     110. o
   4  10  15   29002.   28742.     440. o
   5  10  15    7757.    7522.     228. o
   6  10  15  134800.  128975.     999. o
   7  10  15   16075.   14852.     333. o
   8  10  15   56941.   56174.     699. o
   9  10  15      31.      31.      73. <
  10  10  15   13176.   13986.     451. o
  11  10  15     806.     787.     122. o
  12  10  15   23678.   23092.     668. o
  13  10  15   10199.    9910.     424. o
  14  10  15     642.     761.     130. o
  15  10  15     737.    1045.     176. o
  16  10  15   21729.   20836.    1134. o
  17  10  15     284.      92.     248. <
   1  11  15   36347.   34156.     467. o
   2  11  15    7833.    7309.     215. o
   3  11  15    3404.    3153.     151. o
   4  11  15    6591.    6492.     217. o
   5  11  15    9939.   10020.     289. o
   6  11  15    4104.    4050.     194. o
   7  11  15   15282.   15318.     400. o
   8  11  15    2922.    3359.     207. o
   9  11  15   43220.   42520.     772. o
  10  11  15    1920.    2021.     186. o
  11  11  15    9120.    9251.     420. o
  12  11  15    5130.    4762.     337. o
  13  11  15    3791.    3792.     277. o
  14  11  15    1267.    1692.     227. o
  15  11  15   25398.   25376.    1249. o
  16  11  15     231.     217.     278. <
   0  12  15    1275.    1314.     142. o
   1  12  15   12113.   11963.     289. o
   2  12  15   28999.   27301.     466. o
   3  12  15   41018.   39924.     588. o
   4  12  15   55741.   57666.     734. o
   5  12  15    5154.    4764.     251. o
   6  12  15    2806.    3006.     235. o
   7  12  15     234.     118.      91. <
   8  12  15    3351.    2922.     217. o
   9  12  15    7081.    6881.     322. o
  10  12  15   38376.   38462.     807. o
  11  12  15    1452.    1380.     171. o
  12  12  15       8.    -257.     148. <
  13  12  15    1361.    1200.     223. o
  14  12  15    3289.    4064.     463. o
  15  12  15     236.     264.     216. <
   1  13  15    9271.    9596.     321. o
   2  13  15    3985.    3722.     204. o
   3  13  15     709.     561.      82. o
   4  13  15    3087.    3373.     221. o
   5  13  15   69907.   68324.    1039. o
   6  13  15    3057.    3710.     281. o
   7  13  15      11.     120.      93. <
   8  13  15    1382.    1787.     193. o
   9  13  15     117.    1095.     167. o
  10  13  15    3149.    4337.     300. o
  11  13  15   29944.   31158.     998. o
  12  13  15    9257.    9469.     675. o
  13  13  15   12658.   11747.    1055. o
  14  13  15       4.     -15.     321. <
   0  14  15   48368.   53033.    1159. o
   1  14  15   14692.   15050.     438. o
   2  14  15    1781.    1855.     150. o
   3  14  15    5160.    5019.     264. o
   4  14  15    9264.    9461.     434. o
   5  14  15    8896.    8989.     428. o
   6  14  15   59545.   61087.    1114. o
   7  14  15   16171.   16967.     560. o
   8  14  15    4539.    4698.     326. o
   9  14  15     160.     -33.     107. <
  10  14  15    2322.    2453.     322. o
  11  14  15      12.     -58.     250. <
  12  14  15    5939.    5651.     731. o
  13  14  15     714.     673.     486. <
   1  15  15    3893.    4004.     234. o
   2  15  15    1950.    1648.     165. o
   3  15  15   11284.   11850.     497. o
   4  15  15     842.     611.     139. o
   5  15  15   52999.   56625.    1100. o
   6  15  15    3356.    3075.     261. o
   7  15  15   14224.   15669.     675. o
   8  15  15   14051.   14204.     794. o
   9  15  15     839.    1748.     323. o
  10  15  15   10673.    9325.     946. o
  11  15  15    4387.    5785.     765. o
   0  16  15   15098.   16240.     774. o
   1  16  15    3420.    3304.     253. o
   2  16  15   16980.   17768.     562. o
   3  16  15      44.     636.     182. o
   4  16  15   81544.   88703.    1663. o
   5  16  15       2.      63.     152. <
   6  16  15   12030.   13722.     730. o
   7  16  15     719.     645.     182. o
   8  16  15    7571.    8270.     717. o
   9  16  15    2831.    3037.     570. o
   1  17  15      73.      91.     130. <
   2  17  15    2406.    2660.     332. o
   3  17  15     212.     -95.     175. <
   4  17  15     225.     117.     134. <
   5  17  15   66808.   70780.    2142. o
   6  17  15     128.     -34.     382. <
   7  17  15    1051.     925.     530. <
   0  18  15     126.     902.     627. <
   1  18  15   13327.   15620.    1404. o
   2  18  15    3011.    2114.     724. <
   0   0  16  117251.  125739.     990. o
   1   0  16   81247.   78549.     507. o
   2   0  16  120187.  120790.     713. o
   3   0  16    1794.    1926.      88. o
   4   0  16   15820.   16484.     229. o
   5   0  16    1698.    1761.      82. o
   6   0  16   19218.   19751.     271. o
   7   0  16   37141.   36732.     390. o
   8   0  16    6638.    6962.     193. o
   9   0  16   38852.   40065.     438. o
  10   0  16  177455.  182583.    1023. o
  11   0  16   35686.   35415.     461. o
  12   0  16    2366.    2264.     146. o
  13   0  16       1.      31.      61. <
  14   0  16    9572.    9726.     390. o
  15   0  16   37128.   36690.     854. o
  16   0  16    8203.    8571.     428. o
  17   0  16   62677.   63388.    1203. o
  18   0  16    9359.    9418.     478. o
  19   0  16     975.    1058.     311. o
  20   0  16   11971.   13470.    1570. o
   1   1  16  127103.  129150.     570. o
   2   1  16   61638.   60626.     337. o
   3   1  16      53.     236.      22. o
   5   1  16    1260.    1547.      55. o
   6   1  16   16153.   15842.     184. o
   7   1  16    4039.    3943.      93. o
   8   1  16  152360.  153551.     644. o
   9   1  16   83542.   85350.     490. o
  10   1  16   29406.   30080.     313. o
  11   1  16   46685.   46201.     428. o
  12   1  16    1604.    1667.      91. o
  13   1  16    8942.    8867.     222. o
  14   1  16   51784.   51691.     652. o
  15   1  16    2880.    2932.     164. o
  16   1  16   10318.   10532.     339. o
  17   1  16    1098.    1051.     110. o
  18   1  16    8407.    8706.     326. o
  19   1  16   13794.   13802.     597. o
  20   1  16     185.     576.     287. <
   0   2  16  421849.  432168.    1911. o
   1   2  16  194303.  188967.     683. o
   2   2  16    8293.    8836.     133. o
   3   2  16    9072.    8836.     133. o
   4   2  16   49915.   46880.     320. o
   5   2  16   58828.   59984.     376. o
   6   2  16   85544.   88128.     451. o
   7   2  16   67132.   66408.     434. o
   8   2  16  121441.  120600.     575. o
   9   2  16   13734.   13894.     208. o
  10   2  16   30192.   29458.     316. o
  11   2  16    3034.    3271.     129. o
  12   2  16   54768.   54110.     562. o
  13   2  16    1365.    1302.      97. o
  14   2  16     476.     316.      68. o
  15   2  16   15601.   15931.     393. o
  16   2  16   10210.   10199.     345. o
  17   2  16   46665.   45539.     752. o
  18   2  16   12374.   12296.     409. o
  19   2  16      29.     261.     120. <
  20   2  16    2669.    2103.     497. o
   1   3  16   65787.   64798.     441. o
   2   3  16   77061.   78279.     424. o
   3   3  16    2174.    2056.      65. o
   4   3  16   12940.   13351.     168. o
   5   3  16    5662.    6115.     123. o
   6   3  16   47716.   46820.     366. o
   7   3  16   16229.   16005.     213. o
   8   3  16  119909.  118775.     607. o
   9   3  16  122560.  122344.     644. o
  10   3  16   15107.   15647.     267. o
  11   3  16    1736.    1687.      96. o
  12   3  16    1485.    1472.      99. o
  13   3  16   36220.   35614.     514. o
  14   3  16   47323.   47197.     632. o
  15   3  16   25363.   25193.     500. o
  16   3  16   10858.   10838.     357. o
  17   3  16    6525.    6403.     312. o
  18   3  16    4854.    4637.     311. o
  19   3  16    1935.    2067.     341. o
  20   3  16    2619.    1948.     746. <
   0   4  16    5960.    6191.     211. o
   1   4  16   17087.   15755.     236. o
   2   4  16   48503.   46618.     327. o
   3   4  16   15361.   15509.     178. o
   4   4  16   28233.   27359.     246. o
   5   4  16    3967.    4111.     102. o
   6   4  16    2676.    2775.      89. o
   7   4  16   18809.   17665.     230. o
   8   4  16    1691.    1594.      75. o
   9   4  16   29093.   28270.     349. o
  10   4  16   72622.   73206.     600. o
  11   4  16   21246.   20743.     339. o
  12   4  16    1518.    1432.     106. o
  13   4  16     786.    1071.     111. o
  14   4  16     158.     315.      77. o
  15   4  16   16852.   16881.     468. o
  16   4  16   12048.   11908.     435. o
  17   4  16   28247.   27755.     735. o
  18   4  16    1013.     736.     178. o
  19   4  16    1902.    1807.     320. o
   1   5  16    5087.    4739.     118. o
   2   5  16   46658.   45738.     381. o
   3   5  16     518.     397.      34. o
   4   5  16    1236.    1186.      55. o
   5   5  16   44570.   42704.     327. o
   6   5  16    4010.    4089.     106. o
   7   5  16    4283.    3887.     107. o
   8   5  16   36218.   35931.     370. o
   9   5  16    3977.    4025.     136. o
  10   5  16     735.     950.      77. o
  11   5  16   48308.   47192.     518. o
  12   5  16   12411.   12974.     320. o
  13   5  16   16209.   16287.     404. o
  14   5  16    9244.    9613.     326. o
  15   5  16     745.     788.     103. o
  16   5  16     658.     722.     129. o
  17   5  16   18779.   18330.     583. o
  18   5  16   13810.   14604.     688. o
  19   5  16   13945.   13482.     901. o
   0   6  16   49774.   47380.     546. o
   1   6  16   17143.   16852.     231. o
   2   6  16   14506.   13587.     215. o
   3   6  16   20370.   19264.     251. o
   4   6  16      26.     259.      40. o
   5   6  16    2157.    2322.      87. o
   6   6  16   49338.   50171.     394. o
   7   6  16   37585.   36689.     358. o
   8   6  16    4321.    4208.     135. o
   9   6  16    6936.    6582.     177. o
  10   6  16      79.      97.      39. <
  11   6  16    1425.    1338.     102. o
  12   6  16    3209.    3244.     178. o
  13   6  16    9926.    9372.     345. o
  14   6  16    4733.    4811.     246. o
  15   6  16     820.    1069.     133. o
  16   6  16    9214.    8682.     376. o
  17   6  16    4344.    3876.     303. o
  18   6  16      50.     192.     127. <
  19   6  16    2428.    2803.     693. o
   1   7  16    7204.    6669.     147. o
   2   7  16   21002.   20599.     271. o
   3   7  16    8441.    7838.     164. o
   4   7  16    4890.    5063.     148. o
   5   7  16    4157.    3561.     121. o
   6   7  16    3048.    3162.     114. o
   7   7  16   41265.   39731.     422. o
   8   7  16    9308.    9685.     202. o
   9   7  16   26061.   25883.     362. o
  10   7  16     753.     772.      73. o
  11   7  16   13940.   12576.     323. o
  12   7  16    2866.    2780.     198. o
  13   7  16   17073.   16185.     469. o
  14   7  16   14607.   14750.     489. o
  15   7  16   45047.   45409.     882. o
  16   7  16    5133.    4710.     286. o
  17   7  16    4726.    4587.     440. o
  18   7  16     150.     350.     241. <
   0   8  16    4303.    3743.     166. o
   1   8  16      37.     112.      32. o
   2   8  16   11556.   11279.     206. o
   3   8  16   37067.   37430.     411. o
   4   8  16   49215.   47869.     493. o
   5   8  16     928.     851.      74. o
   6   8  16    9314.    8882.     237. o
   7   8  16     187.     213.      39. o
   8   8  16    3141.    2804.     123. o
   9   8  16    8880.    8199.     217. o
  10   8  16    4163.    4551.     175. o
  11   8  16     494.     597.      88. o
  12   8  16     583.     475.      81. o
  13   8  16   11785.   12196.     445. o
  14   8  16    6794.    6571.     335. o
  15   8  16     399.     233.     103. <
  16   8  16    3523.    3982.     300. o
  17   8  16     325.     383.     179. <
  18   8  16    4010.    5101.    1010. o
   1   9  16    2639.    2887.     114. o
   2   9  16     109.     206.      41. o
   3   9  16       3.     191.      45. o
   4   9  16   28917.   28375.     439. o
   5   9  16   53843.   51166.     593. o
   6   9  16   22975.   22632.     370. o
   7   9  16    5886.    5882.     197. o
   8   9  16    9144.    9190.     269. o
   9   9  16   49680.   49465.     617. o
  10   9  16   31948.   30883.     593. o
  11   9  16   37512.   37850.     717. o
  12   9  16   28300.   28691.     637. o
  13   9  16   62966.   64742.    1054. o
  14   9  16    6037.    6421.     344. o
  15   9  16    8054.    8638.     407. o
  16   9  16    6864.    6425.     478. o
  17   9  16   39740.   36797.    2624. o
   0  10  16   16503.   16232.     418. o
   1  10  16   21132.   21657.     347. o
   2  10  16     245.     523.      68. o
   3  10  16   34217.   33109.     473. o
   4  10  16   28446.   27870.     435. o
   5  10  16   14267.   14350.     315. o
   6  10  16    4021.    5089.     195. o
   7  10  16    1648.    1938.     132. o
   8  10  16    9433.    9880.     304. o
   9  10  16    2638.    2602.     183. o
  10  10  16     138.     113.      82. <
  11  10  16     148.     184.      94. <
  12  10  16    4898.    5052.     301. o
  13  10  16   16132.   16301.     548. o
  14  10  16    8364.    8636.     407. o
  15  10  16    2585.    2742.     268. o
  16  10  16    4157.    4206.     517. o
   1  11  16    3027.    3094.     136. o
   2  11  16     947.     897.      78. o
   3  11  16   10024.    9609.     273. o
   4  11  16    3850.    3958.     182. o
   5  11  16    7326.    6819.     250. o
   6  11  16   12972.   13717.     372. o
   7  11  16   16427.   16139.     433. o
   8  11  16    3449.    3801.     246. o
   9  11  16       8.     499.     111. o
  10  11  16    4281.    3546.     239. o
  11  11  16   23928.   22980.     660. o
  12  11  16   12841.   12308.     505. o
  13  11  16     238.     255.     102. <
  14  11  16     300.     347.     143. <
  15  11  16   29613.   30380.    1371. o
  16  11  16      91.     -51.     287. <
   0  12  16    3244.    3663.     230. o
   1  12  16   22804.   21790.     392. o
   2  12  16    4682.    4660.     190. o
   3  12  16   14877.   15117.     369. o
   4  12  16   14060.   15451.     425. o
   5  12  16    8630.    8494.     316. o
   6  12  16   16698.   17176.     551. o
   7  12  16     111.      -7.      88. <
   8  12  16    1196.    1148.     132. o
   9  12  16    2605.    2494.     198. o
  10  12  16   10816.   10927.     435. o
  11  12  16    3357.    3008.     262. o
  12  12  16     278.      43.     131. <
  13  12  16   16213.   16473.     718. o
  14  12  16   12407.   12506.     764. o
  15  12  16   11810.   10904.    1431. o
   1  13  16    5293.    5332.     255. o
   2  13  16   10333.    9227.     328. o
   3  13  16      15.      71.      70. <
   4  13  16   19363.   18962.     513. o
   5  13  16   38409.   39864.     804. o
   6  13  16   32087.   32016.     779. o
   7  13  16    1537.    1887.     197. o
   8  13  16   47907.   47551.     918. o
   9  13  16   45886.   47243.     880. o
  10  13  16   30530.   30893.     768. o
  11  13  16    6157.    7236.     579. o
  12  13  16   16990.   17558.     919. o
  13  13  16   35655.   36200.    1840. o
   0  14  16   42020.   43133.    1051. o
   1  14  16   41701.   42019.     732. o
   2  14  16   12157.   12334.     391. o
   3  14  16   21033.   20816.     537. o
   4  14  16   46461.   46600.     958. o
   5  14  16   12438.   12035.     503. o
   6  14  16    1980.    2581.     246. o
   7  14  16   10511.   11840.     471. o
   8  14  16   27038.   27449.     772. o
   9  14  16     136.      -9.     130. <
  10  14  16      17.     -88.     166. <
  11  14  16     122.    -310.     266. <
  12  14  16    3072.    2962.     544. o
   1  15  16    5624.    5104.     261. o
   2  15  16    6771.    6540.     316. o
   3  15  16     721.     591.     123. o
   4  15  16    3326.    3655.     277. o
   5  15  16     195.     810.     175. o
   6  15  16    5406.    5728.     358. o
   7  15  16    2908.    2331.     316. o
   8  15  16   14626.   14404.     812. o
   9  15  16    2581.    2490.     364. o
  10  15  16    3719.    3285.     563. o
  11  15  16    7406.    8509.    1332. o
   0  16  16     234.     509.     245. <
   1  16  16    5613.    5894.     360. o
   2  16  16   24706.   24627.     745. o
   3  16  16     238.     843.     213. o
   4  16  16   14344.   14894.     692. o
   5  16  16      28.     221.     127. <
   6  16  16    1925.    2128.     332. o
   7  16  16      14.      22.     254. <
   8  16  16     880.     938.     281. o
   9  16  16    4460.    5694.    1071. o
   1  17  16    5713.    5335.     465. o
   2  17  16    5012.    4750.     497. o
   3  17  16    1599.    1534.     286. o
   4  17  16      84.     -22.     369. <
   5  17  16    1024.     731.     346. <
   6  17  16    1715.    3054.     835. o
   1   1  17    4943.    5359.     119. o
   2   1  17   29650.   30831.     247. o
   3   1  17     479.     575.      40. o
   4   1  17   25551.   25406.     233. o
   5   1  17   17881.   17004.     178. o
   6   1  17   26284.   26704.     228. o
   7   1  17     941.     867.      46. o
   8   1  17   85907.   84336.     464. o
   9   1  17    4637.    4706.     117. o
  10   1  17   44108.   43573.     378. o
  11   1  17      77.     191.      34. o
  12   1  17   26762.   26975.     349. o
  13   1  17    6752.    6424.     186. o
  14   1  17   32410.   32288.     487. o
  15   1  17      28.     565.     106. o
  16   1  17   23654.   23562.     509. o
  17   1  17    3493.    3127.     192. o
  18   1  17   10109.   10120.     369. o
  19   1  17     478.     576.     165. o
  20   1  17   11583.   12412.    1558. o
   1   2  17   78600.   79830.     463. o
   2   2  17    2153.    2505.      76. o
   3   2  17    6837.    7294.     123. o
   4   2  17    7733.    7946.     133. o
   5   2  17   31252.   31692.     268. o
   6   2  17    5121.    6189.     124. o
   7   2  17   32103.   32446.     297. o
   8   2  17     135.     297.      37. o
   9   2  17    1101.    1086.      57. o
  10   2  17    3253.    3355.     111. o
  11   2  17     836.     775.      62. o
  12   2  17    2529.    2521.     119. o
  13   2  17     174.      59.      48. <
  14   2  17    4767.    4685.     202. o
  15   2  17    2245.    2227.     154. o
  16   2  17    4180.    5310.     263. o
  17   2  17    6616.    6362.     287. o
  18   2  17     139.     194.      70. <
  19   2  17    3053.    3240.     293. o
  20   2  17     438.     -35.     255. <
   1   3  17     207.     504.      45. o
   2   3  17   12090.   11429.     168. o
   3   3  17    4059.    4205.      90. o
   4   3  17    8113.    8388.     132. o
   5   3  17   13884.   14270.     187. o
   6   3  17    1273.    1292.      63. o
   7   3  17   11115.   11590.     188. o
   8   3  17   14203.   14016.     203. o
   9   3  17    3761.    4348.     124. o
  10   3  17    1251.    1348.      75. o
  11   3  17    5887.    5719.     174. o
  12   3  17     903.    1185.      95. o
  13   3  17     752.     851.      89. o
  14   3  17      16.     220.      67. o
  15   3  17   12510.   13691.     390. o
  16   3  17    5502.    5870.     277. o
  17   3  17    2088.    1758.     171. o
  18   3  17   16980.   16512.     589. o
  19   3  17    1143.    1140.     243. o
   0   4  17    2422.    2575.     133. o
   1   4  17    8627.    8657.     177. o
   2   4  17   18884.   18563.     221. o
   3   4  17    6708.    6866.     128. o
   4   4  17   37969.   38029.     299. o
   5   4  17    6324.    6343.     127. o
   6   4  17   61906.   61153.     422. o
   7   4  17     574.     575.      44. o
   8   4  17    2206.    2100.      87. o
   9   4  17   37894.   37165.     395. o
  10   4  17     714.    1233.      86. o
  11   4  17   12453.   12491.     264. o
  12   4  17    1672.    1545.     102. o
  13   4  17    8223.    8640.     289. o
  14   4  17    7571.    7512.     306. o
  15   4  17   34229.   32889.     658. o
  16   4  17   12310.   13009.     462. o
  17   4  17   27767.   28508.     749. o
  18   4  17     566.     783.     169. o
  19   4  17     325.      74.     211. <
   1   5  17    2572.    2376.      88. o
   2   5  17   41466.   40951.     360. o
   3   5  17   17186.   16942.     211. o
   4   5  17   17710.   17300.     221. o
   5   5  17   62202.   62377.     405. o
   6   5  17   70332.   68635.     442. o
   7   5  17   27419.   27223.     300. o
   8   5  17  173098.  171248.     844. o
   9   5  17    5015.    5067.     151. o
  10   5  17   53088.   52034.     517. o
  11   5  17     290.     728.      78. o
  12   5  17   41121.   40594.     567. o
  13   5  17    8471.    8208.     309. o
  14   5  17   81549.   81886.    1000. o
  15   5  17    5505.    5054.     256. o
  16   5  17   31159.   31850.     664. o
  17   5  17   16806.   16366.     552. o
  18   5  17     125.      28.     131. <
  19   5  17      14.    -132.     192. <
   1   6  17  372551.  353257.    1049. o
   2   6  17    6987.    6990.     154. o
   3   6  17  111113.  109839.     598. o
   4   6  17   25467.   25011.     280. o
   5   6  17  146354.  139507.     672. o
   6   6  17   61438.   61870.     453. o
   7   6  17  113665.  115319.     651. o
   8   6  17   13638.   13811.     254. o
   9   6  17     402.     469.      51. o
  10   6  17    2977.    2931.     136. o
  11   6  17     819.     793.      75. o
  12   6  17   10774.   10910.     328. o
  13   6  17    1621.    1708.     149. o
  14   6  17    4155.    4388.     250. o
  15   6  17   13106.   12920.     440. o
  16   6  17   18237.   18708.     547. o
  17   6  17   36260.   37110.     931. o
  18   6  17    5248.    4902.     540. o
   1   7  17    1946.    2155.      88. o
   2   7  17   70790.   66491.     493. o
   3   7  17    7432.    7065.     156. o
   4   7  17     985.     820.      56. o
   5   7  17   36065.   35808.     385. o
   6   7  17    4391.    4670.     139. o
   7   7  17   15971.   16063.     274. o
   8   7  17   92947.   90447.     653. o
   9   7  17    6063.    6880.     187. o
  10   7  17   10289.    9826.     262. o
  11   7  17    2283.    2444.     158. o
  12   7  17      83.     135.      69. <
  13   7  17    2742.    3246.     201. o
  14   7  17   19693.   19674.     535. o
  15   7  17   23369.   24681.     657. o
  16   7  17    4351.    4201.     276. o
  17   7  17    8010.    8212.     606. o
  18   7  17   14021.   15760.     980. o
   0   8  17    1331.    1656.     112. o
   1   8  17     319.     499.      46. o
   2   8  17   16006.   14741.     244. o
   3   8  17   55125.   53739.     481. o
   4   8  17   10560.   10832.     237. o
   5   8  17    3107.    3061.     131. o
   6   8  17   65914.   64006.     635. o
   7   8  17    8180.    7529.     213. o
   8   8  17     129.     148.      45. o
   9   8  17   37077.   35441.     462. o
  10   8  17    3432.    3654.     172. o
  11   8  17   28884.   29328.     580. o
  12   8  17    1475.    1202.     126. o
  13   8  17    1486.    1672.     165. o
  14   8  17    8337.    7957.     370. o
  15   8  17   23167.   22472.     639. o
  16   8  17   18921.   19707.     662. o
  17   8  17   34015.   34053.    1266. o
  18   8  17     322.      45.     388. <
   1   9  17     347.     384.      48. o
   2   9  17   59200.   55172.     511. o
   3   9  17   11426.   10459.     249. o
   4   9  17     380.     402.      56. o
   5   9  17   15080.   14598.     316. o
   6   9  17   10573.   10657.     254. o
   7   9  17    9258.    9219.     229. o
   8   9  17   84778.   83464.     799. o
   9   9  17      73.     190.      70. <
  10   9  17    8740.    8834.     343. o
  11   9  17     254.     820.     142. o
  12   9  17     671.     865.     124. o
  13   9  17    2404.    2776.     233. o
  14   9  17   29296.   30406.     746. o
  15   9  17   14410.   15154.     582. o
  16   9  17    7802.    8036.     536. o
  17   9  17    6262.    5747.    1066. o
   0  10  17      13.     999.     132. o
   1  10  17  232405.  218408.    1081. o
   2  10  17     412.     923.      88. o
   3  10  17   32398.   31113.     446. o
   4  10  17   13881.   13462.     313. o
   5  10  17   99618.   95344.     832. o
   6  10  17    9076.    9124.     266. o
   7  10  17   89099.   90063.     802. o
   8  10  17     154.     157.      63. <
   9  10  17     296.     254.      80. o
  10  10  17    5486.    5236.     271. o
  11  10  17       0.     -13.      84. <
  12  10  17     116.     150.      90. <
  13  10  17   12687.   13604.     503. o
  14  10  17    4462.    4053.     293. o
  15  10  17    7465.    7382.     516. o
  16  10  17    9500.   11361.     847. o
   1  11  17    4303.    3866.     146. o
   2  11  17   37676.   36089.     479. o
   3  11  17      38.      36.      50. <
   4  11  17      22.      56.      59. <
   5  11  17    8726.    8535.     294. o
   6  11  17    1464.    1478.     125. o
   7  11  17     356.     604.     104. o
   8  11  17   58367.   58722.     951. o
   9  11  17    2524.    2644.     192. o
  10  11  17    1351.    1223.     131. o
  11  11  17    6208.    5721.     320. o
  12  11  17    1705.    1406.     161. o
  13  11  17     649.     877.     145. o
  14  11  17   28720.   28467.     943. o
  15  11  17    2362.    3058.     444. o
   0  12  17   38110.   36185.     677. o
   1  12  17    6312.    5981.     206. o
   2  12  17    1389.    1294.     100. o
   3  12  17   74513.   74076.     816. o
   4  12  17     123.     362.      85. o
   5  12  17   18760.   18213.     495. o
   6  12  17    9848.   10033.     394. o
   7  12  17     194.     -23.      85. <
   8  12  17    1860.    1821.     174. o
   9  12  17   35702.   34873.     736. o
  10  12  17    4500.    3939.     264. o
  11  12  17   15012.   15758.     581. o
  12  12  17    1897.    1926.     253. o
  13  12  17    8249.    7461.     499. o
  14  12  17     235.      12.     181. <
   1  13  17   14862.   14550.     403. o
   2  13  17   17513.   16772.     429. o
   3  13  17     414.     394.      82. o
   4  13  17   16313.   16764.     488. o
   5  13  17    4494.    4967.     275. o
   6  13  17   19155.   19433.     617. o
   7  13  17     290.     715.     146. o
   8  13  17    4053.    4508.     299. o
   9  13  17    8987.    9861.     410. o
  10  13  17   10526.   10458.     476. o
  11  13  17    4082.    4955.     449. o
  12  13  17   40376.   43029.    1434. o
  13  13  17    1045.    1153.     399. <
   0  14  17   16532.   16907.     664. o
   1  14  17   29366.   30123.     597. o
   2  14  17   16769.   16230.     441. o
   3  14  17    4710.    4804.     264. o
   4  14  17    3901.    3826.     251. o
   5  14  17    8309.    8730.     423. o
   6  14  17       7.      -2.     104. <
   7  14  17   29804.   31757.     776. o
   8  14  17    2988.    2895.     257. o
   9  14  17    1641.    1403.     218. o
  10  14  17   15914.   15063.     834. o
  11  14  17       3.    -721.     601. <
  12  14  17    7023.    7252.    1171. o
   1  15  17   14430.   13682.     416. o
   2  15  17   14925.   15976.     476. o
   3  15  17     455.     249.      91. <
   4  15  17    9599.   10074.     439. o
   5  15  17    2169.    2221.     226. o
   6  15  17    4256.    4153.     376. o
   7  15  17    1588.    1541.     255. o
   8  15  17   11120.   12372.     874. o
   9  15  17    5903.    7586.     864. o
  10  15  17    1809.    1341.     532. <
   0  16  17   18377.   18866.     913. o
   1  16  17   13560.   13373.     518. o
   2  16  17    3205.    3996.     295. o
   3  16  17   75408.   78824.    1458. o
   4  16  17     130.     596.     204. <
   5  16  17    9662.    8970.     604. o
   6  16  17    1926.    2321.     401. o
   7  16  17     107.    -159.     175. <
   8  16  17    5857.    7619.    1221. o
   1  17  17   12225.   13737.    1157. o
   2  17  17    1821.    2491.     718. o
   3  17  17     248.     235.     311. <
   0   0  18      32.     312.      55. o
   1   0  18     157.     367.      40. o
   2   0  18    2407.    2673.     109. o
   3   0  18    8580.    8360.     196. o
   4   0  18  235550.  233152.     898. o
   5   0  18     455.     479.      41. o
   6   0  18   41706.   40570.     394. o
   7   0  18    4184.    3905.     127. o
   8   0  18   31493.   31943.     417. o
   9   0  18    2613.    2743.     126. o
  10   0  18   60090.   60924.     596. o
  11   0  18   11555.   11204.     266. o
  12   0  18   25082.   23936.     438. o
  13   0  18   52985.   53900.     826. o
  14   0  18    7391.    7021.     340. o
  15   0  18   15506.   14868.     556. o
  16   0  18  102181.  103262.    1508. o
  17   0  18   11202.   10653.     495. o
  18   0  18      45.     -99.     123. <
  19   0  18    9037.    9492.     763. o
   1   1  18    4373.    4560.     109. o
   2   1  18       3.     311.      32. o
   3   1  18   41566.   41713.     289. o
   4   1  18   18487.   18424.     202. o
   5   1  18   79483.   79590.     394. o
   6   1  18   34109.   34282.     256. o
   7   1  18   70973.   71162.     402. o
   8   1  18   10526.   10492.     162. o
   9   1  18   36352.   37090.     327. o
  10   1  18   27171.   27952.     297. o
  11   1  18     690.     804.      58. o
  12   1  18   44592.   43653.     442. o
  13   1  18     236.     372.      58. o
  14   1  18    2402.    2394.     147. o
  15   1  18   90269.   89429.     961. o
  16   1  18    3463.    3940.     216. o
  17   1  18   18200.   18158.     463. o
  18   1  18    1011.     895.     121. o
  19   1  18     862.    1226.     192. o
   0   2  18  152559.  151056.     951. o
   1   2  18   79133.   80154.     484. o
   2   2  18   67378.   65946.     390. o
   3   2  18  108339.  107778.     479. o
   4   2  18    4079.    3851.      89. o
   5   2  18   79716.   80764.     433. o
   6   2  18  316819.  314777.     897. o
   7   2  18   19657.   19644.     230. o
   8   2  18   21109.   20793.     249. o
   9   2  18   18219.   18201.     242. o
  10   2  18    1927.    1829.      83. o
  11   2  18    3696.    3744.     133. o
  12   2  18    2238.    2183.     108. o
  13   2  18    5084.    5395.     186. o
  14   2  18   20403.   20312.     437. o
  15   2  18    8305.    8225.     290. o
  16   2  18   91594.   92412.    1014. o
  17   2  18    5364.    4742.     251. o
  18   2  18     486.     541.     110. o
  19   2  18   18399.   18387.     748. o
   1   3  18   12949.   12354.     188. o
   2   3  18      46.     172.      26. o
   3   3  18   51055.   51154.     347. o
   4   3  18   31766.   30689.     257. o
   5   3  18   35356.   35785.     301. o
   6   3  18   49048.   48808.     369. o
   7   3  18  110173.  109521.     567. o
   8   3  18   45360.   44416.     377. o
   9   3  18   50256.   50380.     421. o
  10   3  18   32872.   32882.     360. o
  11   3  18    1112.     958.      71. o
  12   3  18   52699.   52183.     568. o
  13   3  18    4509.    3941.     193. o
  14   3  18   18742.   18636.     459. o
  15   3  18   88879.   89534.    1033. o
  16   3  18    8118.    8776.     381. o
  17   3  18    7049.    7423.     365. o
  18   3  18    5111.    5525.     351. o
  19   3  18       4.      56.     190. <
   0   4  18     449.     428.      56. o
   1   4  18   13042.   12988.     210. o
   2   4  18   19259.   18296.     214. o
   3   4  18     618.     847.      52. o
   4   4  18  140597.  136127.     585. o
   5   4  18    1580.    1566.      65. o
   6   4  18   53681.   50824.     389. o
   7   4  18    8672.    8457.     168. o
   8   4  18   12473.   12631.     213. o
   9   4  18    1309.    1233.      74. o
  10   4  18   48913.   49225.     516. o
  11   4  18      53.     348.      56. o
  12   4  18    2832.    2868.     147. o
  13   4  18    8357.    9142.     292. o
  14   4  18    3963.    3734.     202. o
  15   4  18    5207.    4903.     266. o
  16   4  18   56543.   57004.    1038. o
  17   4  18    2559.    2220.     213. o
  18   4  18     504.     480.     142. o
  19   4  18    3150.    3313.     467. o
   1   5  18   24435.   23193.     284. o
   2   5  18   14266.   12979.     193. o
   3   5  18   22781.   21414.     243. o
   4   5  18     411.     383.      34. o
   5   5  18   47780.   45633.     360. o
   6   5  18     770.     937.      58. o
   7   5  18    6755.    6345.     154. o
   8   5  18   15966.   15328.     249. o
   9   5  18    2822.    2749.     119. o
  10   5  18    1756.    1664.      96. o
  11   5  18   30606.   30352.     446. o
  12   5  18      95.     270.      66. o
  13   5  18    8204.    8162.     311. o
  14   5  18    4224.    4162.     231. o
  15   5  18   15178.   15857.     464. o
  16   5  18    5718.    5679.     289. o
  17   5  18   17888.   17787.     577. o
  18   5  18    1030.     440.     190. <
  19   5  18    6085.    6118.     980. o
   0   6  18   85691.   79866.     756. o
   1   6  18   16283.   16063.     224. o
   2   6  18     237.     946.      74. o
   3   6  18   17908.   17191.     234. o
   4   6  18    4612.    4208.     117. o
   5   6  18   11710.   11376.     199. o
   6   6  18   56697.   55765.     456. o
   7   6  18    1589.    1772.      85. o
   8   6  18   14565.   13355.     259. o
   9   6  18    1013.    1180.      83. o
  10   6  18   13371.   12530.     273. o
  11   6  18    1133.     845.      81. o
  12   6  18    4737.    4160.     214. o
  13   6  18     430.     532.      99. o
  14   6  18    6285.    6354.     300. o
  15   6  18     304.     450.     106. o
  16   6  18   10560.   11864.     462. o
  17   6  18     436.    1166.     180. o
  18   6  18     118.       4.     207. <
   1   7  18   32630.   31322.     338. o
   2   7  18     748.     990.      68. o
   3   7  18     174.     340.      43. o
   4   7  18    7867.    7338.     172. o
   5   7  18   14906.   14337.     247. o
   6   7  18   10563.   10177.     210. o
   7   7  18    2762.    2957.     130. o
   8   7  18    7073.    7528.     203. o
   9   7  18   36511.   36338.     448. o
  10   7  18    4189.    4394.     191. o
  11   7  18    1717.    1647.     131. o
  12   7  18   10664.   10301.     371. o
  13   7  18   16164.   16260.     450. o
  14   7  18    6230.    6412.     311. o
  15   7  18   28066.   27741.     662. o
  16   7  18    2475.    2719.     225. o
  17   7  18    5204.    4561.     462. o
   0   8  18   36332.   33529.     515. o
   1   8  18   19287.   17740.     265. o
   2   8  18   37469.   35440.     403. o
   3   8  18    7616.    7911.     186. o
   4   8  18   10506.   10118.     237. o
   5   8  18    8436.    7846.     215. o
   6   8  18    1533.    1624.     102. o
   7   8  18    2734.    2743.     129. o
   8   8  18     522.     290.      49. o
   9   8  18    1218.    1152.      82. o
  10   8  18   29426.   29637.     552. o
  11   8  18    2023.    1856.     161. o
  12   8  18   16120.   16352.     480. o
  13   8  18    1060.     747.     130. o
  14   8  18     492.     422.     113. o
  15   8  18    1503.    1430.     173. o
  16   8  18       4.     128.     112. <
  17   8  18    4481.    4254.     539. o
   1   9  18   25658.   25430.     357. o
   2   9  18    9607.    9881.     226. o
   3   9  18   13509.   13678.     288. o
   4   9  18   15310.   14058.     320. o
   5   9  18    4047.    4251.     171. o
   6   9  18   33385.   34222.     468. o
   7   9  18   19915.   20098.     367. o
   8   9  18   60115.   58841.     653. o
   9   9  18    1115.    1279.     117. o
  10   9  18   45791.   43995.     809. o
  11   9  18   94797.   95688.    1160. o
  12   9  18   42365.   42017.     785. o
  13   9  18    7776.    8478.     388. o
  14   9  18   20582.   21323.     631. o
  15   9  18   21032.   21443.     699. o
  16   9  18   16047.   16425.     864. o
   0  10  18    9927.    9898.     335. o
   1  10  18   29602.   29133.     417. o
   2  10  18   53784.   51689.     560. o
   3  10  18    8677.    8199.     257. o
   4  10  18     648.    1016.     102. o
   5  10  18   15073.   15936.     362. o
   6  10  18   16536.   17093.     368. o
   7  10  18    7231.    7987.     245. o
   8  10  18     318.     472.      67. o
   9  10  18       3.    -148.      83. <
  10  10  18   20607.   20576.     540. o
  11  10  18       3.     106.      85. <
  12  10  18   20123.   20642.     609. o
  13  10  18    2893.    3402.     262. o
  14  10  18      19.     127.      97. <
  15  10  18    5622.    4980.     419. o
  16  10  18    3975.    4393.     529. o
   1  11  18   10943.   10172.     250. o
   2  11  18    1228.    1370.     101. o
   3  11  18    8652.    7777.     249. o
   4  11  18     549.     355.      64. o
   5  11  18    1668.    1427.     120. o
   6  11  18     932.     878.     102. o
   7  11  18    5027.    4935.     247. o
   8  11  18    6194.    6683.     314. o
   9  11  18    9274.    9894.     367. o
  10  11  18      13.    -126.      90. <
  11  11  18    4267.    4108.     270. o
  12  11  18     710.     786.     134. o
  13  11  18    8991.    8841.     453. o
  14  11  18     151.      93.     141. <
  15  11  18     223.    -197.     251. <
   0  12  18    8184.    7107.     377. o
   1  12  18    6659.    6686.     238. o
   2  12  18    5720.    5761.     222. o
   3  12  18    6957.    7603.     288. o
   4  12  18    4321.    4385.     230. o
   5  12  18    3900.    3755.     218. o
   6  12  18    3054.    2871.     209. o
   7  12  18     125.      45.      84. <
   8  12  18   11455.   10838.     409. o
   9  12  18    1182.    1303.     145. o
  10  12  18     190.     142.      86. <
  11  12  18    1349.    1656.     198. o
  12  12  18   17342.   17147.     792. o
  13  12  18    6436.    6384.     454. o
  14  12  18    1555.     723.     279. <
   1  13  18     507.     496.      77. o
   2  13  18     952.    1202.     125. o
   3  13  18   15994.   16074.     459. o
   4  13  18   23640.   22843.     554. o
   5  13  18     365.     609.      99. o
   6  13  18   32605.   33663.     813. o
   7  13  18   51390.   50911.     952. o
   8  13  18   32998.   33347.     782. o
   9  13  18   10571.   11349.     423. o
  10  13  18   34002.   33543.     946. o
  11  13  18   39281.   39343.    1222. o
  12  13  18   41368.   43604.    2828. o
  13  13  18   13637.   15595.    1255. o
   0  14  18   15420.   15744.     613. o
   1  14  18   32599.   33280.     616. o
   2  14  18   35889.   35696.     641. o
   3  14  18   38219.   37124.     695. o
   4  14  18    3627.    3772.     250. o
   5  14  18   22096.   21932.     673. o
   6  14  18   35778.   37282.     889. o
   7  14  18    8462.    9416.     428. o
   8  14  18    1213.    1112.     190. o
   9  14  18    6205.    5404.     497. o
  10  14  18    5366.    5637.     599. o
  11  14  18      32.      42.     300. <
  12  14  18     614.     874.     468. <
   1  15  18     504.     576.     108. o
   2  15  18    1356.    1338.     155. o
   3  15  18    1696.    1505.     159. o
   4  15  18    1863.    1326.     164. o
   5  15  18    5322.    4643.     326. o
   6  15  18    2311.    2010.     320. o
   7  15  18    4249.    3886.     500. o
   8  15  18    1427.    1233.     296. o
   9  15  18    1323.    1824.     439. o
  10  15  18    2007.    3532.     837. o
   0  16  18    1275.    1312.     296. o
   1  16  18     318.     636.     209. o
   2  16  18    5804.    6030.     544. o
   3  16  18     704.    1418.     312. o
   4  16  18   16190.   16627.     933. o
   5  16  18    1525.    1203.     283. o
   6  16  18       2.    -348.     236. <
   7  16  18     726.     378.     234. <
   1  17  18    2546.    2703.     525. o
   2  17  18    1338.    1350.     602. <
   2   1  19    2178.    1914.      68. o
   3   1  19   35710.   35605.     266. o
   4   1  19     100.     138.      24. o
   5   1  19    6129.    5914.     118. o
   6   1  19     459.     625.      37. o
   7   1  19   48161.   46999.     325. o
   8   1  19    1401.    1426.      64. o
   9   1  19   40142.   40052.     342. o
  10   1  19    1167.    1228.      64. o
  11   1  19   44490.   44140.     414. o
  12   1  19    1303.    1380.      86. o
  13   1  19   16779.   16709.     336. o
  14   1  19     593.     431.      66. o
  15   1  19   30699.   31059.     571. o
  16   1  19    1498.    1280.     123. o
  17   1  19    9266.    9190.     332. o
  18   1  19      90.     180.      91. <
  19   1  19   13563.   13220.     921. o
   0   2  19   26215.   26234.     357. o
   2   2  19   76331.   79457.     427. o
   3   2  19    7614.    7520.     131. o
   4   2  19    2531.    2630.      79. o
   5   2  19    8085.    8699.     147. o
   6   2  19   64409.   63663.     412. o
   7   2  19    1658.    1705.      73. o
   8   2  19    7831.    7335.     151. o
   9   2  19      66.      97.      31. o
  10   2  19    4837.    5177.     140. o
  11   2  19     176.     211.      42. o
  12   2  19    2455.    2487.     123. o
  13   2  19   12584.   12623.     311. o
  14   2  19     558.     562.      81. o
  15   2  19    4368.    4293.     205. o
  16   2  19   13762.   13139.     387. o
  17   2  19       4.     411.     107. o
  18   2  19     785.    1061.     154. o
  19   2  19    2024.    2534.     342. o
   1   3  19    9820.    9907.     157. o
   2   3  19    3793.    4104.     105. o
   3   3  19   20743.   20367.     221. o
   4   3  19   16071.   15873.     186. o
   5   3  19    7820.    8318.     145. o
   6   3  19   31762.   30845.     293. o
   7   3  19   17378.   17472.     234. o
   8   3  19    1433.    1883.      86. o
   9   3  19    4452.    4594.     131. o
  10   3  19    9258.    9071.     198. o
  11   3  19     512.     761.      76. o
  12   3  19   38968.   38830.     535. o
  13   3  19   14885.   14616.     365. o
  14   3  19    2270.    2488.     173. o
  15   3  19     194.     398.      94. o
  16   3  19    1332.    1311.     151. o
  17   3  19   31261.   33014.     756. o
  18   3  19    7051.    7350.     386. o
  19   3  19    3572.    3737.     599. o
   0   4  19    8342.    7202.     226. o
   1   4  19      88.     344.      42. o
   2   4  19   19371.   17975.     214. o
   3   4  19   62263.   62320.     424. o
   4   4  19   11438.   11934.     175. o
   5   4  19    8261.    7917.     143. o
   6   4  19    9549.    9364.     172. o
   7   4  19     635.     636.      47. o
   8   4  19   49498.   47740.     424. o
   9   4  19   14338.   13969.     257. o
  10   4  19      16.     321.      53. o
  11   4  19    4178.    4371.     167. o
  12   4  19   40968.   41818.     587. o
  13   4  19   12595.   12471.     359. o
  14   4  19    2005.    1912.     146. o
  15   4  19     844.     899.     113. o
  16   4  19   35046.   34853.     735. o
  17   4  19       5.    -102.     111. <
  18   4  19     203.     108.     133. <
  19   4  19   11902.   14702.    1526. o
   1   5  19    7292.    7665.     184. o
   2   5  19   33463.   33126.     332. o
   3   5  19   42089.   41880.     344. o
   4   5  19   18800.   18120.     228. o
   5   5  19     305.     613.      49. o
   6   5  19   10180.   10315.     183. o
   7   5  19  131647.  128759.     676. o
   8   5  19    2169.    2262.      94. o
   9   5  19   20842.   20243.     333. o
  10   5  19   13012.   12818.     272. o
  11   5  19   98231.   95555.     794. o
  12   5  19   30150.   31093.     527. o
  13   5  19   23919.   23641.     530. o
  14   5  19     806.     688.      96. o
  15   5  19   78665.   77737.    1020. o
  16   5  19      24.     132.     115. <
  17   5  19     392.     348.     106. o
  18   5  19    2958.    3220.     395. o
   0   6  19  126423.  118804.     906. o
   1   6  19    4638.    5464.     144. o
   2   6  19  271351.  264687.     903. o
   3   6  19   54166.   53171.     419. o
   4   6  19   56215.   55241.     428. o
   5   6  19      15.     410.      48. o
   6   6  19  194107.  188824.     826. o
   7   6  19   14437.   14823.     241. o
   8   6  19   29331.   29362.     411. o
   9   6  19   13572.   13196.     268. o
  10   6  19   15222.   15067.     286. o
  11   6  19       2.     193.      69. <
  12   6  19    3794.    3939.     224. o
  13   6  19   33648.   33743.     673. o
  14   6  19     222.     327.      88. o
  15   6  19    2926.    2857.     223. o
  16   6  19   42026.   41521.     859. o
  17   6  19    1518.    1482.     209. o
  18   6  19    5005.    5895.     994. o
   1   7  19    2581.    2470.      97. o
   2   7  19   36579.   36114.     379. o
   3   7  19   43368.   41656.     407. o
   4   7  19   28501.   28301.     333. o
   5   7  19      86.     294.      42. o
   6   7  19   27949.   27935.     359. o
   7   7  19   27316.   26676.     403. o
   8   7  19     683.    1243.      92. o
   9   7  19    8854.    8605.     234. o
  10   7  19   35933.   35746.     544. o
  11   7  19   10402.   10380.     328. o
  12   7  19   63067.   62330.     910. o
  13   7  19    2592.    2400.     185. o
  14   7  19     598.     724.     107. o
  15   7  19    4798.    4698.     276. o
  16   7  19     667.     642.     119. o
  17   7  19    8665.    8493.     559. o
   0   8  19    6288.    6546.     257. o
   1   8  19    3787.    3886.     132. o
   2   8  19    1432.    1522.      87. o
   3   8  19   92523.   88179.     652. o
   4   8  19   33133.   31612.     423. o
   5   8  19    2304.    2035.     105. o
   6   8  19      52.     133.      46. <
   7   8  19   10843.   10334.     262. o
   8   8  19   18747.   18013.     341. o
   9   8  19   16516.   16015.     324. o
  10   8  19   11338.   11366.     345. o
  11   8  19    4875.    5148.     269. o
  12   8  19   45961.   45982.     808. o
  13   8  19   21355.   21570.     603. o
  14   8  19    2333.    2557.     210. o
  15   8  19       4.      59.     107. <
  16   8  19   23195.   24883.     846. o
  17   8  19    1292.    1151.     265. o
   1   9  19      10.      24.      43. <
   2   9  19   21133.   19912.     343. o
   3   9  19   23328.   22675.     361. o
   4   9  19   20368.   19540.     359. o
   5   9  19    1017.     787.      72. o
   6   9  19   21636.   21176.     374. o
   7   9  19   41770.   41958.     535. o
   8   9  19    4634.    5093.     194. o
   9   9  19    9404.    9209.     312. o
  10   9  19   10071.    9738.     352. o
  11   9  19   27261.   26831.     625. o
  12   9  19   41782.   42616.     801. o
  13   9  19    1004.     872.     127. o
  14   9  19    5384.    5834.     333. o
  15   9  19   14623.   15500.     592. o
  16   9  19     463.     510.     165. o
   0  10  19   68969.   65529.     855. o
   1  10  19   11457.   11094.     266. o
   2  10  19  114837.  109854.     827. o
   3  10  19   26816.   26527.     466. o
   4  10  19   55126.   52878.     662. o
   5  10  19     363.     618.      78. o
   6  10  19   85967.   84371.     819. o
   7  10  19   29175.   29382.     482. o
   8  10  19   21939.   20900.     477. o
   9  10  19   11534.   11267.     381. o
  10  10  19   16483.   16720.     492. o
  11  10  19    2844.    2087.     173. o
  12  10  19       5.      25.      90. <
  13  10  19   34377.   33820.     802. o
  14  10  19     123.     -74.     124. <
  15  10  19      32.     -65.     145. <
   1  11  19     104.     127.      46. <
   2  11  19   31952.   31060.     471. o
   3  11  19    2959.    2678.     163. o
   4  11  19   16053.   15797.     397. o
   5  11  19     226.     219.      73. o
   6  11  19   10244.   10566.     362. o
   7  11  19    6910.    7544.     311. o
   8  11  19   22832.   24000.     595. o
   9  11  19    4040.    4205.     242. o
  10  11  19    3020.    3125.     223. o
  11  11  19    1906.    2056.     197. o
  12  11  19   26699.   26055.     735. o
  13  11  19    1412.    1179.     183. o
  14  11  19    6855.    6003.     532. o
  15  11  19    7526.    8501.     902. o
   0  12  19    7402.    7514.     390. o
   1  12  19    7942.    7503.     264. o
   2  12  19   17929.   16614.     392. o
   3  12  19   44398.   44376.     719. o
   4  12  19   22200.   21971.     510. o
   5  12  19      28.      76.      66. <
   6  12  19    6490.    6417.     308. o
   7  12  19   21349.   21454.     544. o
   8  12  19    5677.    6323.     320. o
   9  12  19   17375.   17333.     507. o
  10  12  19   17032.   17031.     528. o
  11  12  19    4774.    4686.     359. o
  12  12  19    1382.    1380.     247. o
  13  12  19   16164.   16847.    1044. o
  14  12  19     280.     -24.     275. <
   1  13  19    2294.    2313.     156. o
   2  13  19   30810.   30557.     573. o
   3  13  19    1661.    1347.     128. o
   4  13  19   17137.   16962.     468. o
   5  13  19    3578.    3901.     227. o
   6  13  19    9401.   10565.     414. o
   7  13  19    6403.    6936.     346. o
   8  13  19   29814.   30906.     729. o
   9  13  19     331.     277.      93. <
  10  13  19     519.    1061.     237. o
  11  13  19   14734.   15283.     997. o
  12  13  19   16214.   19681.    1914. o
  13  13  19    2488.    2321.     721. o
   0  14  19   24956.   25808.     780. o
   1  14  19   19303.   19864.     480. o
   2  14  19     491.    1014.     131. o
   3  14  19   13449.   14118.     424. o
   4  14  19    7850.    8125.     351. o
   5  14  19    2809.    3334.     247. o
   6  14  19    2674.    2987.     279. o
   7  14  19   35316.   38165.     935. o
   8  14  19    8057.    8384.     628. o
   9  14  19    4536.    4748.     461. o
  10  14  19       1.     340.     241. <
  11  14  19    2827.    1936.     616. o
   1  15  19   10890.   11175.     411. o
   2  15  19   24116.   25058.     674. o
   3  15  19    2814.    2747.     231. o
   4  15  19    4001.    3939.     300. o
   5  15  19     560.     302.     127. <
   6  15  19    1140.    1321.     273. o
   7  15  19     318.     437.     215. <
   8  15  19   32422.   33252.    1792. o
   0  16  19    2665.    3473.     586. o
   1  16  19   17178.   18469.    1084. o
   2  16  19   48497.   50723.    1775. o
   3  16  19    5836.    6749.     866. o
   4  16  19    4366.    5328.     738. o
   5  16  19    2598.    2151.     438. o
   6  16  19   11734.   11528.    1125. o
   1  17  19    2705.    2674.     762. o
   4  17  19    1135.    1829.     643. <
   0   0  20   22161.   21926.     411. o
   1   0  20   27191.   27778.     330. o
   2   0  20  211954.  208926.     954. o
   3   0  20  172428.  172850.     898. o
   4   0  20   23090.   24289.     346. o
   5   0  20   57591.   55440.     466. o
   6   0  20    1567.    1316.      71. o
   7   0  20   24074.   25035.     340. o
   8   0  20    5691.    5416.     179. o
   9   0  20   65852.   63647.     611. o
  10   0  20   50806.   49388.     552. o
  11   0  20   23166.   23365.     451. o
  12   0  20  131573.  131962.    1140. o
  13   0  20     127.     279.      76. o
  14   0  20   16404.   16761.     575. o
  15   0  20     585.     395.     112. o
  16   0  20    4563.    4267.     307. o
  17   0  20    1857.    2149.     237. o
  18   0  20    4138.    4478.     449. o
  19   0  20    9601.   10590.    1018. o
   1   1  20   92551.   95045.     486. o
   2   1  20   11038.   11328.     168. o
   3   1  20   55270.   55558.     349. o
   4   1  20   10909.   10784.     156. o
   5   1  20   56617.   56530.     367. o
   6   1  20    4986.    5028.     110. o
   7   1  20   41178.   41257.     326. o
   8   1  20     812.     967.      54. o
   9   1  20     168.     596.      49. o
  10   1  20    4969.    5075.     131. o
  11   1  20  201343.  200230.     896. o
  12   1  20   11127.   11350.     241. o
  13   1  20      61.     174.      58. <
  14   1  20     191.     177.      56. o
  15   1  20     220.     378.      85. o
  16   1  20      32.     132.      80. <
  17   1  20     546.     393.      83. o
  18   1  20    4966.    5030.     325. o
  19   1  20    7945.    7779.     718. o
   0   2  20     927.     941.      71. o
   1   2  20  100453.   99770.     498. o
   2   2  20  300122.  306938.     876. o
   3   2  20    2149.    2328.      76. o
   4   2  20  100149.   97659.     492. o
   5   2  20   58585.   57826.     373. o
   6   2  20   13481.   13913.     201. o
   7   2  20   69773.   68936.     472. o
   8   2  20      50.      95.      31. o
   9   2  20    2090.    2285.      92. o
  10   2  20   71744.   74775.     533. o
  11   2  20    3465.    3164.     125. o
  12   2  20   54259.   55271.     565. o
  13   2  20   28269.   28543.     459. o
  14   2  20   13269.   13154.     349. o
  15   2  20     864.     848.      94. o
  16   2  20    1864.    1814.     142. o
  17   2  20    1423.    1388.     149. o
  18   2  20    6313.    6707.     394. o
  19   2  20      93.     328.     217. <
   1   3  20   42069.   40692.     323. o
   2   3  20   31778.   32177.     293. o
   3   3  20    8490.    8338.     144. o
   4   3  20    1102.    1136.      52. o
   5   3  20   62257.   62276.     408. o
   6   3  20      30.     165.      32. o
   7   3  20   24382.   24394.     288. o
   8   3  20   26257.   27144.     321. o
   9   3  20     135.     183.      37. o
  10   3  20     931.     941.      68. o
  11   3  20  115706.  113048.     776. o
  12   3  20    1914.    1725.     113. o
  13   3  20    5066.    5111.     230. o
  14   3  20   16593.   16948.     429. o
  15   3  20      36.     118.      75. <
  16   3  20    5979.    6122.     326. o
  17   3  20    3574.    3537.     242. o
  18   3  20       0.      15.     117. <
  19   3  20    8879.    7186.    1334. o
   0   4  20   18133.   17350.     356. o
   1   4  20   32889.   32286.     315. o
   2   4  20   30809.   29310.     302. o
   3   4  20  120193.  115523.     592. o
   4   4  20   28227.   29223.     262. o
   5   4  20   22038.   21162.     243. o
   6   4  20    6146.    6620.     146. o
   7   4  20     587.     585.      47. o
   8   4  20    4296.    4033.     128. o
   9   4  20   34015.   32479.     408. o
  10   4  20   33525.   32785.     433. o
  11   4  20    8972.    8852.     230. o
  12   4  20   18220.   18006.     408. o
  13   4  20    1201.    1211.     113. o
  14   4  20   13951.   14600.     404. o
  15   4  20    1833.    1726.     160. o
  16   4  20     563.     646.     120. o
  17   4  20    1519.    1795.     180. o
  18   4  20    2848.    3210.     409. o
   1   5  20   32444.   31422.     371. o
   2   5  20    2488.    2523.      92. o
   3   5  20     104.     228.      36. o
   4   5  20   13079.   12209.     195. o
   5   5  20   29677.   27794.     297. o
   6   5  20   14010.   14108.     221. o
   7   5  20      65.     309.      49. o
   8   5  20    4307.    3992.     128. o
   9   5  20    3452.    3290.     138. o
  10   5  20    8739.    8492.     218. o
  11   5  20   26553.   25947.     423. o
  12   5  20   22940.   23183.     481. o
  13   5  20     147.      54.      72. <
  14   5  20    1987.    1795.     161. o
  15   5  20   15660.   15428.     459. o
  16   5  20    4401.    4615.     294. o
  17   5  20      65.     -31.     114. <
  18   5  20   13666.   12238.    1407. o
   0   6  20    2126.    2031.     124. o
   1   6  20   35355.   33692.     381. o
   2   6  20   15927.   16092.     232. o
   3   6  20     615.     863.      65. o
   4   6  20   25177.   23933.     294. o
   5   6  20   14988.   13760.     221. o
   6   6  20    8299.    7856.     178. o
   7   6  20   28376.   27527.     353. o
   8   6  20      89.     327.      53. o
   9   6  20     771.     787.      73. o
  10   6  20   17079.   18552.     332. o
  11   6  20    2055.    1649.     123. o
  12   6  20    2729.    2979.     205. o
  13   6  20    3920.    3708.     228. o
  14   6  20    6433.    6220.     303. o
  15   6  20     397.     134.      93. <
  16   6  20    7423.    7404.     396. o
  17   6  20    1817.    2730.     328. o
   1   7  20    1072.     823.      60. o
   2   7  20   14535.   13797.     237. o
   3   7  20    5825.    5730.     159. o
   4   7  20    3473.    3229.     118. o
   5   7  20   22892.   22490.     305. o
   6   7  20    1650.    1733.      93. o
   7   7  20    4878.    5083.     173. o
   8   7  20   33112.   32611.     467. o
   9   7  20    1379.    1169.      86. o
  10   7  20   14660.   14458.     363. o
  11   7  20    3861.    4242.     234. o
  12   7  20    4465.    4986.     264. o
  13   7  20    3620.    3875.     252. o
  14   7  20   18852.   18756.     534. o
  15   7  20    8980.    8667.     376. o
  16   7  20   20664.   21268.     741. o
  17   7  20    8569.    8733.     737. o
   0   8  20    5788.    5811.     230. o
   1   8  20     124.     243.      43. o
   2   8  20   11772.   11194.     235. o
   3   8  20    8227.    8568.     222. o
   4   8  20    6425.    6686.     192. o
   5   8  20    1121.    1053.      75. o
   6   8  20   30802.   31384.     442. o
   7   8  20    4835.    4954.     181. o
   8   8  20     507.     381.      58. o
   9   8  20    4472.    4815.     202. o
  10   8  20    1266.    1499.     152. o
  11   8  20     325.     316.      87. o
  12   8  20    1122.    1702.     171. o
  13   8  20     873.     721.     119. o
  14   8  20    3909.    4069.     266. o
  15   8  20     272.     367.     132. <
  16   8  20   25112.   25941.     951. o
   1   9  20     395.     426.      56. o
   2   9  20     594.     583.      64. o
   3   9  20   32140.   30839.     436. o
   4   9  20   14570.   14651.     315. o
   5   9  20      66.     -10.      53. <
   6   9  20   12730.   12954.     309. o
   7   9  20   72914.   70392.     698. o
   8   9  20    1755.    1982.     129. o
   9   9  20   24669.   24298.     530. o
  10   9  20   12547.   13109.     410. o
  11   9  20   26552.   27394.     641. o
  12   9  20   15903.   17941.     527. o
  13   9  20    3820.    3976.     271. o
  14   9  20    4047.    4304.     292. o
  15   9  20   28801.   29215.     939. o
  16   9  20   13072.   14730.     962. o
   0  10  20   53832.   51874.     833. o
   1  10  20      44.     465.      68. o
   2  10  20   60884.   58152.     636. o
   3  10  20    3509.    4652.     199. o
   4  10  20    1402.    1580.     123. o
   5  10  20      10.     239.      65. o
   6  10  20   44052.   43733.     589. o
   7  10  20       5.     190.      69. <
   8  10  20    1320.    1294.     122. o
   9  10  20    2546.    2630.     196. o
  10  10  20     249.     560.     113. o
  11  10  20       7.     153.      82. <
  12  10  20    5508.    5341.     319. o
  13  10  20      91.     575.     131. o
  14  10  20     194.     131.     148. <
  15  10  20    1309.    1097.     233. o
   1  11  20    1728.    1661.     110. o
   2  11  20     186.     433.      78. o
   3  11  20   12147.   12463.     352. o
   4  11  20    4178.    4404.     221. o
   5  11  20    3020.    2996.     185. o
   6  11  20   10052.   10052.     359. o
   7  11  20   39895.   39972.     717. o
   8  11  20   15976.   17117.     455. o
   9  11  20     879.     571.      87. o
  10  11  20   16500.   16487.     513. o
  11  11  20   11583.   11913.     448. o
  12  11  20   21617.   23927.     826. o
  13  11  20     380.     267.     134. <
  14  11  20   12331.   12044.     760. o
   0  12  20    5796.    5382.     334. o
   1  12  20   11473.   11228.     341. o
   2  12  20   43856.   42688.     675. o
   3  12  20    9268.    9500.     325. o
   4  12  20    1410.    1951.     173. o
   5  12  20    5238.    4762.     241. o
   6  12  20   26677.   26868.     606. o
   7  12  20    7736.    8300.     347. o
   8  12  20    3372.    3216.     229. o
   9  12  20    3040.    2949.     212. o
  10  12  20     697.     903.     146. o
  11  12  20    1135.     927.     210. o
  12  12  20   11316.   12723.     718. o
  13  12  20     820.     836.     262. o
   1  13  20    3806.    3677.     195. o
   2  13  20     698.     584.      94. o
   3  13  20   27130.   25408.     572. o
   4  13  20     177.     382.      99. o
   5  13  20    8900.    9214.     353. o
   6  13  20    4544.    4817.     270. o
   7  13  20   66774.   67412.    1141. o
   8  13  20    4744.    5292.     331. o
   9  13  20   13034.   12631.     523. o
  10  13  20    2201.    2962.     440. o
  11  13  20   55372.   53086.    1832. o
  12  13  20   11170.    9475.    1426. o
   0  14  20    8273.    9280.     482. o
   1  14  20   13718.   13789.     404. o
   2  14  20   61889.   62823.     935. o
   3  14  20    4463.    4962.     286. o
   4  14  20   11118.   10522.     431. o
   5  14  20   12964.   12648.     478. o
   6  14  20   24748.   25156.     724. o
   7  14  20    6666.    6885.     468. o
   8  14  20     510.     468.     204. <
   9  14  20    3819.    3494.     471. o
  10  14  20    5811.    5277.    1053. o
   1  15  20    2541.    2538.     213. o
   2  15  20     676.     672.     139. o
   3  15  20    8754.    8737.     483. o
   4  15  20    4144.    4123.     387. o
   5  15  20    4848.    5349.     523. o
   6  15  20    3262.    3396.     507. o
   7  15  20    8543.    9557.    1011. o
   8  15  20    1479.    1513.     413. o
   0  16  20     895.    1451.     418. o
   1  16  20   14126.   16339.    1037. o
   2  16  20   10087.   10605.     851. o
   3  16  20   21644.   21053.    2128. o
   4  16  20    3908.    3599.     620. o
   5  16  20   15004.   13797.    1220. o
   6  16  20      62.     256.     225. <
   1   1  21    1709.    2135.      77. o
   2   1  21     369.     513.      44. o
   3   1  21    2573.    2785.      91. o
   4   1  21   13425.   13808.     186. o
   5   1  21    3137.    3105.      90. o
   6   1  21    6821.    6860.     141. o
   7   1  21    1031.    1027.      61. o
   8   1  21   13379.   13103.     199. o
   9   1  21   24318.   24150.     277. o
  10   1  21   29122.   28902.     320. o
  11   1  21    1444.    1731.      91. o
  12   1  21   24045.   24337.     376. o
  13   1  21    5721.    5791.     224. o
  14   1  21   12039.   11918.     349. o
  15   1  21    6488.    5968.     257. o
  16   1  21   18196.   17691.     452. o
  17   1  21    6643.    7042.     340. o
  18   1  21    8753.    9247.     443. o
  19   1  21    3387.    3160.     815. o
   0   2  21     416.     780.      74. o
   1   2  21   11593.   11719.     177. o
   2   2  21    5856.    6928.     143. o
   3   2  21   21005.   21851.     232. o
   4   2  21    5393.    6238.     131. o
   5   2  21    5013.    4734.     111. o
   6   2  21    2412.    2389.      85. o
   7   2  21     595.     742.      58. o
   8   2  21    7959.    7526.     158. o
   9   2  21    6980.    6936.     161. o
  10   2  21    4924.    4961.     138. o
  11   2  21      34.     197.      54. o
  12   2  21    9930.    9717.     246. o
  13   2  21     968.    1262.     121. o
  14   2  21    7351.    7361.     268. o
  15   2  21     150.     381.      85. o
  16   2  21    3272.    3013.     217. o
  17   2  21      75.      52.     102. <
  18   2  21     581.     916.     161. o
   1   3  21    3556.    3223.      97. o
   2   3  21     718.    1127.      64. o
   3   3  21   31718.   29320.     276. o
   4   3  21    2776.    2732.      84. o
   5   3  21   33221.   32956.     316. o
   6   3  21    2750.    2921.     102. o
   7   3  21   93127.   90886.     569. o
   8   3  21   10677.   10927.     205. o
   9   3  21   14386.   14868.     260. o
  10   3  21    4570.    4694.     147. o
  11   3  21  101862.  100668.     778. o
  12   3  21    1911.    2032.     127. o
  13   3  21   31455.   32469.     562. o
  14   3  21   12505.   12586.     363. o
  15   3  21   24865.   23286.     507. o
  16   3  21   11903.   11931.     416. o
  17   3  21    6460.    7151.     350. o
  18   3  21     943.     659.     153. o
   0   4  21    2554.    4012.     192. o
   1   4  21   16654.   15665.     234. o
   2   4  21  110696.  110183.     607. o
   4   4  21   13358.   12858.     191. o
   5   4  21    3209.    3243.      98. o
   6   4  21   69960.   68670.     482. o
   7   4  21   33528.   33732.     349. o
   8   4  21       5.      96.      32. <
   9   4  21    1348.    1306.      86. o
  10   4  21   30407.   30926.     427. o
  11   4  21      19.      45.      50. <
  12   4  21   15315.   16311.     407. o
  13   4  21    9107.    9774.     344. o
  14   4  21    2732.    2180.     170. o
  15   4  21    1941.    1930.     160. o
  16   4  21   11664.   11838.     435. o
  17   4  21     600.     521.     122. o
  18   4  21    2826.    3061.     464. o
   1   5  21   40446.   41471.     436. o
   2   5  21    2033.    1950.      82. o
   3   5  21   23662.   23774.     287. o
   4   5  21   12213.   12203.     200. o
   5   5  21    2774.    2712.      90. o
   6   5  21   33105.   32495.     340. o
   7   5  21   39518.   38345.     389. o
   8   5  21    3511.    3580.     128. o
   9   5  21     974.    1198.      85. o
  10   5  21   12852.   12829.     269. o
  11   5  21   75354.   75163.     811. o
  12   5  21   59164.   59729.     868. o
  13   5  21     296.     293.      76. o
  14   5  21   10459.   10349.     383. o
  15   5  21     268.     491.     107. o
  16   5  21    7870.    7796.     395. o
  17   5  21    2460.    2629.     316. o
   0   6  21    6774.    6805.     275. o
   1   6  21   41672.   40265.     433. o
   2   6  21   84425.   82065.     597. o
   3   6  21   85348.   85075.     532. o
   4   6  21    2141.    2435.     100. o
   5   6  21   42276.   41539.     395. o
   6   6  21     393.     457.      44. o
   7   6  21     659.     952.      74. o
   8   6  21   23913.   23305.     348. o
   9   6  21   21486.   21480.     374. o
  10   6  21    8859.    8192.     232. o
  11   6  21    6026.    6312.     255. o
  12   6  21   72615.   73012.     978. o
  13   6  21    4766.    4824.     258. o
  14   6  21    9147.    9321.     370. o
  15   6  21    1053.    1203.     148. o
  16   6  21   14899.   15223.     605. o
  17   6  21     173.     103.     137. <
   1   7  21   35439.   33524.     415. o
   2   7  21    5410.    5431.     150. o
   3   7  21   16260.   14635.     243. o
   4   7  21    6414.    6096.     163. o
   5   7  21   25907.   25792.     336. o
   6   7  21    5187.    5430.     171. o
   7   7  21   50684.   51160.     542. o
   8   7  21    7553.    7952.     236. o
   9   7  21    5244.    5346.     190. o
  10   7  21    1709.    1854.     147. o
  11   7  21  174028.  171727.    1421. o
  12   7  21    5841.    5910.     286. o
  13   7  21    5847.    5557.     306. o
  14   7  21    4933.    4898.     294. o
  15   7  21   13492.   12859.     488. o
  16   7  21    1606.    1892.     236. o
  17   7  21    2987.    3219.     830. o
   0   8  21    1762.    1975.     148. o
   1   8  21   24044.   23561.     365. o
   2   8  21  152350.  146764.     862. o
   3   8  21      17.     423.      58. o
   4   8  21   36076.   33524.     416. o
   5   8  21   19095.   18748.     316. o
   6   8  21   25387.   25176.     400. o
   7   8  21   43724.   43209.     588. o
   8   8  21    1252.     905.      91. o
   9   8  21     289.     317.      66. o
  10   8  21   66507.   65693.     884. o
  11   8  21    4344.    4031.     226. o
  12   8  21   18818.   19314.     533. o
  13   8  21   27659.   28748.     709. o
  14   8  21    1240.     977.     135. o
  15   8  21     258.     109.     100. <
  16   8  21    2768.    3414.     472. o
   1   9  21   22267.   20758.     352. o
   2   9  21    6654.    6073.     196. o
   3   9  21   10278.    9741.     243. o
   4   9  21   28849.   27093.     430. o
   5   9  21   19886.   19160.     360. o
   6   9  21   22062.   21615.     441. o
   7   9  21   23363.   23416.     440. o
   8   9  21     853.    1014.     104. o
   9   9  21    1327.    1270.     139. o
  10   9  21   10170.   10745.     377. o
  11   9  21   88223.   88612.    1150. o
  12   9  21   22810.   22451.     629. o
  13   9  21    1967.    1484.     160. o
  14   9  21    1409.    1415.     196. o
  15   9  21     163.     184.     142. <
  16   9  21       7.    -105.     447. <
   0  10  21   22129.   20474.     515. o
   1  10  21    5353.    5230.     196. o
   2  10  21    3138.    3108.     160. o
   3  10  21   83019.   81808.     769. o
   4  10  21      12.     179.      60. <
   5  10  21   23187.   22980.     474. o
   6  10  21   14384.   14212.     387. o
   7  10  21     294.     334.      79. o
   8  10  21    6516.    6228.     267. o
   9  10  21   38419.   36479.     729. o
  10  10  21    1919.    1672.     156. o
  11  10  21   11437.   12419.     447. o
  12  10  21   23505.   22529.     699. o
  13  10  21    4170.    4000.     326. o
  14  10  21   11070.   13072.     707. o
  15  10  21       7.     161.     226. <
   1  11  21   11495.   11425.     331. o
   2  11  21   17266.   16398.     407. o
   3  11  21     189.     302.      80. o
   4  11  21    5364.    4789.     233. o
   5  11  21   23012.   21895.     507. o
   6  11  21    7323.    6773.     296. o
   7  11  21    1024.    1615.     161. o
   8  11  21    6414.    6164.     296. o
   9  11  21    2063.    2089.     173. o
  10  11  21    3877.    4211.     284. o
  11  11  21   22108.   23037.     744. o
  12  11  21   17287.   18382.     779. o
  13  11  21      72.    -113.     139. <
  14  11  21       7.    -395.     259. <
   0  12  21     167.     500.     128. o
   1  12  21   33575.   33192.     582. o
   2  12  21   21995.   22983.     529. o
   3  12  21     432.     765.     107. o
   4  12  21   52775.   51670.     804. o
   5  12  21   12351.   12448.     397. o
   6  12  21    3675.    3682.     228. o
   7  12  21   30130.   30179.     696. o
   8  12  21    2689.    2255.     206. o
   9  12  21      66.    -184.     112. <
  10  12  21   20215.   20058.     686. o
  11  12  21     318.     459.     149. o
  12  12  21    2396.    2207.     332. o
  13  12  21   16923.   18187.    1982. o
   1  13  21    3851.    3793.     204. o
   2  13  21   14678.   14322.     412. o
   3  13  21    4788.    4698.     254. o
   4  13  21    1928.    1737.     163. o
   5  13  21   33454.   34328.     725. o
   6  13  21     110.     208.      99. <
   7  13  21    5240.    5461.     344. o
   8  13  21   20060.   21019.     725. o
   9  13  21     202.     348.     125. <
  10  13  21     497.     935.     367. <
  11  13  21   10790.   11834.    1106. o
   0  14  21   40889.   39648.    1218. o
   1  14  21      11.     366.     110. o
   2  14  21   20380.   20873.     644. o
   3  14  21   22694.   23679.     649. o
   4  14  21     324.     641.     131. o
   5  14  21    2495.    2446.     238. o
   6  14  21   45625.   47778.    1133. o
   7  14  21     717.     892.     234. o
   8  14  21     661.    1050.     337. o
   9  14  21   12815.   12531.     895. o
  10  14  21     452.     437.     304. <
   1  15  21    5058.    5369.     351. o
   2  15  21    6059.    5937.     424. o
   3  15  21   15236.   14309.     748. o
   4  15  21    5718.    5755.     484. o
   5  15  21    1893.    2136.     401. o
   6  15  21    6952.    7128.     614. o
   7  15  21   33709.   32607.    1804. o
   8  15  21    1304.    2308.     709. o
   0  16  21    8508.   10000.    1474. o
   1  16  21   18924.   20129.    1150. o
   2  16  21    3126.    2367.     800. <
   3  16  21     369.    1091.     330. o
   4  16  21    2827.    2702.     557. o
   5  16  21    3773.    4020.     667. o
   6  16  21   21462.   19538.    1983. o
   0   0  22  230814.  232393.    1563. o
   1   0  22   11928.   12671.     276. o
   2   0  22  257281.  255633.    1149. o
   3   0  22  209344.  211501.    1051. o
   4   0  22   34932.   35321.     436. o
   5   0  22    2740.    2445.     121. o
   6   0  22  274141.  272933.    1262. o
   7   0  22   18896.   19927.     304. o
   8   0  22   18323.   18626.     331. o
   9   0  22   40038.   39793.     514. o
  10   0  22   14943.   14483.     342. o
  11   0  22     146.      72.      66. <
  12   0  22     845.     680.     117. o
  13   0  22   38771.   40129.     875. o
  14   0  22    7076.    6832.     373. o
  15   0  22     119.      52.     120. <
  16   0  22   34822.   35864.    1005. o
  17   0  22    2262.    2105.     261. o
  18   0  22    7048.    7885.     613. o
   1   1  22      65.     237.      31. o
   2   1  22   15043.   15145.     209. o
   3   1  22   28049.   28290.     279. o
   4   1  22   95799.   94288.     502. o
   5   1  22   19681.   19837.     230. o
   6   1  22   56215.   56389.     402. o
   7   1  22   64717.   63361.     453. o
   8   1  22    2998.    3495.     114. o
   9   1  22   12273.   12320.     209. o
  10   1  22   34166.   34339.     370. o
  11   1  22   26414.   26067.     357. o
  12   1  22   51714.   53142.     582. o
  13   1  22     893.    1105.     105. o
  14   1  22    1299.    1430.     127. o
  15   1  22   49328.   49201.     772. o
  16   1  22     358.     782.     129. o
  17   1  22    1500.    1774.     182. o
  18   1  22   20438.   22367.     766. o
   0   2  22   20979.   20872.     333. o
   1   2  22    2477.    2643.      86. o
   2   2  22    1483.    1445.      67. o
   3   2  22  134890.  133023.     575. o
   4   2  22   92783.   93007.     518. o
   5   2  22    8080.    7617.     144. o
   6   2  22   13173.   13196.     208. o
   7   2  22   34000.   34749.     350. o
   8   2  22   15930.   16848.     247. o
   9   2  22   16982.   17164.     255. o
  10   2  22    2184.    1814.      88. o
  11   2  22    1220.    1313.      85. o
  12   2  22   25596.   27254.     439. o
  13   2  22   56983.   57943.     760. o
  14   2  22     412.     242.      73. o
  15   2  22    2479.    2724.     180. o
  16   2  22   34649.   36252.     764. o
  17   2  22     326.     444.     111. o
  18   2  22    1296.    1314.     209. o
   1   3  22     380.     378.      35. o
   2   3  22   37143.   36363.     332. o
   3   3  22   12332.   12391.     206. o
   4   3  22   34832.   33873.     322. o
   5   3  22   23462.   22343.     266. o
   6   3  22   57507.   56070.     434. o
   7   3  22   16076.   15869.     242. o
   8   3  22    9720.    9437.     196. o
   9   3  22    1038.    1035.      71. o
  10   3  22   12893.   13020.     264. o
  11   3  22     959.    1064.      92. o
  12   3  22   52009.   51363.     663. o
  13   3  22    9300.    9524.     311. o
  14   3  22    4265.    4544.     218. o
  15   3  22    2530.    2556.     179. o
  16   3  22    2009.    2022.     185. o
  17   3  22   15856.   16421.     511. o
  18   3  22   10702.   10832.     653. o
   0   4  22  158505.  155254.    1272. o
   2   4  22  112209.  108925.     648. o
   3   4  22  102512.   99686.     621. o
   4   4  22   15760.   16210.     253. o
   5   4  22    3572.    3584.     109. o
   6   4  22  107875.  102665.     591. o
   7   4  22   28789.   28120.     329. o
   8   4  22   10430.   10049.     210. o
   9   4  22   15938.   15655.     291. o
  10   4  22    3863.    4045.     151. o
  11   4  22    5320.    4862.     216. o
  12   4  22      35.       2.      76. <
  13   4  22   21446.   21848.     538. o
  14   4  22    3295.    3350.     211. o
  15   4  22      34.     -40.      93. <
  16   4  22   11164.   10611.     439. o
  17   4  22    3128.    2879.     286. o
   1   5  22    1876.    1765.      89. o
   2   5  22   16422.   15161.     258. o
   3   5  22    7923.    7848.     173. o
   4   5  22   33942.   33510.     364. o
   5   5  22    2847.    2943.     105. o
   6   5  22   24107.   22942.     296. o
   7   5  22   38679.   38234.     393. o
   8   5  22    1338.    1266.      80. o
   9   5  22   25446.   24976.     371. o
  10   5  22    6657.    6413.     209. o
  11   5  22   11842.   11552.     355. o
  12   5  22   19918.   20341.     512. o
  13   5  22   14260.   13421.     429. o
  14   5  22    3753.    3303.     220. o
  15   5  22   35232.   34448.     725. o
  16   5  22     762.     588.     156. o
  17   5  22    1782.    1922.     311. o
   0   6  22    3328.    3216.     206. o
   1   6  22   10169.    9845.     239. o
   2   6  22   26298.   24909.     345. o
   3   6  22   25714.   25315.     338. o
   4   6  22   28707.   27198.     330. o
   5   6  22    1590.    1507.      78. o
   6   6  22      86.     176.      43. o
   7   6  22   19259.   18435.     313. o
   8   6  22    6751.    7301.     199. o
   9   6  22    8567.    8301.     243. o
  10   6  22    6998.    6376.     252. o
  11   6  22    4841.    5359.     269. o
  12   6  22     683.     483.      94. o
  13   6  22   13508.   13838.     444. o
  14   6  22     454.     327.      86. o
  15   6  22     601.     882.     148. o
  16   6  22    3160.    3624.     352. o
  17   6  22    4004.    3488.     564. o
   1   7  22    3729.    3778.     140. o
   2   7  22   37546.   34806.     390. o
   3   7  22   14650.   13745.     230. o
   4   7  22     175.     238.      42. o
   5   7  22   23162.   22485.     330. o
   6   7  22     132.     259.      45. o
   7   7  22   22186.   21902.     345. o
   8   7  22   27234.   26396.     447. o
   9   7  22    9078.    8364.     277. o
  10   7  22      11.     263.      83. o
  11   7  22   57848.   58278.     839. o
  12   7  22    6242.    6634.     311. o
  13   7  22   10657.   11526.     442. o
  14   7  22    5684.    5278.     311. o
  15   7  22   14153.   14244.     533. o
  16   7  22    2995.    2942.     379. o
  17   7  22   14811.   17264.    1880. o
   0   8  22   11910.   10833.     335. o
   1   8  22    9456.    9478.     252. o
   2   8  22    7588.    7585.     206. o
   3   8  22    5315.    5748.     179. o
   4   8  22    1651.    1874.     103. o
   5   8  22      61.     245.      47. o
   6   8  22     773.     890.      84. o
   7   8  22   14533.   14149.     341. o
   8   8  22    8574.    8647.     298. o
   9   8  22    3184.    3217.     176. o
  10   8  22    5203.    5300.     256. o
  11   8  22    3008.    2762.     201. o
  12   8  22    9396.    9165.     396. o
  13   8  22    7351.    7798.     377. o
  14   8  22       4.      50.     111. <
  15   8  22    1992.    2443.     283. o
  16   8  22    2071.    2250.     487. o
   1   9  22   13022.   12828.     306. o
   2   9  22    8813.    7979.     227. o
   3   9  22      13.      24.      49. <
   4   9  22       0.      20.      59. <
   5   9  22    9276.    9437.     266. o
   6   9  22      20.      91.      61. <
   7   9  22    1081.    1032.     110. o
   8   9  22   17846.   17244.     435. o
   9   9  22   27550.   27923.     601. o
  10   9  22    4917.    5083.     262. o
  11   9  22     749.    1109.     140. o
  12   9  22     133.     272.     104. <
  13   9  22    9419.    9402.     465. o
  14   9  22    7220.    7351.     484. o
  15   9  22    3331.    4237.     448. o
   0  10  22    1367.    1338.     135. o
   1  10  22   35602.   34576.     514. o
   2  10  22   22074.   21556.     411. o
   3  10  22    3606.    3630.     192. o
   4  10  22      63.     414.      89. o
   5  10  22    6071.    5848.     241. o
   6  10  22   15979.   16250.     411. o
   7  10  22    3133.    3096.     199. o
   8  10  22    6716.    6147.     266. o
   9  10  22    1688.    1911.     173. o
  10  10  22   11200.   11030.     421. o
  11  10  22    2864.    3347.     259. o
  12  10  22    5698.    6264.     386. o
  13  10  22      10.      -1.     129. <
  14  10  22    1539.    1094.     211. o
  15  10  22    6642.    5338.    1079. o
   1  11  22    3371.    3695.     200. o
   2  11  22    2813.    3321.     187. o
   3  11  22   24200.   23481.     492. o
   4  11  22    1904.    1712.     142. o
   5  11  22    5687.    6479.     283. o
   6  11  22   13603.   13244.     405. o
   7  11  22   78595.   80281.    1038. o
   8  11  22   11331.   11643.     432. o
   9  11  22   12374.   12497.     455. o
  10  11  22    5139.    5192.     317. o
  11  11  22   78762.   81570.    1509. o
  12  11  22    7576.    8280.     526. o
  13  11  22   17069.   18119.     958. o
  14  11  22    5276.    6953.    1218. o
   0  12  22   19683.   19943.     654. o
   1  12  22   25944.   26426.     523. o
   2  12  22   72183.   70134.     885. o
   3  12  22    9455.    9300.     346. o
   4  12  22    6895.    6959.     318. o
   5  12  22    9344.    9619.     375. o
   6  12  22   42379.   41955.     794. o
   7  12  22     681.     724.     128. o
   8  12  22      69.      18.     106. <
   9  12  22     706.     583.     117. o
  10  12  22   11275.   11826.     579. o
  11  12  22     502.     433.     204. <
  12  12  22    4424.    4111.     532. o
   1  13  22    3344.    3199.     242. o
   2  13  22    2204.    1942.     192. o
   3  13  22    2902.    2803.     217. o
   4  13  22    9808.    9355.     400. o
   5  13  22    4043.    4294.     283. o
   6  13  22   14634.   14954.     523. o
   7  13  22    2946.    2472.     249. o
   8  13  22   12459.   12031.     646. o
   9  13  22    1096.     830.     189. o
  10  13  22    8622.    9150.     943. o
  11  13  22    2521.    1805.     437. o
   0  14  22    5491.    5335.     458. o
   1  14  22    5830.    5941.     335. o
   2  14  22     500.    1054.     171. o
   3  14  22   10295.   10858.     446. o
   4  14  22    5924.    6470.     388. o
   5  14  22    3124.    2889.     285. o
   6  14  22     661.    1066.     229. o
   7  14  22     536.     566.     193. <
   8  14  22    3663.    3478.     558. o
   9  14  22     347.     272.     231. <
  10  14  22     786.     302.     353. <
   1  15  22      63.     319.     172. <
   2  15  22       7.      99.     149. <
   3  15  22    6312.    6939.     578. o
   4  15  22    6729.    6833.     661. o
   5  15  22    1384.    1536.     325. o
   6  15  22    7719.    7838.     668. o
   7  15  22   18312.   19497.    1423. o
   8  15  22    1213.    1368.     632. <
   0  16  22   33613.   35205.    2769. o
   2  16  22   35444.   37904.    2514. o
   3  16  22   13945.   15674.     998. o
   4  16  22   19008.   17477.    1841. o
   5  16  22    4276.    4116.     963. o
   1   1  23      86.     248.      34. o
   2   1  23    1857.    2884.     108. o
   3   1  23    1080.    1350.      76. o
   4   1  23      69.     256.      43. o
   5   1  23   22829.   22325.     261. o
   6   1  23     851.     997.      62. o
   7   1  23       1.      52.      32. <
   8   1  23   15269.   14828.     234. o
   9   1  23    7778.    7739.     174. o
  10   1  23   16752.   16633.     269. o
  11   1  23    5540.    5300.     163. o
  12   1  23   18893.   18366.     386. o
  13   1  23    4069.    4115.     200. o
  14   1  23   14643.   14423.     400. o
  15   1  23    1130.    1215.     136. o
  16   1  23   18264.   18274.     502. o
  17   1  23    9562.    9422.     402. o
  18   1  23   12533.   13286.    1039. o
   0   2  23     111.     354.      50. o
   1   2  23     141.     533.      48. o
   2   2  23    1581.    1895.      84. o
   3   2  23    1215.    2085.      97. o
   4   2  23   21586.   21089.     271. o
   5   2  23     697.     793.      53. o
   6   2  23   34032.   33912.     349. o
   7   2  23     493.     666.      56. o
   8   2  23    9153.    9047.     188. o
   9   2  23     675.     843.      70. o
  10   2  23       5.      14.      37. <
  11   2  23     431.     606.      73. o
  12   2  23     109.     382.      75. o
  13   2  23    2152.    2100.     143. o
  14   2  23    1250.    1350.     129. o
  15   2  23    5807.    5898.     280. o
  16   2  23    9370.    9781.     409. o
  17   2  23    3573.    3131.     267. o
  18   2  23     586.     958.     234. o
   1   3  23     211.     345.      41. o
   2   3  23   14754.   16746.     258. o
   3   3  23   34599.   34450.     368. o
   4   3  23   37976.   37114.     356. o
   5   3  23   12556.   12066.     207. o
   6   3  23   68625.   67401.     505. o
   7   3  23   72097.   69895.     512. o
   8   3  23   68597.   68453.     529. o
   9   3  23    5068.    4787.     159. o
  10   3  23   47211.   46101.     485. o
  11   3  23   12202.   11839.     307. o
  12   3  23   55611.   55934.     714. o
  13   3  23     998.    1083.     107. o
  14   3  23   55098.   56207.     761. o
  15   3  23   33039.   32575.     654. o
  16   3  23   24034.   23789.     636. o
  17   3  23     435.     298.     117. <
  18   3  23   14687.   15322.    1260. o
   0   4  23   27069.   29528.     578. o
   1   4  23  135631.  140439.     846. o
   2   4  23   34636.   35782.     407. o
   3   4  23   75615.   76152.     625. o
   4   4  23    9030.    9226.     204. o
   5   4  23   42208.   42531.     407. o
   6   4  23   60152.   59567.     471. o
   7   4  23   10808.   10745.     203. o
   8   4  23    1387.    1310.      74. o
   9   4  23      73.     184.      50. o
  10   4  23    1355.    1278.      86. o
  11   4  23     287.     233.      66. o
  12   4  23    4355.    4183.     217. o
  13   4  23     515.     732.     116. o
  14   4  23   13680.   13433.     437. o
  15   4  23    8603.    8981.     396. o
  16   4  23   17724.   18010.     589. o
  17   4  23    5405.    5239.     458. o
   1   5  23     400.     349.      39. o
   2   5  23    4702.    4751.     166. o
   3   5  23   11228.   10978.     234. o
   4   5  23   13243.   12514.     240. o
   5   5  23   60431.   57197.     450. o
   6   5  23   14434.   14039.     230. o
   7   5  23    9035.    9018.     196. o
   8   5  23   10017.   10130.     226. o
   9   5  23       3.     248.      49. o
  10   5  23    5400.    5052.     231. o
  11   5  23     196.     489.      84. o
  12   5  23       8.    -145.      87. <
  13   5  23   11612.   11516.     400. o
  14   5  23     715.    1035.     155. o
  15   5  23   21098.   21692.     700. o
  16   5  23    2138.    2187.     251. o
  17   5  23   14359.   15084.     984. o
   0   6  23     474.     478.      88. o
   1   6  23   11975.   11286.     250. o
   2   6  23     430.     481.      50. o
   3   6  23    5251.    5907.     173. o
   4   6  23   64788.   63060.     548. o
   5   6  23    1348.    1500.      77. o
   6   6  23   57944.   57567.     513. o
   7   6  23    8175.    8250.     209. o
   8   6  23    1055.     949.      76. o
   9   6  23   11908.   12157.     338. o
  10   6  23    2977.    3010.     186. o
  11   6  23   21469.   21043.     522. o
  12   6  23    2010.    2050.     167. o
  13   6  23   12606.   12459.     424. o
  14   6  23   10446.    9981.     441. o
  15   6  23   17713.   18174.     656. o
  16   6  23   35458.   35711.    1308. o
  17   6  23   16519.   16190.    1239. o
   1   7  23    2521.    2459.     121. o
   2   7  23    2723.    3366.     145. o
   3   7  23   33403.   32926.     404. o
   4   7  23   35488.   34792.     378. o
   5   7  23   28052.   27657.     369. o
   6   7  23   45422.   45380.     486. o
   7   7  23   53468.   53756.     575. o
   8   7  23   45867.   46333.     646. o
   9   7  23    9827.    9453.     299. o
  10   7  23   57445.   57086.     818. o
  11   7  23       4.     121.      72. <
  12   7  23   27149.   26661.     618. o
  13   7  23      93.     180.     102. <
  14   7  23   19579.   19818.     640. o
  15   7  23   40995.   42743.    1161. o
  16   7  23    8632.   10484.     998. o
   0   8  23   64280.   63101.     843. o
   1   8  23  126717.  122008.     902. o
   2   8  23   20968.   21611.     385. o
   3   8  23   97499.   95370.     676. o
   4   8  23    4231.    4321.     157. o
   5   8  23   36560.   35839.     465. o
   6   8  23   93468.   93438.     843. o
   7   8  23   20108.   19900.     420. o
   8   8  23      41.      76.      61. <
   9   8  23   10190.    9224.     320. o
  10   8  23    3792.    3661.     213. o
  11   8  23     300.     181.      83. <
  12   8  23     856.     847.     143. o
  13   8  23     505.     383.     109. o
  14   8  23   12382.   13156.     593. o
  15   8  23    2441.    2721.     329. o
  16   8  23   28982.   35001.    2550. o
   1   9  23   13734.   12655.     302. o
   2   9  23    4326.    4004.     164. o
   3   9  23    7214.    6861.     218. o
   4   9  23    7648.    7307.     248. o
   5   9  23   41402.   40299.     602. o
   6   9  23   13937.   13358.     363. o
   7   9  23   18434.   18487.     440. o
   8   9  23   21532.   21827.     492. o
   9   9  23    4576.    5187.     263. o
  10   9  23   22765.   22616.     593. o
  11   9  23    5019.    5431.     311. o
  12   9  23    5154.    4558.     308. o
  13   9  23     348.     475.     136. o
  14   9  23    5129.    4940.     402. o
  15   9  23   29268.   30834.    1727. o
   0  10  23    6403.    6895.     401. o
   1  10  23     551.     580.      86. o
   2  10  23    6159.    6106.     243. o
   3  10  23    5632.    5314.     232. o
   4  10  23   47145.   45856.     674. o
   5  10  23    8015.    8064.     278. o
   6  10  23   24086.   23717.     531. o
   7  10  23    7841.    6899.     307. o
   8  10  23    1097.     742.     109. o
   9  10  23   13451.   14150.     494. o
  10  10  23   14788.   15004.     498. o
  11  10  23   13417.   13076.     498. o
  12  10  23      16.     -60.     126. <
  13  10  23    7855.    7676.     560. o
  14  10  23    6246.    5848.     639. o
   1  11  23   18307.   17802.     428. o
   2  11  23     697.     750.      96. o
   3  11  23    3799.    3548.     203. o
   4  11  23    2512.    2247.     180. o
   5  11  23   47666.   47108.     806. o
   6  11  23    2387.    2688.     202. o
   7  11  23    5806.    6261.     305. o
   8  11  23    1858.    1660.     165. o
   9  11  23    8175.    8093.     393. o
  10  11  23     639.     612.     153. o
  11  11  23   13023.   13596.     689. o
  12  11  23      27.     308.     196. <
  13  11  23    1743.    1352.     392. o
   0  12  23   67871.   65842.    1516. o
   1  12  23   24586.   25121.     675. o
   2  12  23       1.     456.     123. o
   3  12  23   25700.   24881.     638. o
   4  12  23    5754.    5933.     315. o
   5  12  23   16190.   16880.     556. o
   6  12  23   40119.   40252.     839. o
   7  12  23    9001.    8451.     414. o
   8  12  23    7794.    7166.     377. o
   9  12  23    4224.    4121.     319. o
  10  12  23   16022.   15490.     776. o
  11  12  23     732.     811.     312. <
  12  12  23    9402.    7036.    1203. o
   1  13  23   23191.   22084.     651. o
   2  13  23      35.     -13.     110. <
   3  13  23    1922.    1881.     179. o
   4  13  23     123.     219.      96. <
   5  13  23   11530.   11595.     458. o
   6  13  23    1522.    1541.     170. o
   7  13  23    4195.    4555.     375. o
   8  13  23    1500.    2140.     260. o
   9  13  23   21422.   20858.    1134. o
  10  13  23    2340.    1863.     433. o
  11  13  23   18149.   16017.    1835. o
   0  14  23   12548.   13725.     702. o
   1  14  23   24514.   24180.     708. o
   2  14  23   22542.   23115.     676. o
   3  14  23   22395.   22206.     667. o
   4  14  23   14482.   14832.     627. o
   5  14  23   11024.   11417.     582. o
   6  14  23    1680.    1604.     287. o
   7  14  23    7558.    7251.     702. o
   8  14  23     314.     291.     276. <
   9  14  23    6894.    6886.    1144. o
   1  15  23   26285.   28690.    1362. o
   2  15  23    1846.    1632.     283. o
   3  15  23    3000.    3668.     486. o
   4  15  23   11494.   11883.     862. o
   5  15  23   18968.   21680.    1527. o
   6  15  23   14175.   14260.    1219. o
   7  15  23    2972.    2292.     620. o
   0   0  24   59669.   62585.    1383. o
   1   0  24  301970.  304562.    1667. o
   2   0  24    7303.    7963.     262. o
   3   0  24   48456.   49562.     589. o
   4   0  24   84984.   86027.     782. o
   5   0  24   91238.   90807.     813. o
   6   0  24     595.     735.      75. o
   7   0  24  125003.  124865.     964. o
   8   0  24   51264.   51394.     617. o
   9   0  24    1647.    1511.     105. o
  10   0  24      60.      90.      43. <
  11   0  24    6624.    6683.     256. o
  12   0  24    5186.    5071.     292. o
  13   0  24   15947.   16538.     604. o
  14   0  24    5761.    6554.     408. o
  15   0  24   23493.   23652.     771. o
  16   0  24   11408.   11598.     589. o
  17   0  24   69544.   70457.    1836. o
  18   0  24   12039.   12550.    1442. o
   1   1  24    7427.    7322.     176. o
   2   1  24   70409.   71979.     611. o
   3   1  24   15746.   16336.     267. o
   4   1  24    5440.    5240.     145. o
   5   1  24   20626.   20016.     272. o
   6   1  24   17643.   16754.     248. o
   7   1  24   15848.   16251.     253. o
   8   1  24  139757.  141196.     756. o
   9   1  24   11802.   11315.     228. o
  10   1  24   35116.   34869.     401. o
  11   1  24      74.     252.      56. o
  12   1  24     362.     296.      68. o
  13   1  24   12687.   12604.     375. o
  14   1  24   82951.   83891.    1019. o
  15   1  24    6070.    6814.     303. o
  16   1  24   21632.   21724.     575. o
  17   1  24   12740.   15121.     581. o
  18   1  24    5570.    6986.     696. o
   0   2  24     115.     465.      64. o
   1   2  24   18924.   18775.     263. o
   2   2  24   28836.   28717.     341. o
   3   2  24   49774.   48612.     450. o
   4   2  24   14799.   14029.     228. o
   5   2  24    5383.    5769.     153. o
   6   2  24   52130.   50774.     427. o
   7   2  24    5798.    5400.     146. o
   8   2  24     729.     750.      61. o
   9   2  24   61733.   60643.     542. o
  10   2  24    3991.    4052.     152. o
  11   2  24   41161.   41396.     529. o
  12   2  24     103.     234.      61. o
  13   2  24    4602.    5090.     224. o
  14   2  24   22254.   21355.     492. o
  15   2  24   18439.   18560.     494. o
  16   2  24    5547.    5485.     314. o
  17   2  24   31672.   32534.     795. o
   1   3  24    3158.    3536.     130. o
   2   3  24   70692.   71774.     567. o
   3   3  24    7633.    7694.     187. o
   4   3  24      25.     191.      38. o
   5   3  24   21720.   20764.     268. o
   6   3  24      31.     232.      48. o
   7   3  24    1512.    1767.      89. o
   8   3  24   84322.   83556.     603. o
   9   3  24     329.     735.      78. o
  10   3  24    1822.    1705.     106. o
  11   3  24    1128.    1170.     110. o
  12   3  24   13471.   13067.     379. o
  13   3  24    1448.    1413.     133. o
  14   3  24   21015.   20280.     509. o
  15   3  24   24307.   24517.     603. o
  16   3  24     204.      13.     131. <
  17   3  24     112.      89.     146. <
   0   4  24   12400.   14943.     421. o
   1   4  24  135198.  135145.     867. o
   2   4  24   13485.   13265.     259. o
   3   4  24    2140.    2428.     118. o
   4   4  24   37130.   37007.     393. o
   5   4  24   42006.   40993.     432. o
   6   4  24      48.     273.      45. o
   7   4  24   90006.   86001.     602. o
   8   4  24    5018.    5478.     169. o
   9   4  24    1340.    1155.      76. o
  10   4  24    5797.    5217.     218. o
  11   4  24     261.      73.      70. <
  12   4  24    3522.    3776.     213. o
  13   4  24   18765.   18777.     505. o
  14   4  24    1751.    1983.     203. o
  15   4  24    9979.    9446.     413. o
  16   4  24    2976.    2248.     243. o
  17   4  24   27309.   28475.    1337. o
   1   5  24    2620.    2990.     136. o
   2   5  24   30054.   29542.     404. o
   3   5  24    2378.    2349.     115. o
   4   5  24    1316.    1231.      76. o
   5   5  24    4217.    3814.     140. o
   6   5  24    9242.    8388.     180. o
   7   5  24      78.     150.      36. o
   8   5  24   79692.   79969.     643. o
   9   5  24    4667.    4092.     192. o
  10   5  24   15479.   14841.     401. o
  11   5  24   12891.   12185.     371. o
  12   5  24    4636.    4678.     266. o
  13   5  24    5316.    5206.     290. o
  14   5  24   61298.   60946.    1084. o
  15   5  24     680.     528.     130. o
  16   5  24   17536.   15724.     732. o
  17   5  24    3092.    3381.     591. o
   0   6  24   12008.   12265.     430. o
   1   6  24      17.     333.      65. o
   2   6  24     101.     351.      57. o
   3   6  24   62717.   59657.     541. o
   4   6  24     150.     287.      45. o
   5   6  24     627.     602.      53. o
   6   6  24   10856.   10575.     227. o
   7   6  24      60.       3.      51. <
   8   6  24     699.     808.      82. o
   9   6  24   36110.   35217.     580. o
  10   6  24     607.     731.     114. o
  11   6  24    5085.    4908.     254. o
  12   6  24    1809.    2030.     173. o
  13   6  24    7769.    7922.     343. o
  14   6  24      67.      15.     118. <
  15   6  24    3602.    3554.     304. o
  16   6  24       6.     289.     186. <
   1   7  24   10154.    9813.     253. o
   2   7  24    3936.    4229.     147. o
   3   7  24     143.     180.      42. o
   4   7  24   27882.   26936.     390. o
   5   7  24    2465.    2525.     119. o
   6   7  24   22729.   23244.     374. o
   7   7  24    3052.    2806.     161. o
   8   7  24       2.     177.      74. <
   9   7  24   15880.   16308.     426. o
  10   7  24   36146.   35888.     657. o
  11   7  24     294.     419.      86. o
  12   7  24   43652.   44396.     915. o
  13   7  24    8596.    7930.     399. o
  14   7  24    1980.    2085.     240. o
  15   7  24    4483.    5049.     453. o
  16   7  24   10584.   11228.    1034. o
   0   8  24   10851.   13096.     612. o
   1   8  24     703.    1205.     118. o
   2   8  24    5530.    5088.     208. o
   3   8  24   17594.   17367.     317. o
   4   8  24       6.     263.      60. o
   5   8  24      34.      58.      54. <
   6   8  24     386.     894.     115. o
   7   8  24   13511.   12948.     335. o
   8   8  24    2564.    2230.     155. o
   9   8  24    3596.    3385.     208. o
  10   8  24   10342.   10051.     378. o
  11   8  24      82.      21.      87. <
  12   8  24    1629.    1591.     189. o
  13   8  24   11851.   11820.     516. o
  14   8  24     375.     429.     159. <
  15   8  24     119.     270.     169. <
   1   9  24    2624.    2713.     173. o
   2   9  24    4260.    4038.     184. o
   3   9  24    4802.    4245.     179. o
   4   9  24    6787.    5830.     220. o
   5   9  24       7.      77.      55. <
   6   9  24    6672.    6459.     255. o
   7   9  24   10443.   10243.     349. o
   8   9  24    6602.    7478.     308. o
   9   9  24     382.     817.     125. o
  10   9  24      72.     119.      85. <
  11   9  24   12001.   12151.     465. o
  12   9  24      63.    -130.     126. <
  13   9  24     479.     655.     181. o
  14   9  24    7420.    6706.     599. o
  15   9  24    6399.    7089.    1225. o
   0  10  24    6256.    6412.     353. o
   1  10  24   15803.   15677.     410. o
   2  10  24    4780.    4938.     234. o
   3  10  24   34312.   32286.     638. o
   4  10  24    4387.    5064.     248. o
   5  10  24    4421.    4350.     219. o
   6  10  24    5039.    4782.     257. o
   7  10  24    1410.    1155.     132. o
   8  10  24    2925.    2898.     211. o
   9  10  24      93.    -101.      81. <
  10  10  24    3578.    4375.     296. o
  11  10  24     234.     104.     125. <
  12  10  24    3837.    3892.     365. o
  13  10  24    8253.    8257.     760. o
   1  11  24    8126.    8811.     367. o
   2  11  24    5343.    4191.     252. o
   3  11  24    6366.    6465.     317. o
   4  11  24   25440.   26120.     639. o
   5  11  24   18989.   18471.     524. o
   6  11  24   45051.   44944.     863. o
   7  11  24      10.     231.     107. <
   8  11  24   42797.   42479.     871. o
   9  11  24   22288.   23931.     723. o
  10  11  24   47447.   48163.    1088. o
  11  11  24     892.    1050.     231. o
  12  11  24   45177.   40732.    1959. o
  13  11  24   20637.   18511.    2016. o
   0  12  24   30739.   31698.    1081. o
   1  12  24   42008.   40575.     814. o
   2  12  24       5.     377.     110. o
   3  12  24   38972.   37942.     794. o
   4  12  24   23349.   22634.     619. o
   5  12  24   15933.   16240.     506. o
   6  12  24     486.    1462.     192. o
   7  12  24    6602.    6677.     375. o
   8  12  24    6296.    6205.     380. o
   9  12  24    2090.    2281.     281. o
  10  12  24    2326.    2713.     338. o
  11  12  24      92.     -85.     258. <
  12  12  24    6366.    5699.    1131. o
   1  13  24    2650.    2689.     225. o
   2  13  24    1605.    1492.     167. o
   3  13  24    4228.    4070.     270. o
   4  13  24    4419.    4363.     282. o
   5  13  24    2594.    2036.     207. o
   6  13  24    5366.    4722.     381. o
   7  13  24    3342.    4034.     363. o
   8  13  24    5373.    5014.     458. o
   9  13  24     602.     173.     240. <
  10  13  24    4844.    4148.     921. o
   0  14  24     966.     896.     189. o
   1  14  24    2800.    3055.     276. o
   2  14  24    6623.    6687.     371. o
   3  14  24      18.     134.     125. <
   4  14  24     565.     943.     196. o
   5  14  24       5.     240.     170. <
   6  14  24    3117.    3327.     436. o
   7  14  24     839.     593.     209. <
   8  14  24     271.     291.     207. <
   1  15  24    2151.    2212.     449. o
   2  15  24    8625.    8828.     933. o
   3  15  24     191.     115.     168. <
   4  15  24    6528.    6389.     807. o
   6  15  24   15137.   14106.    1779. o
   2   1  25    1690.    1887.     102. o
   3   1  25    3507.    3013.     121. o
   4   1  25    1423.    1828.      94. o
   5   1  25     880.    1020.      67. o
   6   1  25      12.     111.      38. <
   7   1  25   13438.   12130.     225. o
   8   1  25    2651.    2951.     117. o
   9   1  25    4312.    4817.     160. o
  10   1  25    1119.    1093.      78. o
  11   1  25   26829.   26448.     451. o
  12   1  25     229.     240.      74. o
  13   1  25   10633.   10743.     350. o
  14   1  25    1135.    1175.     133. o
  15   1  25   19462.   19538.     526. o
  16   1  25      88.      15.     104. <
  17   1  25   14919.   14986.     711. o
   1   2  25   33856.   33505.     375. o
   2   2  25    9497.   10403.     234. o
   3   2  25    1711.    3425.     165. o
   4   2  25     139.     278.      42. o
   5   2  25   10244.   10613.     212. o
   6   2  25     891.     973.      67. o
   7   2  25    1421.    1115.      65. o
   8   2  25     952.     890.      61. o
   9   2  25    3358.    3472.     143. o
  10   2  25   12400.   12401.     285. o
  11   2  25      11.     120.      69. <
  12   2  25     613.     693.      90. o
  13   2  25      41.     280.      87. o
  14   2  25    4022.    3763.     223. o
  15   2  25    4322.    3968.     260. o
  16   2  25    2257.    2047.     204. o
  17   2  25    1985.    2035.     299. o
   1   3  25   28584.   31265.     393. o
   2   3  25   15705.   15874.     281. o
   3   3  25    3387.    3126.     124. o
   4   3  25    2575.    2932.     120. o
   5   3  25   32318.   31390.     367. o
   6   3  25   19048.   18548.     282. o
   7   3  25   30651.   29556.     347. o
   8   3  25   28393.   28138.     354. o
   9   3  25   74624.   74095.     678. o
  10   3  25    7749.    7430.     242. o
  11   3  25    9905.   10076.     306. o
  12   3  25    5023.    4295.     243. o
  13   3  25   55238.   54830.     939. o
  14   3  25   12282.   12871.     447. o
  15   3  25   24372.   24186.     668. o
  16   3  25     725.     421.     117. o
  17   3  25   19588.   20865.    1203. o
   0   4  25  214895.  215414.    1665. o
   1   4  25   23549.   24740.     396. o
   2   4  25   12153.   11724.     259. o
   3   4  25     877.     857.      69. o
   4   4  25   59729.   59459.     575. o
   5   4  25    7183.    7444.     189. o
   6   4  25   31111.   30125.     356. o
   7   4  25    9314.    9689.     205. o
   8   4  25   20281.   20260.     337. o
   9   4  25      72.      48.      55. <
  10   4  25    4964.    5105.     229. o
  11   4  25     775.     760.      88. o
  12   4  25    7852.    8221.     341. o
  13   4  25      25.     247.      96. <
  14   4  25    5739.    5523.     313. o
  15   4  25    8124.    8505.     413. o
  16   4  25    2271.    2720.     309. o
  17   4  25    8804.    9469.     941. o
   1   5  25   56657.   56006.     581. o
   2   5  25   12078.   12206.     270. o
   3   5  25    9752.    9046.     223. o
   4   5  25    2240.    2003.     104. o
   5   5  25     408.     550.      54. o
   6   5  25    2478.    2322.     101. o
   7   5  25     442.     571.      57. o
   8   5  25   19798.   20155.     382. o
   9   5  25   21962.   21440.     440. o
  10   5  25    7540.    7607.     285. o
  11   5  25   22013.   21538.     564. o
  12   5  25     937.     678.     103. o
  13   5  25    4640.    4146.     283. o
  14   5  25   16895.   17403.     584. o
  15   5  25    2395.    3117.     283. o
  16   5  25    3916.    4664.     480. o
   0   6  25   43018.   41545.     794. o
   1   6  25   64465.   61318.     572. o
   2   6  25   47041.   46114.     573. o
   3   6  25   11241.   11461.     285. o
   4   6  25    3647.    3546.     140. o
   5   6  25   17207.   16448.     303. o
   6   6  25    7372.    7501.     189. o
   7   6  25   17546.   16798.     360. o
   8   6  25     260.     369.      64. o
   9   6  25     243.     570.      90. o
  10   6  25   86115.   86200.    1045. o
  11   6  25    3468.    3572.     235. o
  12   6  25    1478.    1411.     152. o
  13   6  25     696.     871.     148. o
  14   6  25   14359.   14157.     575. o
  15   6  25    8441.    8462.     516. o
  16   6  25    6746.    6913.    1139. o
   1   7  25   51921.   50993.     596. o
   2   7  25   21222.   20648.     359. o
   3   7  25      33.      86.      43. <
   4   7  25    3563.    3737.     163. o
   5   7  25    9809.   10165.     271. o
   6   7  25    8440.    7898.     253. o
   7   7  25   10530.   10101.     300. o
   8   7  25   36614.   36801.     581. o
   9   7  25  135475.  136057.    1272. o
  10   7  25    6649.    6845.     315. o
  11   7  25      76.      14.      81. <
  12   7  25     168.     447.     130. o
  13   7  25   35509.   36595.     924. o
  14   7  25   25933.   25816.     901. o
  15   7  25    8937.    8710.     659. o
   0   8  25  288937.  276819.    2635. o
   1   8  25   25955.   26106.     496. o
   2   8  25   23296.   22013.     389. o
   3   8  25    2891.    2860.     154. o
   4   8  25   46542.   44420.     629. o
   5   8  25   11408.   10980.     330. o
   6   8  25   49587.   48066.     720. o
   7   8  25   14312.   14238.     390. o
   8   8  25   55545.   53636.     801. o
   9   8  25    3249.    3091.     206. o
  10   8  25    9554.    9244.     366. o
  11   8  25    3874.    3791.     255. o
  12   8  25   20381.   20672.     699. o
  13   8  25     127.      85.     138. <
  14   8  25      32.      34.     165. <
  15   8  25   13812.   14314.     984. o
   1   9  25   44158.   42177.     661. o
   2   9  25   13253.   13459.     380. o
   3   9  25     262.     405.      78. o
   4   9  25    1452.    1131.     107. o
   5   9  25     976.     961.     107. o
   6   9  25    6915.    6535.     290. o
   7   9  25    6432.    6575.     282. o
   8   9  25   25320.   25650.     611. o
   9   9  25   45696.   45242.     821. o
  10   9  25    3482.    3342.     252. o
  11   9  25    5291.    5303.     333. o
  12   9  25     420.     194.     122. <
  13   9  25    3964.    4084.     459. o
  14   9  25   13439.   13023.    1178. o
   0  10  25    5406.    5213.     399. o
   1  10  25   17001.   15857.     483. o
   2  10  25   36808.   36353.     733. o
   3  10  25     342.     412.      95. o
   4  10  25   41515.   41027.     742. o
   5  10  25    7260.    6810.     296. o
   6  10  25     424.     290.      75. o
   7  10  25   14572.   13896.     450. o
   8  10  25    3787.    3692.     256. o
   9  10  25     395.     738.     133. o
  10  10  25   49319.   49807.    1088. o
  11  10  25     400.     382.     140. <
  12  10  25     327.      35.     160. <
  13  10  25    2596.    1940.     662. <
   1  11  25   14541.   14329.     475. o
   2  11  25   10598.   10712.     412. o
   3  11  25    1900.    1567.     157. o
   4  11  25    4260.    3793.     235. o
   5  11  25   18310.   18674.     535. o
   6  11  25    1632.    1961.     192. o
   7  11  25    4012.    3856.     278. o
   8  11  25    9433.   10035.     431. o
   9  11  25   12960.   13368.     559. o
  10  11  25      19.     206.     131. <
  11  11  25    7461.    6940.     877. o
  12  11  25    1893.    2959.     879. o
   0  12  25   74626.   75440.    1484. o
   1  12  25    5535.    5575.     311. o
   2  12  25   15758.   15662.     514. o
   3  12  25    4900.    4495.     280. o
   4  12  25     639.    1042.     151. o
   5  12  25     564.     727.     122. o
   6  12  25   63174.   64333.    1081. o
   7  12  25    9018.    8576.     484. o
   8  12  25   13694.   12134.     594. o
   9  12  25    3679.    4236.     406. o
  10  12  25    2187.    2137.     373. o
  11  12  25    1236.     742.     428. <
   1  13  25    4740.    4997.     321. o
   2  13  25    5463.    5350.     333. o
   3  13  25    7992.    7993.     386. o
   4  13  25    5120.    4896.     315. o
   5  13  25   10896.   10881.     494. o
   6  13  25    2320.    2154.     274. o
   7  13  25   13340.   12888.     743. o
   8  13  25    6590.    7800.     615. o
   9  13  25    9129.   11373.     858. o
   0  14  25    3801.    3500.     386. o
   1  14  25     267.     602.     153. o
   2  14  25   13624.   14365.     660. o
   3  14  25   12970.   13697.     782. o
   4  14  25   53384.   51119.    1941. o
   5  14  25       8.      38.     186. <
   6  14  25    1382.    1172.     482. <
   7  14  25    3319.    2173.     645. o
   1  15  25     382.     815.     444. <
   2  15  25    1576.    1134.     377. o
   3  15  25      55.    -297.     309. <
   5  15  25   54004.   52294.    3500. o
   0   0  26  429762.  438699.    4452. o
   1   0  26   28390.   28304.     693. o
   2   0  26   30112.   28847.     592. o
   3   0  26     599.     732.      79. o
   4   0  26   80006.   82306.     844. o
   5   0  26   15851.   16277.     394. o
   6   0  26   57101.   54518.     744. o
   7   0  26   85500.   84284.    1040. o
   8   0  26   50432.   54648.     783. o
   9   0  26    2303.    1993.     139. o
  10   0  26   43711.   45199.     745. o
  11   0  26     738.     756.     115. o
  12   0  26    6777.    8005.     424. o
  13   0  26   21935.   21069.     699. o
  14   0  26    6801.    6737.     451. o
  15   0  26    4394.    4096.     365. o
  16   0  26   30797.   33575.    1151. o
  17   0  26    3106.    3759.     914. o
   1   1  26   84623.   85003.     661. o
   2   1  26   11871.   11251.     245. o
   3   1  26    3990.    3924.     142. o
   4   1  26   24404.   24897.     362. o
   5   1  26    8249.    7615.     184. o
   6   1  26   29121.   29467.     374. o
   7   1  26   21741.   22369.     333. o
   8   1  26    3841.    3848.     134. o
   9   1  26  136665.  136809.     858. o
  10   1  26    2770.    3195.     156. o
  11   1  26    2429.    2390.     153. o
  12   1  26   19229.   18449.     450. o
  13   1  26   27488.   26289.     582. o
  14   1  26     430.     528.     102. o
  15   1  26   15888.   15515.     494. o
  16   1  26     205.     650.     164. o
  17   1  26    1287.    1743.     396. o
   0   2  26  151844.  148587.    1126. o
   1   2  26   23792.   23411.     331. o
   2   2  26    8880.    8173.     218. o
   3   2  26  116025.  117613.     873. o
   4   2  26    2915.    3432.     143. o
   5   2  26   37008.   36035.     412. o
   6   2  26   10388.   10449.     231. o
   7   2  26     269.     193.      39. o
   8   2  26    5993.    5184.     152. o
   9   2  26   36297.   37504.     518. o
  10   2  26  104500.  104075.     953. o
  11   2  26   11734.   11654.     345. o
  12   2  26    1069.     971.     117. o
  13   2  26    6352.    6650.     284. o
  14   2  26    5478.    5084.     252. o
  15   2  26       2.      46.      91. <
  16   2  26   21646.   22025.     686. o
  17   2  26     277.     864.     250. o
   1   3  26   83774.   82914.     638. o
   2   3  26    5918.    5819.     176. o
   3   3  26     346.     438.      50. o
   4   3  26   26128.   26384.     401. o
   5   3  26    1615.    1752.      95. o
   6   3  26   26572.   25613.     323. o
   7   3  26    6153.    6105.     171. o
   8   3  26    2028.    1948.     103. o
   9   3  26   68849.   67654.     702. o
  10   3  26   16413.   15874.     380. o
  11   3  26   14807.   14131.     405. o
  12   3  26   33168.   32502.     664. o
  13   3  26    7702.    7312.     349. o
  14   3  26    2316.    2143.     194. o
  15   3  26    2104.    1718.     202. o
  16   3  26    6773.    7045.     493. o
   0   4  26  204635.  202926.    1543. o
   1   4  26   22420.   22508.     387. o
   2   4  26    1169.     889.      76. o
   3   4  26      44.      42.      44. <
   4   4  26    8307.    9131.     231. o
   5   4  26    7232.    6772.     182. o
   6   4  26   53131.   49207.     517. o
   7   4  26   35294.   36306.     444. o
   8   4  26   28576.   29085.     470. o
   9   4  26     467.     298.      64. o
  10   4  26   18498.   18579.     440. o
  11   4  26    2427.    2223.     163. o
  12   4  26   12770.   13356.     457. o
  13   4  26   20305.   20124.     589. o
  14   4  26     457.     600.     119. o
  15   4  26     854.     849.     160. o
  16   4  26   15990.   15086.     853. o
   1   5  26   21500.   20557.     375. o
   2   5  26    4309.    3941.     160. o
   3   5  26    6820.    6785.     206. o
   4   5  26    3163.    3174.     136. o
   5   5  26      12.     220.      60. o
   6   5  26     276.     256.      54. o
   7   5  26   24444.   23723.     399. o
   8   5  26   14060.   13792.     331. o
   9   5  26   33715.   33416.     559. o
  10   5  26    6524.    6277.     267. o
  11   5  26     396.     404.      92. o
  12   5  26      42.     -60.     108. <
  13   5  26   10367.    9515.     432. o
  14   5  26   13031.   13064.     513. o
  15   5  26   20927.   19564.     732. o
  16   5  26    7834.    7965.     893. o
   0   6  26    2987.    3980.     274. o
   1   6  26      13.     201.      63. o
   2   6  26    2405.    2540.     143. o
   3   6  26   13669.   14355.     319. o
   4   6  26   14916.   15768.     323. o
   5   6  26    6765.    6597.     207. o
   6   6  26    3702.    3954.     186. o
   7   6  26     538.     350.      58. o
   8   6  26    4453.    4693.     218. o
   9   6  26    6726.    6765.     299. o
  10   6  26   16312.   16432.     489. o
  11   6  26    8571.    8546.     379. o
  12   6  26     220.     -54.      96. <
  13   6  26    4134.    4439.     323. o
  14   6  26    1534.    1884.     263. o
  15   6  26     144.      81.     131. <
   1   7  26    1369.    1340.     104. o
   2   7  26    1277.    1213.      95. o
   3   7  26       5.     -28.      54. <
   4   7  26    6039.    5778.     204. o
   5   7  26   31977.   30785.     511. o
   6   7  26    8554.    8176.     287. o
   7   7  26      19.     178.      68. <
   8   7  26     243.     565.     102. o
   9   7  26    3492.    3877.     233. o
  10   7  26    8507.    8264.     338. o
  11   7  26   22354.   22430.     651. o
  12   7  26   19286.   19125.     724. o
  13   7  26   12216.   11438.     662. o
  14   7  26    5260.    5726.     490. o
  15   7  26      16.     -36.     259. <
   0   8  26    2093.    3268.     317. o
   1   8  26    9148.   10485.     347. o
   2   8  26     915.     871.      93. o
   3   8  26       9.       5.      64. <
   4   8  26   24045.   23597.     490. o
   5   8  26    1297.    1468.     135. o
   6   8  26   15725.   15072.     401. o
   7   8  26    5587.    6226.     266. o
   8   8  26     166.     268.     100. <
   9   8  26     410.     192.     102. <
  10   8  26    2645.    2450.     215. o
  11   8  26      17.     -71.     126. <
  12   8  26     860.    1355.     246. o
  13   8  26    1930.    2695.     334. o
  14   8  26    9996.    9694.     702. o
   1   9  26    1466.    1753.     150. o
   2   9  26   16954.   15815.     421. o
   3   9  26    5798.    5837.     276. o
   4   9  26    3403.    3009.     194. o
   5   9  26   38214.   37739.     678. o
   6   9  26   13227.   13431.     452. o
   7   9  26    1376.    1459.     144. o
   8   9  26   33664.   33412.     750. o
   9   9  26    1680.    2074.     200. o
  10   9  26   12352.   12721.     499. o
  11   9  26      34.     145.     150. <
  12   9  26   12342.   12626.     718. o
  13   9  26    1558.     897.     262. o
  14   9  26   30502.   30416.    2522. o
   0  10  26   33283.   31818.    1048. o
   1  10  26   13845.   13778.     428. o
   2  10  26    3266.    3489.     240. o
   3  10  26     327.    1167.     162. o
   4  10  26   52908.   53064.     827. o
   5  10  26    8408.    8296.     351. o
   6  10  26    2486.    2352.     195. o
   7  10  26    5407.    5051.     292. o
   8  10  26    4085.    3930.     256. o
   9  10  26       2.     121.     114. <
  10  10  26    3737.    3491.     324. o
  11  10  26     193.     -89.     200. <
  12  10  26      84.     182.     227. <
  13  10  26     140.     -28.     345. <
   1  11  26    7759.    6976.     335. o
   2  11  26    2360.    2174.     195. o
   3  11  26      37.    -240.     105. <
   4  11  26    1175.    1080.     143. o
   5  11  26   42622.   41704.     807. o
   6  11  26     600.     529.     112. o
   7  11  26    6866.    6498.     345. o
   8  11  26     643.    1097.     170. o
   9  11  26   51774.   50153.    1189. o
  10  11  26    4614.    5389.     473. o
  11  11  26   14398.   14347.    1241. o
  12  11  26    4180.    3033.     832. o
   0  12  26   59417.   58551.    1528. o
   1  12  26     519.    1780.     214. o
   2  12  26   12274.   11768.     480. o
   3  12  26    1199.    1440.     174. o
   4  12  26   42938.   43852.     880. o
   5  12  26     390.     803.     130. o
   6  12  26     719.     961.     186. o
   7  12  26     830.    1934.     260. o
   8  12  26    9922.    9609.     537. o
   9  12  26    1828.    1533.     288. o
  10  12  26    1624.    2494.     726. o
   1  13  26    9582.   10227.     489. o
   2  13  26    3173.    2908.     263. o
   3  13  26      17.     -51.      97. <
   4  13  26    7976.    7226.     464. o
   5  13  26   15226.   16452.     719. o
   6  13  26   12994.   12715.     762. o
   7  13  26     793.     909.     285. o
   8  13  26   15577.   15050.     998. o
   0  14  26   12681.   11591.     817. o
   1  14  26   12487.   11534.     646. o
   2  14  26      39.      30.     204. <
   3  14  26   18356.   17199.    1137. o
   4  14  26    6783.    6751.     820. o
   5  14  26    8562.    8379.    1428. o
   6  14  26     107.    -837.     615. <
   1  15  26    5654.    5430.    1134. o
   2  15  26    1063.     521.     419. <
   1   1  27    6398.    7232.     201. o
   2   1  27     573.     669.      64. o
   3   1  27       1.     267.      58. o
   4   1  27     954.    1039.      84. o
   5   1  27   16493.   17138.     303. o
   6   1  27   12684.   12659.     253. o
   7   1  27    6048.    6725.     197. o
   8   1  27    5890.    6022.     188. o
   9   1  27    9347.    9164.     263. o
  10   1  27   14455.   14180.     341. o
  11   1  27    1709.    1904.     166. o
  12   1  27   27612.   27065.     581. o
  13   1  27    8150.    7609.     338. o
  14   1  27   11122.   11486.     424. o
  15   1  27     406.     484.     117. o
  16   1  27    6888.    6264.     419. o
   0   2  27   54463.   55646.     706. o
   1   2  27    7888.    7692.     201. o
   2   2  27    3422.    5259.     195. o
   3   2  27    2941.    3516.     171. o
   4   2  27   42943.   45822.     515. o
   5   2  27    4805.    5167.     177. o
   6   2  27     236.     262.      42. o
   7   2  27       7.     -15.      42. <
   8   2  27    6648.    6601.     203. o
   9   2  27    2871.    2882.     154. o
  10   2  27    1003.    1324.     145. o
  11   2  27    4616.    4528.     245. o
  12   2  27    1250.    1382.     141. o
  13   2  27     323.     332.      86. o
  14   2  27    8856.    8761.     397. o
  15   2  27     604.     534.     121. o
  16   2  27      60.      84.     137. <
   1   3  27    8249.    8638.     212. o
   2   3  27    3236.    3423.     136. o
   3   3  27    3166.    3059.     134. o
   4   3  27     655.     746.      77. o
   5   3  27   21632.   22425.     351. o
   6   3  27    3246.    3197.     142. o
   7   3  27      64.      74.      47. <
   8   3  27   21605.   21861.     417. o
   9   3  27   27575.   26766.     513. o
  10   3  27   14535.   14782.     413. o
  11   3  27     538.     830.     113. o
  12   3  27    4004.    4343.     248. o
  13   3  27   15827.   15357.     500. o
  14   3  27   23876.   24134.     681. o
  15   3  27    3410.    4011.     364. o
  16   3  27    8604.    8708.     680. o
   0   4  27   36866.   39607.     698. o
   1   4  27   19899.   19172.     349. o
   2   4  27     164.     261.      57. o
   3   4  27    1996.    1669.      99. o
   4   4  27   28025.   28913.     405. o
   5   4  27   21712.   21093.     353. o
   6   4  27    2336.    3067.     136. o
   7   4  27   43254.   43422.     512. o
   8   4  27    9715.    9705.     268. o
   9   4  27     643.     692.      88. o
  10   4  27    9725.    9403.     335. o
  11   4  27    1462.    1139.     116. o
  12   4  27      36.       6.      77. <
  13   4  27    4591.    4815.     293. o
  14   4  27   31072.   32526.     786. o
  15   4  27     765.     874.     232. o
  16   4  27     563.     955.     559. <
   1   5  27   14676.   13355.     311. o
   2   5  27    2606.    2527.     132. o
   3   5  27    1029.    1094.      87. o
   4   5  27   27319.   27073.     411. o
   5   5  27   72940.   68961.     650. o
   6   5  27   25743.   26660.     409. o
   7   5  27    5206.    5365.     208. o
   8   5  27     566.     675.      84. o
   9   5  27   69601.   67037.     927. o
  10   5  27   10027.   10215.     384. o
  11   5  27   10699.   11177.     418. o
  12   5  27   16368.   16718.     526. o
  13   5  27   38534.   37908.     860. o
  14   5  27     327.     380.     161. <
  15   5  27       5.     512.     239. <
   0   6  27  133234.  125314.    1277. o
   1   6  27    8980.    8686.     260. o
   2   6  27   46137.   45473.     585. o
   3   6  27   82033.   80063.     764. o
   4   6  27  136896.  135588.     974. o
   5   6  27   17666.   17288.     376. o
   6   6  27    4990.    4792.     217. o
   7   6  27     612.     554.      74. o
   8   6  27   37866.   38152.     624. o
   9   6  27   29150.   29105.     680. o
  10   6  27    1680.    1913.     184. o
  11   6  27    9911.    9252.     436. o
  12   6  27     187.     112.      93. <
  13   6  27    3658.    3348.     334. o
  14   6  27   23472.   24649.     961. o
  15   6  27    1932.    1581.     568. <
   1   7  27    4996.    4988.     196. o
   2   7  27   22978.   21191.     452. o
   3   7  27      11.      10.      73. <
   4   7  27    7282.    7068.     274. o
   5   7  27   54818.   53328.     777. o
   6   7  27    4104.    3987.     215. o
   7   7  27    1287.    1433.     141. o
   8   7  27   44174.   42764.     720. o
   9   7  27   30491.   29510.     686. o
  10   7  27    3225.    3057.     254. o
  11   7  27    7182.    7553.     436. o
  12   7  27    4077.    4043.     358. o
  13   7  27   20193.   20417.     890. o
  14   7  27   17601.   17555.     931. o
  15   7  27     122.    -108.     272. <
   0   8  27    4601.    4707.     340. o
   1   8  27   81275.   76697.     932. o
   2   8  27     452.     389.      76. o
   3   8  27    2501.    2097.     153. o
   4   8  27   28260.   28233.     579. o
   5   8  27   26038.   26417.     558. o
   6   8  27    3296.    3339.     208. o
   7   8  27   80633.   78386.    1034. o
   8   8  27    2489.    2227.     194. o
   9   8  27      45.     -21.     100. <
  10   8  27    3647.    3755.     298. o
  11   8  27      89.      36.     142. <
  12   8  27    4082.    3746.     386. o
  13   8  27   16388.   15792.     889. o
  14   8  27   25986.   27610.    1671. o
   1   9  27    1508.    1320.     139. o
   2   9  27   16127.   15718.     453. o
   3   9  27    1216.    1050.     115. o
   4   9  27   12597.   11978.     389. o
   5   9  27   45896.   44269.     750. o
   6   9  27    9009.    9183.     381. o
   7   9  27    3268.    2981.     207. o
   8   9  27   20622.   19760.     584. o
   9   9  27   19844.   20958.     651. o
  10   9  27     230.     229.     123. <
  11   9  27    7114.    6923.     474. o
  12   9  27   10021.    9286.     691. o
  13   9  27   13182.   11527.    1084. o
   0  10  27   32284.   30040.    1050. o
   1  10  27    5571.    5303.     311. o
   2  10  27   27402.   26564.     613. o
   3  10  27  107476.  105679.    1219. o
   4  10  27   47483.   48938.     810. o
   5  10  27   12083.   11149.     412. o
   6  10  27    4487.    3461.     240. o
   7  10  27    1680.    1678.     171. o
   8  10  27   16228.   16298.     544. o
   9  10  27   26251.   25710.     863. o
  10  10  27    1293.    1092.     176. o
  11  10  27   10035.    9121.     799. o
  12  10  27       2.      25.     237. <
   1  11  27      50.     183.      94. <
   2  11  27   27696.   27048.     718. o
   3  11  27     377.      99.      95. <
   4  11  27   14363.   14670.     510. o
   5  11  27    8234.    8656.     397. o
   6  11  27   10388.    9899.     419. o
   7  11  27     512.     541.     119. o
   8  11  27   14241.   13932.     686. o
   9  11  27    1623.    1573.     269. o
  10  11  27    2103.    1748.     361. o
   0  12  27    2426.    2865.     356. o
   1  12  27   55941.   56696.    1070. o
   2  12  27     576.     479.     112. o
   3  12  27      12.     -19.     126. <
   4  12  27      39.     100.     102. <
   5  12  27   16546.   16141.     647. o
   6  12  27    2985.    3119.     357. o
   7  12  27   53333.   55210.    1389. o
   8  12  27    1825.    1824.     340. o
   9  12  27    1126.     677.     299. <
   1  13  27    2266.    1842.     218. o
   2  13  27   20613.   19883.     759. o
   3  13  27     773.     767.     178. o
   4  13  27    4894.    4855.     413. o
   5  13  27     444.     640.     252. <
   6  13  27    1270.     680.     342. <
   7  13  27     949.    1818.     695. <
   8  13  27   28333.   29332.    2565. o
   0  14  27    5890.    5705.    1142. o
   1  14  27     247.     605.     226. <
   2  14  27    3562.    4097.     537. o
   3  14  27   39639.   43133.    2062. o
   4  14  27      16.     498.     562. <
   5  14  27    1648.    1790.     690. <
   6  14  27     211.    -232.     530. <
   0   0  28   24678.   27314.    1169. o
   1   0  28    6860.    6735.     415. o
   2   0  28    7393.    7737.     406. o
   3   0  28   15206.   14882.     468. o
   4   0  28   54562.   54714.     760. o
   5   0  28    4449.    4452.     214. o
   6   0  28  111273.  114762.    1194. o
   7   0  28    4109.    4152.     255. o
   8   0  28    2068.    2155.     213. o
   9   0  28     203.     269.      93. <
  10   0  28    1200.    1248.     185. o
  11   0  28    3058.    3351.     303. o
  12   0  28   14103.   14042.     632. o
  13   0  28    2687.    2790.     303. o
  14   0  28   87802.   90511.    1675. o
  15   0  28    8412.    8722.     671. o
  16   0  28    2827.    3084.     814. o
   1   1  28    7290.    7551.     222. o
   2   1  28     404.     520.      66. o
   3   1  28   12107.   11679.     270. o
   4   1  28    3459.    3823.     160. o
   5   1  28  137298.  135412.     867. o
   6   1  28    4434.    4353.     161. o
   7   1  28    9148.    8733.     282. o
   8   1  28   14610.   14269.     384. o
   9   1  28   12383.   12359.     331. o
  10   1  28   10553.   10869.     350. o
  11   1  28   36213.   36368.     730. o
  12   1  28    9148.    9565.     383. o
  13   1  28   25532.   25711.     619. o
  14   1  28    5580.    6670.     335. o
  15   1  28   18428.   19033.     690. o
  16   1  28    1891.    1683.     316. o
   0   2  28   41408.   40616.     613. o
   1   2  28     149.     334.      53. o
   2   2  28  120449.  117673.     845. o
   3   2  28    1450.    2152.     139. o
   4   2  28  304808.  305241.    1550. o
   5   2  28    1388.    1709.     124. o
   6   2  28    1728.    1850.     117. o
   7   2  28    3431.    3158.     162. o
   8   2  28   56250.   55639.     690. o
   9   2  28     757.     787.      87. o
  10   2  28   35832.   35202.     588. o
  11   2  28     399.     713.     113. o
  12   2  28     315.     303.      99. o
  13   2  28    2368.    2387.     207. o
  14   2  28   30146.   30077.     806. o
  15   2  28    4111.    4327.     414. o
  16   2  28    8874.    8599.     799. o
   1   3  28    2587.    2679.     118. o
   2   3  28    4730.    4871.     157. o
   3   3  28      21.     217.      54. o
   4   3  28       6.     228.      60. o
   5   3  28  157661.  155774.    1073. o
   6   3  28    1585.    1906.     119. o
   7   3  28     410.     473.      59. o
   8   3  28    5705.    5745.     228. o
   9   3  28   17277.   16740.     413. o
  10   3  28    2805.    2916.     188. o
  11   3  28   67792.   66973.     951. o
  12   3  28    4218.    4278.     259. o
  13   3  28   32207.   31697.     770. o
  14   3  28    1746.    2522.     280. o
  15   3  28    2598.    2083.     297. o
  16   3  28    1067.    1171.     499. <
   0   4  28   39046.   39985.     692. o
   1   4  28    2745.    2643.     133. o
   2   4  28    4600.    4710.     186. o
   3   4  28     693.     725.      71. o
   4   4  28   12844.   12624.     294. o
   5   4  28    2632.    2538.     134. o
   6   4  28   49541.   47712.     572. o
   7   4  28    2383.    2499.     149. o
   8   4  28     531.     591.      80. o
   9   4  28     109.     198.      78. <
  10   4  28     918.     733.      94. o
  11   4  28     217.     120.     102. <
  12   4  28   20081.   19934.     573. o
  13   4  28     831.    1233.     201. o
  14   4  28   41644.   40774.    1137. o
  15   4  28    2952.    2563.     505. o
   1   5  28    8765.    8556.     235. o
   2   5  28       7.     -11.      54. <
   3   5  28    3487.    3372.     158. o
   4   5  28    4961.    4748.     184. o
   5   5  28    7889.    7511.     248. o
   6   5  28    4576.    4361.     190. o
   7   5  28   16740.   15612.     388. o
   8   5  28    3917.    3807.     200. o
   9   5  28   18260.   18205.     492. o
  10   5  28    1248.    1298.     156. o
  11   5  28     912.     686.     112. o
  12   5  28    3075.    3399.     273. o
  13   5  28    2073.    1529.     232. o
  14   5  28    1430.    1533.     295. o
  15   5  28   32382.   30568.    1719. o
   0   6  28     480.     920.     178. o
   1   6  28    2563.    2395.     150. o
   2   6  28   18015.   17787.     388. o
   3   6  28     281.    1722.     158. o
   4   6  28   26539.   29149.     516. o
   5   6  28     169.     467.     101. o
   6   6  28     500.     338.      62. o
   7   6  28     123.       3.      73. <
   8   6  28    2358.    2154.     185. o
   9   6  28     138.     213.      99. <
  10   6  28   25190.   25050.     705. o
  11   6  28      13.     234.     127. <
  12   6  28    1515.    1306.     180. o
  13   6  28      80.     414.     171. <
  14   6  28    2860.    3066.     466. o
  15   6  28     596.    -228.     467. <
   1   7  28    7888.    7175.     285. o
   2   7  28     620.     668.     100. o
   3   7  28    1477.    1189.     107. o
   4   7  28     334.     627.     101. o
   5   7  28   14818.   16092.     435. o
   6   7  28     327.     313.      84. o
   7   7  28    2552.    2282.     191. o
   8   7  28    3090.    3057.     227. o
   9   7  28     459.     233.      83. <
  10   7  28    1785.    1355.     176. o
  11   7  28   38772.   37688.     976. o
  12   7  28    1239.    1168.     227. o
  13   7  28    7781.    8420.     639. o
  14   7  28      13.     -35.     175. <
   0   8  28   59373.   59355.    1245. o
   1   8  28     161.     635.     125. o
   2   8  28      44.      70.      74. <
   3   8  28     947.    1096.     120. o
   4   8  28    2402.    2655.     185. o
   5   8  28     107.     179.      77. <
   6   8  28   13625.   12695.     402. o
   7   8  28     602.     903.     146. o
   8   8  28   10417.   10629.     448. o
   9   8  28     312.     176.      97. <
  10   8  28   16936.   17352.     615. o
  11   8  28     203.      68.     118. <
  12   8  28    4336.    4551.     475. o
  13   8  28     669.    1270.     313. o
   1   9  28   24766.   24035.     630. o
   2   9  28     668.     509.      99. o
   3   9  28    2350.    2255.     185. o
   4   9  28     424.     920.     129. o
   5   9  28   15889.   15458.     475. o
   6   9  28     147.     282.      94. o
   7   9  28   23208.   22073.     620. o
   8   9  28     410.     625.     125. o
   9   9  28   82524.   83709.    1454. o
  10   9  28     323.     489.     159. o
  11   9  28    7891.    7402.     537. o
  12   9  28     231.     324.     221. <
   0  10  28   61470.   58533.    1466. o
   1  10  28    1222.    1311.     159. o
   2  10  28    1136.    1049.     150. o
   3  10  28    5198.    9438.     411. o
   4  10  28   21314.   20490.     597. o
   5  10  28    1652.    1818.     187. o
   6  10  28    5638.    4945.     311. o
   7  10  28      77.      27.      99. <
   8  10  28   15971.   15296.     697. o
   9  10  28      18.     222.     186. <
  10  10  28    7545.    6696.     588. o
  11  10  28     355.     299.     311. <
   1  11  28   10508.    9390.     449. o
   2  11  28     378.     489.     119. o
   3  11  28    1851.    1603.     174. o
   4  11  28    1454.    1585.     173. o
   5  11  28    1801.    1671.     184. o
   6  11  28    4172.    3776.     373. o
   7  11  28    2131.    1763.     282. o
   8  11  28    7331.    7556.     647. o
   9  11  28    5637.    5314.     538. o
  10  11  28    7789.    7463.     919. o
   0  12  28   19123.   20017.     919. o
   1  12  28    3572.    4003.     324. o
   2  12  28    1011.    1137.     160. o
   3  12  28    3252.    3483.     277. o
   4  12  28    8683.    8072.     458. o
   5  12  28    1830.    1922.     238. o
   6  12  28     515.     524.     190. <
   7  12  28     769.     982.     244. o
   8  12  28    4548.    4825.     608. o
   9  12  28      10.    -523.     597. <
   1  13  28    7418.    7577.     474. o
   2  13  28      43.     -29.     164. <
   3  13  28    1106.     571.     173. o
   4  13  28     993.     898.     201. o
   5  13  28   38720.   40204.    1791. o
   6  13  28     608.     414.     307. <
   7  13  28   12963.   12709.    1742. o
   0  14  28   61988.   58472.    3661. o
   1  14  28      62.     -41.     259. <
   2  14  28   27548.   27676.    1379. o
   1   1  29    2206.    3640.     192. o
   2   1  29    1044.     996.      92. o
   3   1  29    1222.    1336.     107. o
   4   1  29    6415.    6827.     247. o
   5   1  29    5302.    5917.     240. o
   6   1  29   18418.   19903.     454. o
   7   1  29    7850.    8150.     290. o
   8   1  29    6832.    6964.     315. o
   9   1  29   13466.   13489.     432. o
  10   1  29   24261.   23691.     583. o
  11   1  29   10750.   11314.     441. o
  12   1  29   26188.   26056.     688. o
  13   1  29   15256.   14812.     568. o
  14   1  29    9736.    9960.     591. o
  15   1  29    2630.    2141.     324. o
  16   1  29    6887.    6689.    1134. o
   0   2  29   25303.   26071.     560. o
   1   2  29    4284.    5355.     182. o
   2   2  29    2195.    3559.     173. o
   3   2  29   26592.   29472.     498. o
   4   2  29   10024.   11808.     358. o
   5   2  29   10557.   11198.     345. o
   6   2  29    2056.    1688.     144. o
   7   2  29     570.     569.      73. o
   8   2  29    7127.    6852.     277. o
   9   2  29    6342.    6102.     266. o
  10   2  29     129.     521.     112. o
  11   2  29    3925.    3618.     228. o
  12   2  29    1953.    2001.     193. o
  13   2  29    2318.    2111.     226. o
  14   2  29    4466.    4947.     468. o
  15   2  29     210.      -8.     196. <
   1   3  29    3028.    3249.     150. o
   2   3  29    2033.    2080.     112. o
   3   3  29    6051.    6268.     228. o
   4   3  29    3412.    4074.     232. o
   5   3  29    1422.    1834.     170. o
   6   3  29    3211.    3506.     198. o
   7   3  29    4307.    4083.     214. o
   8   3  29     240.     388.      74. o
   9   3  29    3850.    3831.     217. o
  10   3  29      40.     316.      99. o
  11   3  29    1216.    1454.     179. o
  12   3  29    2875.    3046.     272. o
  13   3  29     724.    1180.     187. o
  14   3  29    9712.   10007.     559. o
  15   3  29   10050.    8659.     784. o
   0   4  29    6647.    8747.     370. o
   1   4  29     483.     562.      80. o
   2   4  29    7893.    7944.     267. o
   3   4  29   12687.   12852.     332. o
   4   4  29    9653.    9897.     298. o
   5   4  29     106.     127.      64. <
   6   4  29   14427.   14771.     398. o
   7   4  29    7192.    7565.     290. o
   8   4  29    3842.    3991.     218. o
   9   4  29     292.     244.      79. o
  10   4  29   10737.   10367.     382. o
  11   4  29    2790.    3044.     249. o
  12   4  29     492.     425.     111. o
  13   4  29   33198.   32044.    1001. o
  14   4  29   13025.   13256.     721. o
  15   4  29    6357.    5760.    1050. o
   1   5  29    4729.    5120.     221. o
   2   5  29     188.     173.      56. o
   3   5  29    2671.    2753.     155. o
   4   5  29   28477.   28844.     481. o
   5   5  29   51908.   51388.     713. o
   6   5  29   38879.   38883.     649. o
   7   5  29      27.      62.      65. <
   8   5  29   10838.   10390.     347. o
   9   5  29   48290.   47683.     820. o
  10   5  29   38294.   38457.     786. o
  11   5  29   11627.   11294.     461. o
  12   5  29   57909.   59328.    1212. o
  13   5  29   33066.   31775.    1015. o
  14   5  29    3827.    3689.     483. o
   0   6  29   50704.   50317.     944. o
   1   6  29   42282.   41418.     677. o
   2   6  29   19660.   19997.     465. o
   3   6  29  144127.  144947.    1172. o
   4   6  29  103692.  105372.    1012. o
   5   6  29   52460.   52471.     785. o
   6   6  29     137.     166.      77. <
   7   6  29    3879.    3353.     203. o
   8   6  29   46223.   46481.     823. o
   9   6  29   21124.   20073.     602. o
  10   6  29     288.     450.     112. o
  11   6  29    4147.    4219.     292. o
  12   6  29    3621.    3667.     389. o
  13   6  29   25062.   25132.    1245. o
  14   6  29   14925.   15201.     986. o
   1   7  29     739.     944.     118. o
   2   7  29   10453.   10037.     353. o
   3   7  29    4420.    4294.     226. o
   4   7  29   29781.   29060.     549. o
   5   7  29   33653.   32584.     640. o
   6   7  29   28441.   28697.     663. o
   7   7  29    4538.    4052.     250. o
   8   7  29    1518.    1535.     159. o
   9   7  29   12355.   11916.     451. o
  10   7  29    6350.    6523.     375. o
  11   7  29     654.     856.     203. o
  12   7  29   31255.   31127.    1409. o
  13   7  29   10100.    9634.     993. o
  14   7  29    2357.    2351.     692. o
   0   8  29    2818.    3453.     315. o
   1   8  29   14995.   15229.     475. o
   2   8  29   13813.   12799.     432. o
   3   8  29   16467.   15823.     452. o
   4   8  29    5471.    5220.     263. o
   5   8  29     234.      59.      79. <
   6   8  29   27816.   27443.     672. o
   7   8  29   24557.   25064.     686. o
   8   8  29    1213.    1196.     159. o
   9   8  29     884.     834.     156. o
  10   8  29    4670.    4881.     434. o
  11   8  29    1329.    1098.     255. o
  12   8  29    1164.    1039.     340. o
   1   9  29       1.      38.      90. <
   2   9  29    5455.    5255.     303. o
   3   9  29    3824.    3742.     239. o
   4   9  29   31771.   32374.     694. o
   5   9  29   21526.   21978.     615. o
   6   9  29   25204.   25191.     663. o
   7   9  29    1166.    1316.     189. o
   8   9  29    1005.    1379.     232. o
   9   9  29    6426.    6602.     486. o
  10   9  29    8055.    8427.     655. o
  11   9  29    7520.    7781.     718. o
   0  10  29   17696.   18119.     752. o
   1  10  29   19892.   19744.     601. o
   2  10  29   26277.   26171.     662. o
   3  10  29  115080.  114627.    1389. o
   4  10  29   51904.   53696.     976. o
   5  10  29   23815.   24173.     692. o
   6  10  29    1364.    1234.     158. o
   7  10  29     308.     141.     129. <
   8  10  29   11231.   10927.     763. o
   9  10  29   23673.   23724.    1114. o
  10  10  29    6029.    5237.     532. o
   1  11  29    2361.    1533.     172. o
   2  11  29    9849.    9034.     400. o
   3  11  29      66.     -26.     111. <
   4  11  29   17382.   16720.     581. o
   5  11  29    8243.    8236.     490. o
   6  11  29   15615.   16974.     846. o
   7  11  29     134.    -121.     155. <
   8  11  29    3104.    3354.     433. o
   9  11  29      23.     159.     167. <
  10  11  29    6077.    5620.    1173. o
   0  12  29   30658.   29362.    1229. o
   1  12  29   20482.   20093.     756. o
   2  12  29    3136.    2374.     261. o
   3  12  29    3387.    3047.     317. o
   4  12  29    4786.    4616.     374. o
   5  12  29    6111.    5629.     570. o
   6  12  29   11554.   12063.     840. o
   7  12  29   38793.   41219.    1785. o
   8  12  29    6111.    6990.    1318. o
   1  13  29    7513.    7214.     486. o
   2  13  29   19348.   17564.     802. o
   3  13  29       6.     165.     151. <
   4  13  29    4481.    5040.     523. o
   5  13  29     613.     207.     360. <
   0   0  30  144693.  146546.    2817. o
   1   0  30    4379.    5017.     381. o
   2   0  30    4975.    4710.     390. o
   3   0  30   24219.   23811.     889. o
   4   0  30    7942.    7618.     397. o
   5   0  30    2217.    2526.     251. o
   6   0  30    8565.    8417.     458. o
   7   0  30   54517.   54396.    1245. o
   8   0  30   29141.   29964.    1112. o
   9   0  30     942.     824.     194. o
  10   0  30   20514.   22004.    1187. o
  11   0  30    5850.    6348.     660. o
  12   0  30   21475.   23790.    1281. o
  13   0  30   58747.   60043.    2016. o
  14   0  30      49.    -260.     283. <
   1   1  30   51242.   51154.     810. o
   2   1  30    8929.    9434.     315. o
   3   1  30    2833.    3144.     214. o
   4   1  30   27948.   27903.     624. o
   5   1  30     988.    1235.     145. o
   6   1  30   40552.   41797.     837. o
   7   1  30      26.     420.     110. o
   8   1  30    1242.    1284.     154. o
   9   1  30   43584.   45222.     892. o
  10   1  30   22898.   24424.     819. o
  11   1  30   20175.   21387.     777. o
  12   1  30   51399.   52918.    1243. o
  13   1  30    5625.    7491.     517. o
  14   1  30     200.     108.     216. <
  15   1  30    1205.    1407.     346. o
   0   2  30   30036.   29951.     712. o
   1   2  30   52756.   53221.     687. o
   2   2  30   21044.   21458.     451. o
   3   2  30  208932.  210004.    1438. o
   4   2  30    3730.    3863.     223. o
   5   2  30   60778.   60157.     854. o
   6   2  30     450.     604.     115. o
   7   2  30    3608.    3846.     247. o
   8   2  30    6495.    6047.     307. o
   9   2  30   34011.   33893.     711. o
  10   2  30   47742.   48312.     862. o
  11   2  30   10125.   10459.     436. o
  12   2  30    8746.    9333.     484. o
  13   2  30   24066.   24555.    1013. o
  14   2  30      15.      78.     202. <
  15   2  30    2211.    1614.     337. o
   1   3  30   19635.   20225.     423. o
   2   3  30    1562.    1636.     121. o
   3   3  30    2847.    2946.     173. o
   4   3  30   55554.   55261.     825. o
   5   3  30    5857.    6206.     279. o
   6   3  30   67503.   66070.     859. o
   7   3  30     529.     721.      99. o
   8   3  30   10465.   10294.     369. o
   9   3  30   24038.   25682.     631. o
  10   3  30   36393.   37071.     767. o
  11   3  30   19736.   19222.     595. o
  12   3  30   70414.   71593.    1240. o
  13   3  30     996.    1232.     254. o
  14   3  30    1585.    1615.     299. o
  15   3  30    2922.    3102.     753. o
   0   4  30   66328.   64791.    1090. o
   1   4  30   14324.   14527.     372. o
   2   4  30     792.     857.     103. o
   3   4  30    3865.    3425.     185. o
   4   4  30      27.      91.      65. <
   5   4  30    3359.    3436.     191. o
   6   4  30    9934.    9879.     330. o
   7   4  30   27956.   27719.     557. o
   8   4  30   10816.   10528.     360. o
   9   4  30      21.      69.      93. <
  10   4  30   12511.   11858.     443. o
  11   4  30    1393.    1765.     198. o
  12   4  30   12878.   12829.     620. o
  13   4  30   31133.   29560.    1056. o
  14   4  30    3426.    3015.     508. o
   1   5  30   20292.   19655.     423. o
   2   5  30    3427.    3039.     173. o
   3   5  30       3.     127.      80. <
   4   5  30     765.     833.     107. o
   5   5  30   13354.   13374.     390. o
   6   5  30     522.     726.      97. o
   7   5  30    2626.    2211.     157. o
   8   5  30   16796.   16426.     469. o
   9   5  30   14950.   14280.     486. o
  10   5  30    2565.    2714.     235. o
  11   5  30    5575.    6533.     390. o
  12   5  30     230.     599.     165. o
  13   5  30    1629.    1815.     426. o
  14   5  30   13094.   14398.    1659. o
   0   6  30   19642.   20085.     663. o
   1   6  30    3824.    4595.     240. o
   2   6  30    4085.    5665.     279. o
   3   6  30   33683.   34765.     654. o
   4   6  30   16657.   16971.     484. o
   5   6  30    7390.    7501.     345. o
   6   6  30    5659.    5518.     284. o
   7   6  30     276.      89.      84. <
   8   6  30     378.     474.     103. o
   9   6  30    9769.   10069.     431. o
  10   6  30    9735.    9494.     462. o
  11   6  30    2009.    1627.     258. o
  12   6  30     660.    1031.     357. <
  13   6  30    5081.    5421.     752. o
   1   7  30    5579.    5796.     278. o
   2   7  30    2684.    2713.     191. o
   3   7  30    4096.    3810.     221. o
   4   7  30   11283.   10762.     361. o
   5   7  30   16804.   16497.     493. o
   6   7  30    9126.    9055.     387. o
   7   7  30    3532.    3271.     237. o
   8   7  30       1.      53.      91. <
   9   7  30     409.     500.     112. o
  10   7  30   10453.   10515.     839. o
  11   7  30    5718.    5236.     723. o
  12   7  30   17316.   16478.    1286. o
  13   7  30    5507.    6114.    1167. o
   0   8  30     395.     878.     218. o
   1   8  30   24660.   23498.     599. o
   2   8  30     610.     595.     102. o
   3   8  30      22.     -75.      79. <
   4   8  30   14070.   13841.     419. o
   5   8  30   10993.    9931.     406. o
   6   8  30   14033.   15028.     504. o
   7   8  30   11335.   10924.     497. o
   8   8  30     295.     237.     119. <
   9   8  30    1720.    1875.     244. o
  10   8  30     391.    -193.     261. <
  11   8  30     639.     485.     391. <
  12   8  30       0.      14.     301. <
   1   9  30    3507.    3271.     234. o
   2   9  30   14642.   14439.     481. o
   3   9  30    5290.    5533.     296. o
   4   9  30    6197.    5162.     299. o
   5   9  30   14985.   16558.     540. o
   6   9  30   20434.   21093.     614. o
   7   9  30    3984.    4356.     342. o
   8   9  30   53746.   54160.    1484. o
   9   9  30    1071.    1031.     247. o
  10   9  30   33879.   33852.    1808. o
  11   9  30     126.     305.     401. <
   0  10  30    4112.    3308.     325. o
   1  10  30   18851.   18270.     559. o
   2  10  30    2630.    3656.     275. o
   3  10  30    5374.    5796.     317. o
   4  10  30    7908.    8654.     406. o
   5  10  30   13636.   13539.     551. o
   6  10  30    4192.    3992.     371. o
   7  10  30   13818.   13396.     740. o
   8  10  30    4769.    4812.     516. o
   9  10  30      29.      -6.     164. <
  10  10  30    1066.    2026.     726. <
   1  11  30    1975.    1628.     184. o
   2  11  30    1074.     863.     136. o
   3  11  30    3490.    2838.     259. o
   4  11  30     851.     595.     140. o
   5  11  30    6165.    6544.     538. o
   6  11  30     245.     249.     150. <
   7  11  30    1215.    1029.     209. o
   8  11  30    1908.    1524.     296. o
   9  11  30    8020.    7802.    1405. o
   0  12  30   11007.   11244.     779. o
   1  12  30    8879.    9020.     486. o
   2  12  30     535.     767.     179. o
   3  12  30    2612.    2952.     317. o
   4  12  30   10236.   10331.     608. o
   5  12  30     890.     241.     167. <
   6  12  30     753.    1409.     374. o
   1  13  30    4877.    4046.     436. o
   2  13  30    6260.    6551.     605. o
   3  13  30    4078.    4222.     551. o
   1   1  31    3391.    3554.     244. o
   2   1  31    4358.    5091.     301. o
   3   1  31    6687.    7142.     353. o
   4   1  31     758.     751.     116. o
   5   1  31   15795.   14834.     526. o
   6   1  31    1419.    1552.     188. o
   7   1  31   13681.   14495.     561. o
   8   1  31   12005.   12250.     489. o
   9   1  31   10222.    9970.     481. o
  10   1  31    4141.    3835.     340. o
  11   1  31   28461.   28982.     916. o
  12   1  31    3586.    4332.     398. o
  13   1  31   13738.   12964.    1036. o
  14   1  31    2777.    3294.     697. o
   0   2  31    8113.    9210.     489. o
   1   2  31   18238.   18075.     458. o
   2   2  31   27467.   31872.     633. o
   3   2  31    1299.    3860.     254. o
   4   2  31    3252.    3373.     221. o
   5   2  31    5202.    5631.     289. o
   6   2  31    1128.    1988.     203. o
   7   2  31    5631.    5305.     296. o
   8   2  31      77.     180.      76. <
   9   2  31     152.     538.     149. o
  10   2  31   18792.   18935.     634. o
  11   2  31     242.     210.     114. <
  12   2  31     620.     216.     150. <
  13   2  31    1312.    1935.     399. o
  14   2  31    1769.    2198.     523. o
   1   3  31   29063.   28295.     509. o
   2   3  31    5926.    5924.     255. o
   3   3  31    2262.    2552.     189. o
   4   3  31     197.     777.     136. o
   5   3  31    2961.    2461.     190. o
   6   3  31    4770.    5121.     285. o
   7   3  31     157.     341.      98. o
   8   3  31   17085.   16794.     480. o
   9   3  31   28062.   28690.     676. o
  10   3  31    7905.    7818.     407. o
  11   3  31    2021.    1695.     216. o
  12   3  31    3672.    4207.     392. o
  13   3  31   28199.   31667.    1488. o
  14   3  31    1680.    2292.     742. o
   0   4  31   31494.   34076.     801. o
   1   4  31   11140.   12528.     351. o
   2   4  31    5471.    5297.     249. o
   3   4  31     866.     678.      94. o
   4   4  31   11154.   11047.     371. o
   5   4  31    3293.    3803.     245. o
   6   4  31    3306.    3606.     236. o
   7   4  31    3095.    3503.     239. o
   8   4  31   27468.   26772.     697. o
   9   4  31    2275.    2690.     228. o
  10   4  31    1838.    1565.     194. o
  11   4  31    1772.    1900.     285. o
  12   4  31   32761.   33673.    1520. o
  13   4  31    1508.    1535.     455. o
  14   4  31     239.     387.     426. <
   1   5  31   16521.   16588.     416. o
   2   5  31    4915.    5921.     261. o
   3   5  31   16360.   15902.     446. o
   4   5  31    4031.    3871.     243. o
   5   5  31    8118.    7832.     332. o
   6   5  31   11622.   11177.     404. o
   7   5  31   19611.   19654.     539. o
   8   5  31   41925.   43295.     897. o
   9   5  31      33.      90.     104. <
  10   5  31   24647.   25704.     755. o
  11   5  31   69200.   68713.    1651. o
  12   5  31   18494.   17819.    1302. o
  13   5  31    3924.    5227.    1043. o
   0   6  31     825.    1076.     168. o
   1   6  31   44613.   43475.     688. o
   2   6  31   93387.   94852.    1059. o
   3   6  31   16658.   17396.     462. o
   4   6  31   31485.   30855.     634. o
   5   6  31   20166.   19342.     556. o
   6   6  31   12644.   12947.     436. o
   7   6  31   18110.   17978.     551. o
   8   6  31    1365.    1091.     152. o
   9   6  31      66.     317.     114. <
  10   6  31   51213.   50790.    1296. o
  11   6  31     705.     434.     231. <
  12   6  31    4730.    5730.    1142. o
  13   6  31    1053.    1602.     637. <
   1   7  31   33811.   33077.     634. o
   2   7  31   10371.   10294.     369. o
   3   7  31    7334.    7162.     308. o
   4   7  31    3739.    4009.     232. o
   5   7  31    9384.    9508.     379. o
   6   7  31    7928.    7683.     366. o
   7   7  31     326.     289.     110. <
   8   7  31   40836.   41260.     983. o
   9   7  31   19917.   20313.     990. o
  10   7  31   14577.   16240.    1262. o
  11   7  31   14609.   14676.    1212. o
   0   8  31  104358.   99537.    1688. o
   1   8  31    9870.    9783.     376. o
   2   8  31     142.     167.      74. <
   3   8  31     374.     363.      96. o
   4   8  31    3222.    3270.     207. o
   5   8  31     479.     445.     103. o
   6   8  31   23499.   22703.     639. o
   7   8  31    1912.    1990.     210. o
   8   8  31   23522.   25481.    1143. o
   9   8  31    7027.    6847.     657. o
  10   8  31    3050.    2970.     783. o
  11   8  31    4710.    5009.     935. o
   1   9  31   17729.   17485.     514. o
   2   9  31    5535.    5693.     298. o
   3   9  31    1139.     918.     123. o
   4   9  31    2171.    1916.     174. o
   5   9  31   12194.   11894.     464. o
   6   9  31    7613.    7615.     483. o
   7   9  31     651.     615.     191. o
   8   9  31   27812.   27726.    1382. o
   9   9  31    5705.    5771.     640. o
  10   9  31   11651.   13330.    1158. o
   0  10  31     316.     305.     145. <
   1  10  31   20578.   19627.     564. o
   2  10  31   54391.   52851.     961. o
   3  10  31    2102.    1992.     210. o
   4  10  31   41526.   40699.     949. o
   5  10  31   10419.   10232.     577. o
   6  10  31    5792.    5648.     488. o
   7  10  31    8523.    8302.     669. o
   8  10  31    4204.    3788.     535. o
   9  10  31     221.      91.     193. <
   1  11  31   10547.   10235.     447. o
   2  11  31    5299.    5308.     385. o
   3  11  31     652.     272.     130. <
   4  11  31     181.     -53.     128. <
   5  11  31   21548.   22998.    1120. o
   6  11  31     848.     647.     234. <
   7  11  31     160.     245.     221. <
   0  12  31   49462.   46979.    1392. o
   1  12  31     176.     378.     160. <
   2  12  31    2915.    2527.     328. o
   3  12  31    9933.    9502.     619. o
   4  12  31       9.    -312.     225. <
   5  12  31    1804.    1866.     379. o
   0   0  32     717.    1456.     289. o
   1   0  32  119605.  121328.    1914. o
   2   0  32   14792.   14321.     727. o
   3   0  32    9794.    9405.     585. o
   4   0  32   10770.   11687.     718. o
   5   0  32   47280.   48389.    1460. o
   6   0  32     253.     143.     132. <
   7   0  32  108168.  108924.    1978. o
   8   0  32   22372.   24278.     953. o
   9   0  32     606.     383.     156. <
  10   0  32    1069.    1067.     257. o
  11   0  32     217.     840.     314. <
  12   0  32   22387.   18590.    2136. o
  13   0  32   11938.   13946.    1881. o
   1   1  32    3711.    3871.     254. o
   2   1  32   31008.   30793.     747. o
   3   1  32   26037.   26825.     687. o
   4   1  32     499.     729.     112. o
   5   1  32    1185.    1288.     163. o
   6   1  32     473.     834.     162. o
   7   1  32   34526.   35154.     881. o
   8   1  32   74524.   77538.    1317. o
   9   1  32    1486.    1411.     196. o
  10   1  32    7446.    7797.     479. o
  11   1  32   14012.   13554.     644. o
  12   1  32       5.     916.     375. <
  13   1  32    1491.    1619.     457. o
  14   1  32   30236.   31088.    2639. o
   0   2  32   44717.   44980.    1282. o
   1   2  32    5235.    5965.     320. o
   2   2  32  133663.  138194.    1428. o
   3   2  32   28291.   28244.     675. o
   4   2  32   11813.   11407.     431. o
   5   2  32     504.     609.     107. o
   6   2  32   67289.   70360.    1165. o
   7   2  32    9750.    9830.     443. o
   8   2  32    2012.    1628.     192. o
   9   2  32   27483.   27894.     813. o
  10   2  32    7338.    7898.     517. o
  11   2  32   11016.   10977.     693. o
  12   2  32    2266.    2496.     536. o
  13   2  32    7355.    8318.     990. o
  14   2  32    1381.     799.     413. <
   1   3  32      11.     331.      91. o
   2   3  32   17786.   18583.     530. o
   3   3  32   19991.   21519.     617. o
   4   3  32   11700.   11300.     446. o
   5   3  32       2.      11.      93. <
   6   3  32    3372.    3601.     256. o
   7   3  32   29814.   30254.     777. o
   8   3  32   33535.   34165.     830. o
   9   3  32    7272.    7427.     404. o
  10   3  32     185.     252.     107. <
  11   3  32   14934.   15045.     808. o
  12   3  32    6217.    6339.     685. o
  13   3  32    2292.    2628.     797. o
   0   4  32     808.    1589.     213. o
   1   4  32   69399.   71272.     970. o
   2   4  32     394.    1030.     151. o
   3   4  32     120.     507.     111. o
   4   4  32    8673.    8456.     349. o
   5   4  32   20555.   20235.     567. o
   6   4  32     141.     668.     139. o
   7   4  32   51633.   52164.     985. o
   8   4  32    3586.    3865.     297. o
   9   4  32    2573.    2361.     229. o
  10   4  32    1641.    1614.     238. o
  11   4  32      30.     -73.     247. <
  12   4  32    3976.    3552.     619. o
  13   4  32   18706.   19464.    1392. o
   1   5  32     323.     427.      83. o
   2   5  32   25432.   25682.     574. o
   3   5  32    1618.    2170.     189. o
   4   5  32    2047.    2035.     189. o
   5   5  32    2887.    2816.     220. o
   6   5  32     257.     257.     107. <
   7   5  32     118.     427.     116. o
   8   5  32   48321.   47480.    1027. o
   9   5  32    1079.    1304.     194. o
  10   5  32    2341.    2194.     410. o
  11   5  32    1805.    1538.     434. o
  12   5  32      67.     143.     207. <
  13   5  32    6784.    5968.    1084. o
   0   6  32    9860.   10602.     488. o
   1   6  32    1268.    1827.     151. o
   2   6  32    9394.   10540.     367. o
   3   6  32   42375.   42701.     798. o
   4   6  32    4733.    4713.     282. o
   5   6  32    2032.    2073.     203. o
   6   6  32    4721.    5345.     320. o
   7   6  32    5110.    5407.     323. o
   8   6  32    3816.    3972.     293. o
   9   6  32   14720.   14080.     761. o
  10   6  32     151.     389.     326. <
  11   6  32    2054.    2083.     679. o
  12   6  32     293.     198.     256. <
   1   7  32    3044.    2531.     174. o
   2   7  32    8864.    8862.     338. o
   3   7  32      65.     280.      99. <
   4   7  32   18019.   17089.     537. o
   5   7  32    2169.    2346.     221. o
   6   7  32   14803.   14508.     542. o
   7   7  32      80.     865.     183. o
   8   7  32     547.     427.     178. <
   9   7  32   11550.   11904.     858. o
   0   8  32       4.    1233.     256. o
   1   8  32    3549.    4494.     256. o
   2   8  32   11258.   10814.     397. o
   3   8  32   10272.   10139.     385. o
   4   8  32     270.      27.      88. <
   5   8  32       4.     -17.      94. <
   6   8  32    7147.    7354.     433. o
   7   8  32    2481.    2449.     347. o
   8   8  32    1275.    1098.     302. o
   9   8  32    3821.    3820.     518. o
   1   9  32     666.     512.     113. o
   2   9  32    3293.    3309.     232. o
   3   9  32   16562.   16432.     498. o
   4   9  32    1507.    1427.     160. o
   5   9  32    6596.    6389.     422. o
   6   9  32     204.     187.     157. <
   7   9  32   29616.   28886.    1432. o
   8   9  32    1564.    2013.     399. o
   9   9  32    5618.    6969.     853. o
   0  10  32    2101.    1796.     258. o
   1  10  32    6002.    5852.     333. o
   2  10  32   29350.   30169.     767. o
   3  10  32   11754.   13005.     540. o
   4  10  32    1088.    1059.     185. o
   5  10  32     878.     763.     231. o
   6  10  32   10126.   10066.     837. o
   7  10  32     133.     202.     312. <
   1  11  32    7943.    8690.     441. o
   2  11  32    1162.     875.     189. o
   3  11  32   10451.   10248.     626. o
   4  11  32    7366.    7563.     588. o
   5  11  32    1488.    1826.     448. o
   6  11  32   11750.   12311.    1546. o
   0  12  32     137.     902.     392. <
   1  12  32   12356.   10938.     693. o
   2  12  32   15555.   15751.     807. o
   3  12  32   16931.   17130.    1102. o
   4  12  32    1169.    1480.     601. <
   1   1  33    1123.     837.     119. o
   2   1  33       4.     696.     133. o
   3   1  33    1155.    2152.     229. o
   4   1  33    7732.    7355.     370. o
   5   1  33    1761.    1803.     194. o
   6   1  33    8280.    7659.     401. o
   7   1  33    2608.    3509.     308. o
   8   1  33   11417.   11243.     517. o
   9   1  33     913.     602.     171. o
  10   1  33   17220.   17887.     796. o
  11   1  33     775.     887.     316. <
  12   1  33   14067.   11490.    1705. o
   0   2  33   21761.   22055.     916. o
   1   2  33     902.    2655.     241. o
   2   2  33   10557.   12315.     461. o
   3   2  33    5800.    6179.     341. o
   4   2  33    1499.    2257.     207. o
   5   2  33     129.     116.      92. <
   6   2  33   12464.   13660.     532. o
   7   2  33       5.     478.     134. o
   8   2  33     351.     637.     159. o
   9   2  33    2030.    2239.     287. o
  10   2  33    1683.    1532.     308. o
  11   2  33     127.    -191.     204. <
  12   2  33    4881.    4780.     766. o
  13   2  33     853.     476.     305. <
   1   3  33    1170.     997.     141. o
   2   3  33    3715.    4942.     288. o
   3   3  33   28583.   29269.     707. o
   4   3  33    6628.    6818.     355. o
   5   3  33     112.     214.      87. <
   6   3  33    9669.    9961.     436. o
   7   3  33   37598.   37130.     876. o
   8   3  33   25705.   28286.     834. o
   9   3  33   13248.   13186.     574. o
  10   3  33   16291.   15917.     825. o
  11   3  33    9282.    9030.     798. o
  12   3  33   23450.   25050.    1346. o
  13   3  33     403.     825.     509. <
   0   4  33   21926.   26768.     913. o
   1   4  33   18819.   19707.     586. o
   2   4  33   37363.   39547.     834. o
   3   4  33   23977.   24280.     678. o
   4   4  33     558.     988.     139. o
   5   4  33   11911.   11566.     470. o
   6   4  33   36835.   38362.     859. o
   7   4  33   12782.   13510.     515. o
   8   4  33     436.     330.     142. <
   9   4  33    1311.    1192.     180. o
  10   4  33       0.     134.     170. <
  11   4  33     717.     661.     263. <
  12   4  33    1394.    1341.     376. o
  13   4  33     214.     719.     520. <
   1   5  33     667.     863.     123. o
   2   5  33     117.     620.     140. o
   3   5  33   31036.   31099.     774. o
   4   5  33      30.      35.     101. <
   5   5  33    5379.    5161.     316. o
   6   5  33    1198.    1288.     179. o
   7   5  33   57198.   55850.    1212. o
   8   5  33      14.     286.     128. <
   9   5  33   12350.   13070.     821. o
  10   5  33    1833.    2761.     511. o
  11   5  33    8255.    7213.     862. o
  12   5  33    4630.    5046.    1046. o
   0   6  33   49280.   49630.    1277. o
   1   6  33    7902.    8960.     400. o
   2   6  33   44417.   48059.     918. o
   3   6  33    9533.    9941.     448. o
   4   6  33    5727.    6500.     380. o
   5   6  33    8776.    8519.     434. o
   6   6  33   54045.   57452.    1139. o
   7   6  33    3562.    4559.     341. o
   8   6  33    5657.    5932.     468. o
   9   6  33    7473.    7622.     712. o
  10   6  33    7360.    7616.     874. o
   1   7  33    2734.    2163.     194. o
   2   7  33    1928.    2391.     215. o
   3   7  33   36896.   38586.     836. o
   4   7  33    1937.    2048.     211. o
   5   7  33    9889.    9906.     479. o
   6   7  33    4227.    4453.     309. o
   7   7  33   66330.   68501.    1754. o
   8   7  33   13859.   15266.    1086. o
   9   7  33   21657.   17448.    1915. o
   0   8  33   56027.   56372.    1338. o
   1   8  33   41772.   41924.     795. o
   2   8  33   32643.   32666.     770. o
   3   8  33   22303.   23542.     656. o
   4   8  33    2421.    2851.     244. o
   5   8  33   17286.   17121.     719. o
   6   8  33   57070.   57937.    2123. o
   7   8  33   15675.   16489.    1386. o
   8   8  33     125.     520.     338. <
   1   9  33    7755.    7985.     405. o
   2   9  33      88.     192.     110. <
   3   9  33   25948.   27193.     838. o
   4   9  33      43.     240.     163. <
   5   9  33    2365.    1682.     333. o
   0  10  33   27635.   29546.    1172. o
   1  10  33   12440.   12305.     532. o
   2  10  33    2432.    2451.     313. o
   3  10  33   12221.   12291.     768. o
   4  10  33    5884.    5640.     523. o
   5  10  33   13411.   14910.    1638. o
   1  11  33   13821.   12975.     767. o
   2  11  33     746.     574.     191. o
   3  11  33    1178.    1109.     241. o
   4  11  33      28.     -97.     277. <
   0   0  34  152681.  155043.    3183. o
   1   0  34    1391.    1836.     279. o
   2   0  34  162224.  162852.    2531. o
   3   0  34   35620.   41398.    1279. o
   4   0  34   13420.   13323.     800. o
   5   0  34     992.     930.     213. o
   6   0  34  144451.  142476.    2626. o
   7   0  34    6142.    7217.     552. o
   8   0  34    4060.    4148.     415. o
   9   0  34   12895.   13879.     873. o
  10   0  34    2548.    1638.     396. o
  11   0  34    5949.    7001.    1348. o
   1   1  34    1018.    1130.     148. o
   2   1  34   16938.   17504.     589. o
   3   1  34   38426.   38169.     911. o
   4   1  34   10389.   10849.     484. o
   5   1  34    1699.    1894.     205. o
   6   1  34    2199.    2986.     271. o
   7   1  34   66987.   68065.    1217. o
   8   1  34   23726.   24739.     844. o
   9   1  34   17268.   18775.     825. o
  10   1  34      15.    -148.     227. <
  11   1  34   21001.   19638.    1504. o
  12   1  34    8753.    9591.    1565. o
   0   2  34     195.     811.     221. o
   1   2  34   45892.   45860.    1000. o
   2   2  34     651.    1154.     180. o
   3   2  34    5039.    5330.     322. o
   4   2  34   27726.   29299.     755. o
   5   2  34    9495.    9745.     443. o
   6   2  34   12661.   13157.     560. o
   7   2  34   27990.   29428.     842. o
   8   2  34   14493.   14901.     660. o
   9   2  34    4310.    3461.     504. o
  10   2  34    8471.    8583.     807. o
  11   2  34    1145.    1230.     534. <
  12   2  34   12008.   13789.    1835. o
   1   3  34    1375.    1245.     160. o
   2   3  34   26053.   25391.     675. o
   3   3  34   12640.   12318.     473. o
   4   3  34   14835.   14226.     505. o
   5   3  34    6407.    6339.     349. o
   6   3  34    2541.    2851.     242. o
   7   3  34   32007.   32614.     838. o
   8   3  34   25574.   26332.     823. o
   9   3  34    2615.    2054.     331. o
  10   3  34     174.     312.     248. <
  11   3  34     930.    1153.     379. o
  12   3  34    4168.    4435.    1036. o
   0   4  34   92941.   94489.    1746. o
   1   4  34     321.    1451.     187. o
   2   4  34   54474.   57281.    1022. o
   3   4  34   36727.   38215.     922. o
   4   4  34    5452.    5350.     328. o
   5   4  34     194.     290.     119. <
   6   4  34   64623.   65856.    1142. o
   7   4  34    9417.    9666.     504. o
   8   4  34    2329.    2061.     244. o
   9   4  34    7120.    6075.     795. o
  10   4  34     325.      14.     200. <
  11   4  34    2920.    3285.     601. o
  12   4  34     729.     777.     323. <
   1   5  34    5557.    5369.     301. o
   2   5  34    9201.    9477.     425. o
   3   5  34    6868.    7061.     385. o
   4   5  34    3956.    4171.     301. o
   5   5  34     508.     292.     112. <
   6   5  34    4520.    4474.     324. o
   7   5  34   22454.   24046.     807. o
   8   5  34    7644.    8042.     746. o
   9   5  34   25027.   24879.    1296. o
  10   5  34     872.    1324.     387. o
  11   5  34    7609.    8406.    1332. o
   0   6  34     862.    1795.     277. o
   1   6  34   10034.    9971.     416. o
   2   6  34   11125.   11947.     475. o
   3   6  34    1690.    1789.     204. o
   4   6  34   18363.   17651.     637. o
   5   6  34    1316.    1266.     184. o
   6   6  34     136.     287.     114. <
   7   6  34   17132.   18137.    1031. o
   8   6  34     191.     653.     265. <
   9   6  34     925.     823.     298. <
   1   7  34    2611.    2338.     215. o
   2   7  34    6865.    6989.     368. o
   3   7  34    4416.    4944.     329. o
   4   7  34    1321.    1148.     175. o
   5   7  34   15368.   15408.     672. o
   6   7  34    1276.    1639.     321. o
   7   7  34   14299.   12478.    1189. o
   8   7  34   11928.   11938.    1662. o
   9   7  34    1904.    1542.     553. <
   0   8  34    1951.    2305.     337. o
   1   8  34    1682.    2928.     259. o
   2   8  34    5886.    7281.     430. o
   3   8  34    5523.    5320.     353. o
   4   8  34      48.     389.     213. <
   5   8  34     316.     707.     263. <
   1   9  34    4130.    3122.     316. o
   2   9  34     796.     608.     177. o
   3   9  34    2858.    2691.     429. o
   4   9  34    6786.    5937.     623. o
   0  10  34     811.    1567.     464. o
   1  10  34     305.     364.     177. <
   2  10  34   27301.   29068.    1604. o
   3  10  34    4318.    3917.     618. o
   1  11  34    1092.    1393.     547. <
   2  11  34     319.     346.     201. <
   1   1  35    2174.    3053.     244. o
   2   1  35    2058.    2531.     248. o
   3   1  35      27.     633.     136. o
   4   1  35      19.     517.     135. o
   5   1  35    9076.    9794.     499. o
   6   1  35     223.     303.     111. <
   7   1  35    1661.    1870.     215. o
   8   1  35     568.     682.     168. o
   9   1  35   20938.   21404.    1303. o
  10   1  35     383.     701.     331. <
  11   1  35    2926.    2965.     855. o
   0   2  35    4200.    6090.     510. o
   1   2  35     896.    1436.     186. o
   2   2  35    4828.    5915.     372. o
   3   2  35    1913.    1889.     208. o
   4   2  35     523.     807.     144. o
   5   2  35     280.     365.     120. o
   6   2  35    3766.    3646.     290. o
   7   2  35     651.    1128.     205. o
   8   2  35    2832.    2715.     390. o
   9   2  35     340.     845.     339. <
  10   2  35    5526.    6608.     892. o
  11   2  35    3009.    7323.    1379. o
   1   3  35    1580.    2495.     274. o
   2   3  35    4498.    4727.     301. o
   3   3  35   21311.   22007.     639. o
   4   3  35    1231.    1664.     190. o
   5   3  35    9927.   10869.     466. o
   6   3  35    2251.    3240.     278. o
   7   3  35   40353.   40877.    1034. o
   8   3  35   21240.   21007.     942. o
   9   3  35    6007.    6020.     657. o
  10   3  35   14243.   16638.    1950. o
  11   3  35   56945.   59382.    3728. o
  12   3  35    5026.    4938.    1149. o
   0   4  35   11207.   11994.     717. o
   1   4  35   27704.   29271.     744. o
   2   4  35   78326.   78872.    1280. o
   3   4  35    6584.    8824.     462. o
   4   4  35   17470.   18589.     646. o
   5   4  35    8327.    8309.     416. o
   6   4  35   30117.   30468.     796. o
   7   4  35   11992.   11871.     655. o
   8   4  35       5.     -38.     171. <
   9   4  35      19.     428.     257. <
  10   4  35   15179.   16376.    1873. o
  11   4  35     751.    1771.     674. <
   1   5  35   13083.   14584.     529. o
   2   5  35    6681.    6881.     368. o
   3   5  35    6384.    6773.     378. o
   4   5  35      35.      53.      96. <
   5   5  35      40.     145.     131. <
   6   5  35     749.    1147.     209. o
   7   5  35    6677.    6495.     682. o
   8   5  35   11978.   11900.    1109. o
   9   5  35    7565.    7618.    1293. o
  10   5  35    1452.    1632.     650. <
   0   6  35   11392.   11747.     644. o
   1   6  35    5130.    5484.     318. o
   2   6  35   18022.   17669.     614. o
   3   6  35    6379.    6931.     389. o
   4   6  35      17.     277.     118. <
   5   6  35     150.     211.     132. <
   6   6  35     192.     151.     216. <
   7   6  35     202.     352.     290. <
   8   6  35    9353.   10320.    1047. o
   9   6  35   14735.   15785.    1778. o
   1   7  35    8449.    8452.     393. o
   2   7  35   13911.   14763.     562. o
   3   7  35   11960.   11857.     602. o
   4   7  35     193.     -70.     170. <
   5   7  35   11412.   11727.     866. o
   6   7  35    2109.    1396.     616. <
   7   7  35   23299.   21804.    2267. o
   8   7  35   31672.   32827.    2752. o
   0   8  35   10241.   10120.     822. o
   1   8  35   40591.   40814.    1219. o
   2   8  35   88634.   90205.    1814. o
   3   8  35    1823.    1967.     334. o
   4   8  35   35906.   34598.    1510. o
   5   8  35   16187.   15424.    1943. o
   6   8  35   19381.   17518.    2068. o
   7   8  35   24662.   21442.    2257. o
   1   9  35    9951.   10702.     677. o
   2   9  35    7751.    8094.     855. o
   3   9  35     993.     955.     337. <
   4   9  35     709.     629.     322. <
   0  10  35   19242.   19056.    1868. o
   1  10  35     106.     243.     236. <
   2  10  35     178.     436.     288. <
   3  10  35   15772.   16539.    1601. o
   0   0  36   32068.   34693.    1567. o
   1   0  36   67381.   70614.    1742. o
   2   0  36   25930.   23768.    1007. o
   3   0  36  113817.  118749.    2479. o
   4   0  36    6166.    8192.     671. o
   5   0  36   53554.   55655.    1706. o
   6   0  36       3.     -27.     167. <
   7   0  36   13642.   13724.     981. o
   8   0  36    3641.    4551.     754. o
   9   0  36   24917.   26069.    1803. o
  10   0  36   35216.   35079.    2923. o
  11   0  36    1066.    3223.    1124. <
   1   1  36   28356.   29383.     793. o
   2   1  36     126.     309.     121. <
   3   1  36   10019.   10487.     503. o
   4   1  36   21628.   23093.     776. o
   5   1  36   14477.   15621.     647. o
   6   1  36   24919.   26385.     782. o
   7   1  36    5192.    5615.     418. o
   8   1  36    5267.    4794.     543. o
   9   1  36    8590.    9217.     862. o
  10   1  36   21471.   21245.    1634. o
   0   2  36   32022.   32169.    1302. o
   1   2  36    3569.    3829.     307. o
   2   2  36   39590.   41363.     990. o
   3   2  36    1706.    2090.     232. o
   4   2  36    7847.    8195.     418. o
   5   2  36    3509.    3734.     304. o
   6   2  36    1129.    1367.     201. o
   7   2  36   20718.   20126.     958. o
   8   2  36    2491.    2514.     543. o
   9   2  36    6537.    6484.     863. o
  10   2  36   34027.   32833.    2854. o
   1   3  36   30806.   30317.     906. o
   2   3  36    2180.    2599.     289. o
   3   3  36    3125.    3439.     278. o
   4   3  36   12028.   12640.     499. o
   5   3  36   12504.   12587.     499. o
   6   3  36   14859.   15757.     687. o
   7   3  36     253.     814.     253. o
   8   3  36      44.      50.     194. <
   9   3  36    7840.    7277.    1312. o
  10   3  36    1730.    2304.     839. <
   0   4  36   23666.   24574.    1039. o
   1   4  36   28635.   31211.     820. o
   2   4  36   11711.   12860.     533. o
   3   4  36   50411.   53138.    1132. o
   4   4  36    7777.    9002.     476. o
   5   4  36   26221.   27118.     800. o
   6   4  36    3384.    3726.     359. o
   7   4  36    4234.    4674.     497. o
   8   4  36    1273.    1430.     328. o
   9   4  36   11417.   10506.    1541. o
  10   4  36   18416.   18354.    2087. o
   1   5  36    8226.    9399.     436. o
   2   5  36       3.      94.     120. <
   3   5  36     119.     419.     119. o
   4   5  36    4812.    5001.     392. o
   5   5  36   10802.   11254.     837. o
   6   5  36   11623.   12182.    1149. o
   7   5  36       5.     -51.     228. <
   8   5  36    6576.    7130.     878. o
   9   5  36    3794.    3091.     841. o
   0   6  36   10427.   10640.     679. o
   1   6  36    5754.    5815.     345. o
   2   6  36      33.     278.     167. <
   3   6  36    1663.    2010.     333. o
   4   6  36    6483.    5825.     608. o
   5   6  36    6547.    6673.     648. o
   6   6  36    7452.    7668.    1341. o
   7   6  36    9152.    8873.    1463. o
   8   6  36     225.     -38.     310. <
   1   7  36    1708.    1924.     273. o
   2   7  36    6885.    7258.     527. o
   3   7  36    3350.    3063.     461. o
   4   7  36    1247.    1515.     402. o
   5   7  36    9489.    8971.    1578. o
   6   7  36    7759.    8241.    1479. o
   7   7  36    3870.    4608.    1070. o
   0   8  36    6140.    7527.     822. o
   1   8  36    3157.    3363.     399. o
   2   8  36     445.     883.     383. <
   3   8  36    1001.    2519.     598. o
   4   8  36    6506.    8213.    1127. o
   1   9  36     105.    -285.     250. <
   2   9  36    1495.    1403.     367. o
   3   9  36    5655.    5089.     880. o
   1   1  37      59.     254.     137. <
   2   1  37    1033.     796.     139. o
   3   1  37    2683.    2991.     288. o
   4   1  37     147.     463.     152. o
   5   1  37    1980.    3887.     358. o
   6   1  37     234.     338.     149. <
   7   1  37    9505.    8842.     713. o
   8   1  37    2680.    3430.     549. o
   9   1  37    1903.    1550.     476. o
  10   1  37    1320.    2284.     842. <
   0   2  37    3194.    4037.     470. o
   1   2  37     433.     818.     159. o
   2   2  37   12230.   12797.     596. o
   3   2  37    7611.    8786.     474. o
   4   2  37    1372.    1886.     228. o
   5   2  37     854.    1320.     224. o
   6   2  37    6454.    8272.     617. o
   7   2  37     465.     596.     234. <
   8   2  37     610.     536.     270. <
   9   2  37     723.     678.     408. <
   1   3  37    4346.    4731.     368. o
   2   3  37     309.     180.     127. <
   3   3  37     186.     322.     121. <
   4   3  37   24277.   25289.     751. o
   5   3  37    8496.   10026.     614. o
   6   3  37   31743.   32670.    1189. o
   7   3  37      61.     -37.     165. <
   8   3  37    6506.    6614.     883. o
   9   3  37   11488.   11511.    1668. o
   0   4  37   34912.   36875.    1460. o
   1   4  37   12453.   13341.     582. o
   2   4  37     891.    1735.     218. o
   3   4  37   49096.   51651.    1196. o
   4   4  37   23149.   26380.    1215. o
   5   4  37   12914.   13057.     812. o
   6   4  37     503.     227.     240. <
   7   4  37      13.     208.     196. <
   8   4  37   10999.   13264.    1758. o
   9   4  37    8003.    9062.    1478. o
   1   5  37    4645.    5324.     468. o
   2   5  37    2988.    3529.     405. o
   3   5  37   15936.   17152.     912. o
   4   5  37   17501.   16892.    1051. o
   5   5  37     816.    2012.     431. o
   6   5  37   17890.   17518.    1976. o
   7   5  37   11451.   13117.    1202. o
   8   5  37      19.    -491.     356. <
   9   5  37      56.    -187.     480. <
   0   6  37    3333.    4090.     611. o
   1   6  37     936.     912.     223. o
   2   6  37   44668.   45402.    1488. o
   3   6  37   34965.   34960.    1524. o
   4   6  37    1652.    1598.     336. o
   5   6  37    1480.    1689.     646. <
   6   6  37   34109.   31139.    2724. o
   7   6  37    8265.    8502.    1424. o
   1   7  37    5290.    5283.     493. o
   2   7  37    5288.    6353.     768. o
   3   7  37    4855.    4684.     657. o
   4   7  37   30679.   29512.    2089. o
   0   8  37   34056.   33764.    2514. o
   1   8  37   12109.   12967.     891. o
   2   8  37    3426.    3384.     577. o
   3   8  37   85201.   86287.    3680. o
   1   9  37    1319.    1304.     613. <
   0   0  38   25559.   26637.    1744. o
   1   0  38     639.     626.     180. o
   2   0  38   19367.   19410.     951. o
   3   0  38    9638.    9772.     747. o
   4   0  38  136802.  139489.    3266. o
   5   0  38     514.    1471.     460. o
   6   0  38     974.    1013.     386. <
   7   0  38    3586.    3781.     995. o
   8   0  38   23603.   25991.    2621. o
   9   0  38      91.     386.     435. <
   1   1  38     422.     523.     137. o
   2   1  38      49.     169.     129. <
   3   1  38    5377.    6112.     401. o
   4   1  38   13966.   15191.     777. o
   5   1  38   75233.   77056.    1865. o
   6   1  38   19466.   21578.     990. o
   7   1  38    3220.    2200.     588. o
   8   1  38    3770.    4752.    1100. o
   9   1  38    1446.     818.     502. <
   0   2  38   34405.   36105.    1446. o
   1   2  38   16052.   16877.     703. o
   2   2  38    9978.   10234.     548. o
   3   2  38   40972.   41652.    1243. o
   4   2  38    8777.    8955.     646. o
   5   2  38   20341.   20918.     977. o
   6   2  38   68897.   72501.    1797. o
   7   2  38    2179.    2434.     510. o
   8   2  38    4245.    3771.     962. o
   1   3  38    4007.    4620.     456. o
   2   3  38      55.     354.     172. <
   3   3  38    6020.    5718.     552. o
   4   3  38    5956.    6178.     520. o
   5   3  38   43174.   43782.    1518. o
   6   3  38    9467.    9286.     847. o
   7   3  38    6086.    5046.     619. o
   8   3  38    2044.    1188.     516. <
   0   4  38    3650.    4524.     674. o
   1   4  38     685.    1409.     336. o
   2   4  38   15870.   17219.    1058. o
   3   4  38    2844.    3385.     490. o
   4   4  38   60547.   63442.    2480. o
   5   4  38       5.     176.     194. <
   6   4  38    1117.    1050.     373. <
   7   4  38    3443.    3199.     500. o
   8   4  38    4970.    4165.    1020. o
   1   5  38    2663.    2858.     423. o
   2   5  38    1213.    1722.     358. o
   3   5  38      13.     168.     167. <
   4   5  38    1538.    1504.     486. o
   5   5  38   28023.   29726.    2673. o
   6   5  38    2739.    3023.     914. o
   8   5  38     401.    1000.     631. <
   0   6  38   20277.   23011.    1451. o
   1   6  38      53.    1110.     479. <
   2   6  38     278.     709.     291. <
   3   6  38    5084.    5059.     908. o
   4   6  38      51.      50.     277. <
   1   7  38   13000.   12514.     876. o
   2   7  38    1279.    1528.     392. o
   3   7  38     494.     175.     270. <
   0   8  38   17270.   18973.    1924. o
   1   8  38    5963.    5554.    1078. o
   1   1  39    1097.    1513.     265. o
   2   1  39    2614.    3191.     427. o
   3   1  39      64.    -190.     206. <
   4   1  39    1160.    1942.     399. o
   5   1  39    4654.    4861.     586. o
   6   1  39    8369.    8056.     973. o
   7   1  39      35.     -86.     387. <
   8   1  39   12626.   11712.    1814. o
   0   2  39    7437.   11518.    1105. o
   1   2  39   16170.   19736.    1156. o
   2   2  39     294.     300.     236. <
   3   2  39    4248.    4957.     609. o
   4   2  39   10805.   11570.     908. o
   5   2  39    9440.    9204.     813. o
   6   2  39     942.    2008.     511. o
   7   2  39    2424.    2109.     781. <
   1   3  39    1893.    2486.     402. o
   2   3  39     400.     900.     318. <
   3   3  39     328.     953.     340. <
   4   3  39    1728.    1759.     378. o
   5   3  39   26106.   26647.    1363. o
   6   3  39     114.      -2.     252. <
   7   3  39      48.     730.     592. <
   0   4  39   14230.   14859.    1657. o
   1   4  39     696.     727.     333. <
   2   4  39    2466.    2648.     710. o
   3   4  39    9157.   10894.    1082. o
   4   4  39   40281.   41542.    2038. o
   5   4  39    1659.    1367.     740. <
   6   4  39    1167.    1746.     590. <
   1   5  39    1955.    2366.     667. o
   2   5  39   12337.   13423.    1129. o
   3   5  39    1085.    1125.     443. <
   4   5  39    2034.    1951.     574. o
   1   6  39   72749.   75808.    3896. o
   2   6  39    4325.    5837.    1024. o
   3   6  39   12743.   14362.    1553. o
   1   0  40      10.     118.     249. <
   2   0  40    2800.    3856.     967. o
   3   0  40   39995.   43578.    2937. o
   4   0  40     431.     927.     456. <
   5   0  40    1631.     788.     377. <
   1   1  40   25123.   26972.    1679. o
   2   1  40   13229.   14319.    1216. o
   3   1  40    1048.     669.     241. <
   4   1  40    8205.    7208.     844. o
   5   1  40    6778.    6895.     806. o
   1   2  40   51054.   60656.    3443. o
   2   2  40   14697.   14632.    1223. o
   3   2  40      46.       1.     172. <
   4   2  40   31782.   32526.    1798. o
   5   2  40    9134.    9937.     993. o
   1   3  40   21847.   22298.    2075. o
   2   3  40   18708.   18495.    1858. o
   3   3  40    2384.    3024.     728. o
   4   3  40     667.     481.     245. <
   5   3  40    3612.    3631.     667. o
   2   4  40    4744.    4393.     917. o
   3   4  40   22657.   23400.    2001. o
   4   4  40    2284.    2878.     746. o
   3   5  40     261.     206.     356. <
   3   1  41     568.    1603.     595. <
   4   1  41      66.     218.     292. <
   3   2  41       7.     -28.     349. <
