# Supplementary material for: Poly[[tetra­deca­kis­(μ-propionato)hepta­barium] propionic acid monosolvate tetra­hydrate]
Source: Acta Crystallogr E Crystallogr Commun. 2020 Jan 31;76(Pt 2):264–9. doi: 10.1107/S2056989020000924 (PMC7001838; doi:10.1107/S2056989020000924)
Supplement: Supplementary file 3 [file e-76-00264-Isup3.smi]

[Ba](O[C](O[Ba]O[C](O[Ba]OC(=O)CC)CC)CC)OC(=O)CC.O=C([O])CC.O(C(=O)CC)[Ba]OC(=O)CC.O.O.C(=O)(CC)[O]	heptabarium tetradecakis(propionate) propionic acid tetrahydrate
