# Supplementary material for: Poly[[tetra­deca­kis­(μ-propionato)hepta­barium] propionic acid monosolvate tetra­hydrate]
Source: Acta Crystallogr E Crystallogr Commun. 2020 Jan 31;76(Pt 2):264–9. doi: 10.1107/S2056989020000924 (PMC7001838; doi:10.1107/S2056989020000924)
Supplement: Supplementary file 4 [file e-76-00264-Isup4.cml]

<?xml version="1.0" encoding="UTF-8"?>
<cml convention="cmlDict:cmllite" xmlns="http://www.xml-cml.org/schema" xmlns:cmlDict="http://www.xml-cml.org/dictionary/cml/" xmlns:nameDict="http://www.xml-cml.org/dictionary/cml/name/">
  <molecule id="m1">
    <name dictRef="nameDict:unknown">heptabarium tetradecakis(propionate) propionic acid tetrahydrate</name>
    <atomArray>
      <atom id="a1" elementType="Ba" formalCharge="2" hydrogenCount="0">
        <label value="Ba" dictRef="cmlDict:locant"/>
      </atom>
      <atom id="a2" elementType="Ba" formalCharge="2" hydrogenCount="0">
        <label value="Ba" dictRef="cmlDict:locant"/>
      </atom>
      <atom id="a3" elementType="Ba" formalCharge="2" hydrogenCount="0">
        <label value="Ba" dictRef="cmlDict:locant"/>
      </atom>
      <atom id="a4" elementType="Ba" formalCharge="2" hydrogenCount="0">
        <label value="Ba" dictRef="cmlDict:locant"/>
      </atom>
      <atom id="a5" elementType="Ba" formalCharge="2" hydrogenCount="0">
        <label value="Ba" dictRef="cmlDict:locant"/>
      </atom>
      <atom id="a6" elementType="Ba" formalCharge="2" hydrogenCount="0">
        <label value="Ba" dictRef="cmlDict:locant"/>
      </atom>
      <atom id="a7" elementType="Ba" formalCharge="2" hydrogenCount="0">
        <label value="Ba" dictRef="cmlDict:locant"/>
      </atom>
      <atom id="a8" elementType="C" hydrogenCount="0">
        <label value="1" dictRef="cmlDict:locant"/>
      </atom>
      <atom id="a9" elementType="C">
        <label value="2" dictRef="cmlDict:locant"/>
      </atom>
      <atom id="a10" elementType="C">
        <label value="3" dictRef="cmlDict:locant"/>
      </atom>
      <atom id="a12" elementType="O" hydrogenCount="0">
        <label value="O'" dictRef="cmlDict:locant"/>
      </atom>
      <atom id="a13" elementType="O" formalCharge="-1" hydrogenCount="0">
        <label value="O" dictRef="cmlDict:locant"/>
      </atom>
      <atom id="a89" elementType="H"/>
      <atom id="a90" elementType="H"/>
      <atom id="a91" elementType="H"/>
      <atom id="a92" elementType="H"/>
      <atom id="a93" elementType="H"/>
      <atom id="a14" elementType="C" hydrogenCount="0">
        <label value="1" dictRef="cmlDict:locant"/>
      </atom>
      <atom id="a15" elementType="C">
        <label value="2" dictRef="cmlDict:locant"/>
      </atom>
      <atom id="a16" elementType="C">
        <label value="3" dictRef="cmlDict:locant"/>
      </atom>
      <atom id="a17" elementType="O" hydrogenCount="0">
        <label value="O'" dictRef="cmlDict:locant"/>
      </atom>
      <atom id="a18" elementType="O" formalCharge="-1" hydrogenCount="0">
        <label value="O" dictRef="cmlDict:locant"/>
      </atom>
      <atom id="a94" elementType="H"/>
      <atom id="a95" elementType="H"/>
      <atom id="a96" elementType="H"/>
      <atom id="a97" elementType="H"/>
      <atom id="a98" elementType="H"/>
      <atom id="a19" elementType="C" hydrogenCount="0">
        <label value="1" dictRef="cmlDict:locant"/>
      </atom>
      <atom id="a20" elementType="C">
        <label value="2" dictRef="cmlDict:locant"/>
      </atom>
      <atom id="a21" elementType="C">
        <label value="3" dictRef="cmlDict:locant"/>
      </atom>
      <atom id="a22" elementType="O" hydrogenCount="0">
        <label value="O'" dictRef="cmlDict:locant"/>
      </atom>
      <atom id="a23" elementType="O" formalCharge="-1" hydrogenCount="0">
        <label value="O" dictRef="cmlDict:locant"/>
      </atom>
      <atom id="a99" elementType="H"/>
      <atom id="a100" elementType="H"/>
      <atom id="a101" elementType="H"/>
      <atom id="a102" elementType="H"/>
      <atom id="a103" elementType="H"/>
      <atom id="a24" elementType="C" hydrogenCount="0">
        <label value="1" dictRef="cmlDict:locant"/>
      </atom>
      <atom id="a25" elementType="C">
        <label value="2" dictRef="cmlDict:locant"/>
      </atom>
      <atom id="a26" elementType="C">
        <label value="3" dictRef="cmlDict:locant"/>
      </atom>
      <atom id="a27" elementType="O" hydrogenCount="0">
        <label value="O'" dictRef="cmlDict:locant"/>
      </atom>
      <atom id="a28" elementType="O" formalCharge="-1" hydrogenCount="0">
        <label value="O" dictRef="cmlDict:locant"/>
      </atom>
      <atom id="a104" elementType="H"/>
      <atom id="a105" elementType="H"/>
      <atom id="a106" elementType="H"/>
      <atom id="a107" elementType="H"/>
      <atom id="a108" elementType="H"/>
      <atom id="a29" elementType="C" hydrogenCount="0">
        <label value="1" dictRef="cmlDict:locant"/>
      </atom>
      <atom id="a30" elementType="C">
        <label value="2" dictRef="cmlDict:locant"/>
      </atom>
      <atom id="a31" elementType="C">
        <label value="3" dictRef="cmlDict:locant"/>
      </atom>
      <atom id="a32" elementType="O" hydrogenCount="0">
        <label value="O'" dictRef="cmlDict:locant"/>
      </atom>
      <atom id="a33" elementType="O" formalCharge="-1" hydrogenCount="0">
        <label value="O" dictRef="cmlDict:locant"/>
      </atom>
      <atom id="a109" elementType="H"/>
      <atom id="a110" elementType="H"/>
      <atom id="a111" elementType="H"/>
      <atom id="a112" elementType="H"/>
      <atom id="a113" elementType="H"/>
      <atom id="a34" elementType="C" hydrogenCount="0">
        <label value="1" dictRef="cmlDict:locant"/>
      </atom>
      <atom id="a35" elementType="C">
        <label value="2" dictRef="cmlDict:locant"/>
      </atom>
      <atom id="a36" elementType="C">
        <label value="3" dictRef="cmlDict:locant"/>
      </atom>
      <atom id="a37" elementType="O" hydrogenCount="0">
        <label value="O'" dictRef="cmlDict:locant"/>
      </atom>
      <atom id="a38" elementType="O" formalCharge="-1" hydrogenCount="0">
        <label value="O" dictRef="cmlDict:locant"/>
      </atom>
      <atom id="a114" elementType="H"/>
      <atom id="a115" elementType="H"/>
      <atom id="a116" elementType="H"/>
      <atom id="a117" elementType="H"/>
      <atom id="a118" elementType="H"/>
      <atom id="a39" elementType="C" hydrogenCount="0">
        <label value="1" dictRef="cmlDict:locant"/>
      </atom>
      <atom id="a40" elementType="C">
        <label value="2" dictRef="cmlDict:locant"/>
      </atom>
      <atom id="a41" elementType="C">
        <label value="3" dictRef="cmlDict:locant"/>
      </atom>
      <atom id="a42" elementType="O" hydrogenCount="0">
        <label value="O'" dictRef="cmlDict:locant"/>
      </atom>
      <atom id="a43" elementType="O" formalCharge="-1" hydrogenCount="0">
        <label value="O" dictRef="cmlDict:locant"/>
      </atom>
      <atom id="a119" elementType="H"/>
      <atom id="a120" elementType="H"/>
      <atom id="a121" elementType="H"/>
      <atom id="a122" elementType="H"/>
      <atom id="a123" elementType="H"/>
      <atom id="a44" elementType="C" hydrogenCount="0">
        <label value="1" dictRef="cmlDict:locant"/>
      </atom>
      <atom id="a45" elementType="C">
        <label value="2" dictRef="cmlDict:locant"/>
      </atom>
      <atom id="a46" elementType="C">
        <label value="3" dictRef="cmlDict:locant"/>
      </atom>
      <atom id="a47" elementType="O" hydrogenCount="0">
        <label value="O'" dictRef="cmlDict:locant"/>
      </atom>
      <atom id="a48" elementType="O" formalCharge="-1" hydrogenCount="0">
        <label value="O" dictRef="cmlDict:locant"/>
      </atom>
      <atom id="a124" elementType="H"/>
      <atom id="a125" elementType="H"/>
      <atom id="a126" elementType="H"/>
      <atom id="a127" elementType="H"/>
      <atom id="a128" elementType="H"/>
      <atom id="a49" elementType="C" hydrogenCount="0">
        <label value="1" dictRef="cmlDict:locant"/>
      </atom>
      <atom id="a50" elementType="C">
        <label value="2" dictRef="cmlDict:locant"/>
      </atom>
      <atom id="a51" elementType="C">
        <label value="3" dictRef="cmlDict:locant"/>
      </atom>
      <atom id="a52" elementType="O" hydrogenCount="0">
        <label value="O'" dictRef="cmlDict:locant"/>
      </atom>
      <atom id="a53" elementType="O" formalCharge="-1" hydrogenCount="0">
        <label value="O" dictRef="cmlDict:locant"/>
      </atom>
      <atom id="a129" elementType="H"/>
      <atom id="a130" elementType="H"/>
      <atom id="a131" elementType="H"/>
      <atom id="a132" elementType="H"/>
      <atom id="a133" elementType="H"/>
      <atom id="a54" elementType="C" hydrogenCount="0">
        <label value="1" dictRef="cmlDict:locant"/>
      </atom>
      <atom id="a55" elementType="C">
        <label value="2" dictRef="cmlDict:locant"/>
      </atom>
      <atom id="a56" elementType="C">
        <label value="3" dictRef="cmlDict:locant"/>
      </atom>
      <atom id="a57" elementType="O" hydrogenCount="0">
        <label value="O'" dictRef="cmlDict:locant"/>
      </atom>
      <atom id="a58" elementType="O" formalCharge="-1" hydrogenCount="0">
        <label value="O" dictRef="cmlDict:locant"/>
      </atom>
      <atom id="a134" elementType="H"/>
      <atom id="a135" elementType="H"/>
      <atom id="a136" elementType="H"/>
      <atom id="a137" elementType="H"/>
      <atom id="a138" elementType="H"/>
      <atom id="a59" elementType="C" hydrogenCount="0">
        <label value="1" dictRef="cmlDict:locant"/>
      </atom>
      <atom id="a60" elementType="C">
        <label value="2" dictRef="cmlDict:locant"/>
      </atom>
      <atom id="a61" elementType="C">
        <label value="3" dictRef="cmlDict:locant"/>
      </atom>
      <atom id="a62" elementType="O" hydrogenCount="0">
        <label value="O'" dictRef="cmlDict:locant"/>
      </atom>
      <atom id="a63" elementType="O" formalCharge="-1" hydrogenCount="0">
        <label value="O" dictRef="cmlDict:locant"/>
      </atom>
      <atom id="a139" elementType="H"/>
      <atom id="a140" elementType="H"/>
      <atom id="a141" elementType="H"/>
      <atom id="a142" elementType="H"/>
      <atom id="a143" elementType="H"/>
      <atom id="a64" elementType="C" hydrogenCount="0">
        <label value="1" dictRef="cmlDict:locant"/>
      </atom>
      <atom id="a65" elementType="C">
        <label value="2" dictRef="cmlDict:locant"/>
      </atom>
      <atom id="a66" elementType="C">
        <label value="3" dictRef="cmlDict:locant"/>
      </atom>
      <atom id="a67" elementType="O" hydrogenCount="0">
        <label value="O'" dictRef="cmlDict:locant"/>
      </atom>
      <atom id="a68" elementType="O" formalCharge="-1" hydrogenCount="0">
        <label value="O" dictRef="cmlDict:locant"/>
      </atom>
      <atom id="a144" elementType="H"/>
      <atom id="a145" elementType="H"/>
      <atom id="a146" elementType="H"/>
      <atom id="a147" elementType="H"/>
      <atom id="a148" elementType="H"/>
      <atom id="a69" elementType="C" hydrogenCount="0">
        <label value="1" dictRef="cmlDict:locant"/>
      </atom>
      <atom id="a70" elementType="C">
        <label value="2" dictRef="cmlDict:locant"/>
      </atom>
      <atom id="a71" elementType="C">
        <label value="3" dictRef="cmlDict:locant"/>
      </atom>
      <atom id="a72" elementType="O" hydrogenCount="0">
        <label value="O'" dictRef="cmlDict:locant"/>
      </atom>
      <atom id="a73" elementType="O" formalCharge="-1" hydrogenCount="0">
        <label value="O" dictRef="cmlDict:locant"/>
      </atom>
      <atom id="a149" elementType="H"/>
      <atom id="a150" elementType="H"/>
      <atom id="a151" elementType="H"/>
      <atom id="a152" elementType="H"/>
      <atom id="a153" elementType="H"/>
      <atom id="a74" elementType="C" hydrogenCount="0">
        <label value="1" dictRef="cmlDict:locant"/>
      </atom>
      <atom id="a75" elementType="C">
        <label value="2" dictRef="cmlDict:locant"/>
      </atom>
      <atom id="a76" elementType="C">
        <label value="3" dictRef="cmlDict:locant"/>
      </atom>
      <atom id="a77" elementType="O" hydrogenCount="0">
        <label value="O'" dictRef="cmlDict:locant"/>
      </atom>
      <atom id="a78" elementType="O" formalCharge="-1" hydrogenCount="0">
        <label value="O" dictRef="cmlDict:locant"/>
      </atom>
      <atom id="a154" elementType="H"/>
      <atom id="a155" elementType="H"/>
      <atom id="a156" elementType="H"/>
      <atom id="a157" elementType="H"/>
      <atom id="a158" elementType="H"/>
      <atom id="a79" elementType="C" hydrogenCount="0">
        <label value="1" dictRef="cmlDict:locant"/>
      </atom>
      <atom id="a80" elementType="C">
        <label value="2" dictRef="cmlDict:locant"/>
      </atom>
      <atom id="a81" elementType="C">
        <label value="3" dictRef="cmlDict:locant"/>
      </atom>
      <atom id="a83" elementType="O" hydrogenCount="0">
        <label value="O'" dictRef="cmlDict:locant"/>
      </atom>
      <atom id="a84" elementType="O">
        <label value="O" dictRef="cmlDict:locant"/>
      </atom>
      <atom id="a159" elementType="H"/>
      <atom id="a160" elementType="H"/>
      <atom id="a161" elementType="H"/>
      <atom id="a162" elementType="H"/>
      <atom id="a163" elementType="H"/>
      <atom id="a164" elementType="H"/>
      <atom id="a85" elementType="O">
        <label value="O" dictRef="cmlDict:locant"/>
      </atom>
      <atom id="a165" elementType="H"/>
      <atom id="a166" elementType="H"/>
      <atom id="a86" elementType="O">
        <label value="O" dictRef="cmlDict:locant"/>
      </atom>
      <atom id="a167" elementType="H"/>
      <atom id="a168" elementType="H"/>
      <atom id="a87" elementType="O">
        <label value="O" dictRef="cmlDict:locant"/>
      </atom>
      <atom id="a169" elementType="H"/>
      <atom id="a170" elementType="H"/>
      <atom id="a88" elementType="O">
        <label value="O" dictRef="cmlDict:locant"/>
      </atom>
      <atom id="a171" elementType="H"/>
      <atom id="a172" elementType="H"/>
    </atomArray>
    <bondArray>
      <bond id="a8_a9" atomRefs2="a8 a9" order="S"/>
      <bond id="a9_a10" atomRefs2="a9 a10" order="S"/>
      <bond id="a8_a12" atomRefs2="a8 a12" order="D"/>
      <bond id="a8_a13" atomRefs2="a8 a13" order="S"/>
      <bond id="a9_a89" atomRefs2="a9 a89" order="S"/>
      <bond id="a9_a90" atomRefs2="a9 a90" order="S"/>
      <bond id="a10_a91" atomRefs2="a10 a91" order="S"/>
      <bond id="a10_a92" atomRefs2="a10 a92" order="S"/>
      <bond id="a10_a93" atomRefs2="a10 a93" order="S"/>
      <bond id="a14_a15" atomRefs2="a14 a15" order="S"/>
      <bond id="a15_a16" atomRefs2="a15 a16" order="S"/>
      <bond id="a14_a17" atomRefs2="a14 a17" order="D"/>
      <bond id="a14_a18" atomRefs2="a14 a18" order="S"/>
      <bond id="a15_a94" atomRefs2="a15 a94" order="S"/>
      <bond id="a15_a95" atomRefs2="a15 a95" order="S"/>
      <bond id="a16_a96" atomRefs2="a16 a96" order="S"/>
      <bond id="a16_a97" atomRefs2="a16 a97" order="S"/>
      <bond id="a16_a98" atomRefs2="a16 a98" order="S"/>
      <bond id="a19_a20" atomRefs2="a19 a20" order="S"/>
      <bond id="a20_a21" atomRefs2="a20 a21" order="S"/>
      <bond id="a19_a22" atomRefs2="a19 a22" order="D"/>
      <bond id="a19_a23" atomRefs2="a19 a23" order="S"/>
      <bond id="a20_a99" atomRefs2="a20 a99" order="S"/>
      <bond id="a20_a100" atomRefs2="a20 a100" order="S"/>
      <bond id="a21_a101" atomRefs2="a21 a101" order="S"/>
      <bond id="a21_a102" atomRefs2="a21 a102" order="S"/>
      <bond id="a21_a103" atomRefs2="a21 a103" order="S"/>
      <bond id="a24_a25" atomRefs2="a24 a25" order="S"/>
      <bond id="a25_a26" atomRefs2="a25 a26" order="S"/>
      <bond id="a24_a27" atomRefs2="a24 a27" order="D"/>
      <bond id="a24_a28" atomRefs2="a24 a28" order="S"/>
      <bond id="a25_a104" atomRefs2="a25 a104" order="S"/>
      <bond id="a25_a105" atomRefs2="a25 a105" order="S"/>
      <bond id="a26_a106" atomRefs2="a26 a106" order="S"/>
      <bond id="a26_a107" atomRefs2="a26 a107" order="S"/>
      <bond id="a26_a108" atomRefs2="a26 a108" order="S"/>
      <bond id="a29_a30" atomRefs2="a29 a30" order="S"/>
      <bond id="a30_a31" atomRefs2="a30 a31" order="S"/>
      <bond id="a29_a32" atomRefs2="a29 a32" order="D"/>
      <bond id="a29_a33" atomRefs2="a29 a33" order="S"/>
      <bond id="a30_a109" atomRefs2="a30 a109" order="S"/>
      <bond id="a30_a110" atomRefs2="a30 a110" order="S"/>
      <bond id="a31_a111" atomRefs2="a31 a111" order="S"/>
      <bond id="a31_a112" atomRefs2="a31 a112" order="S"/>
      <bond id="a31_a113" atomRefs2="a31 a113" order="S"/>
      <bond id="a34_a35" atomRefs2="a34 a35" order="S"/>
      <bond id="a35_a36" atomRefs2="a35 a36" order="S"/>
      <bond id="a34_a37" atomRefs2="a34 a37" order="D"/>
      <bond id="a34_a38" atomRefs2="a34 a38" order="S"/>
      <bond id="a35_a114" atomRefs2="a35 a114" order="S"/>
      <bond id="a35_a115" atomRefs2="a35 a115" order="S"/>
      <bond id="a36_a116" atomRefs2="a36 a116" order="S"/>
      <bond id="a36_a117" atomRefs2="a36 a117" order="S"/>
      <bond id="a36_a118" atomRefs2="a36 a118" order="S"/>
      <bond id="a39_a40" atomRefs2="a39 a40" order="S"/>
      <bond id="a40_a41" atomRefs2="a40 a41" order="S"/>
      <bond id="a39_a42" atomRefs2="a39 a42" order="D"/>
      <bond id="a39_a43" atomRefs2="a39 a43" order="S"/>
      <bond id="a40_a119" atomRefs2="a40 a119" order="S"/>
      <bond id="a40_a120" atomRefs2="a40 a120" order="S"/>
      <bond id="a41_a121" atomRefs2="a41 a121" order="S"/>
      <bond id="a41_a122" atomRefs2="a41 a122" order="S"/>
      <bond id="a41_a123" atomRefs2="a41 a123" order="S"/>
      <bond id="a44_a45" atomRefs2="a44 a45" order="S"/>
      <bond id="a45_a46" atomRefs2="a45 a46" order="S"/>
      <bond id="a44_a47" atomRefs2="a44 a47" order="D"/>
      <bond id="a44_a48" atomRefs2="a44 a48" order="S"/>
      <bond id="a45_a124" atomRefs2="a45 a124" order="S"/>
      <bond id="a45_a125" atomRefs2="a45 a125" order="S"/>
      <bond id="a46_a126" atomRefs2="a46 a126" order="S"/>
      <bond id="a46_a127" atomRefs2="a46 a127" order="S"/>
      <bond id="a46_a128" atomRefs2="a46 a128" order="S"/>
      <bond id="a49_a50" atomRefs2="a49 a50" order="S"/>
      <bond id="a50_a51" atomRefs2="a50 a51" order="S"/>
      <bond id="a49_a52" atomRefs2="a49 a52" order="D"/>
      <bond id="a49_a53" atomRefs2="a49 a53" order="S"/>
      <bond id="a50_a129" atomRefs2="a50 a129" order="S"/>
      <bond id="a50_a130" atomRefs2="a50 a130" order="S"/>
      <bond id="a51_a131" atomRefs2="a51 a131" order="S"/>
      <bond id="a51_a132" atomRefs2="a51 a132" order="S"/>
      <bond id="a51_a133" atomRefs2="a51 a133" order="S"/>
      <bond id="a54_a55" atomRefs2="a54 a55" order="S"/>
      <bond id="a55_a56" atomRefs2="a55 a56" order="S"/>
      <bond id="a54_a57" atomRefs2="a54 a57" order="D"/>
      <bond id="a54_a58" atomRefs2="a54 a58" order="S"/>
      <bond id="a55_a134" atomRefs2="a55 a134" order="S"/>
      <bond id="a55_a135" atomRefs2="a55 a135" order="S"/>
      <bond id="a56_a136" atomRefs2="a56 a136" order="S"/>
      <bond id="a56_a137" atomRefs2="a56 a137" order="S"/>
      <bond id="a56_a138" atomRefs2="a56 a138" order="S"/>
      <bond id="a59_a60" atomRefs2="a59 a60" order="S"/>
      <bond id="a60_a61" atomRefs2="a60 a61" order="S"/>
      <bond id="a59_a62" atomRefs2="a59 a62" order="D"/>
      <bond id="a59_a63" atomRefs2="a59 a63" order="S"/>
      <bond id="a60_a139" atomRefs2="a60 a139" order="S"/>
      <bond id="a60_a140" atomRefs2="a60 a140" order="S"/>
      <bond id="a61_a141" atomRefs2="a61 a141" order="S"/>
      <bond id="a61_a142" atomRefs2="a61 a142" order="S"/>
      <bond id="a61_a143" atomRefs2="a61 a143" order="S"/>
      <bond id="a64_a65" atomRefs2="a64 a65" order="S"/>
      <bond id="a65_a66" atomRefs2="a65 a66" order="S"/>
      <bond id="a64_a67" atomRefs2="a64 a67" order="D"/>
      <bond id="a64_a68" atomRefs2="a64 a68" order="S"/>
      <bond id="a65_a144" atomRefs2="a65 a144" order="S"/>
      <bond id="a65_a145" atomRefs2="a65 a145" order="S"/>
      <bond id="a66_a146" atomRefs2="a66 a146" order="S"/>
      <bond id="a66_a147" atomRefs2="a66 a147" order="S"/>
      <bond id="a66_a148" atomRefs2="a66 a148" order="S"/>
      <bond id="a69_a70" atomRefs2="a69 a70" order="S"/>
      <bond id="a70_a71" atomRefs2="a70 a71" order="S"/>
      <bond id="a69_a72" atomRefs2="a69 a72" order="D"/>
      <bond id="a69_a73" atomRefs2="a69 a73" order="S"/>
      <bond id="a70_a149" atomRefs2="a70 a149" order="S"/>
      <bond id="a70_a150" atomRefs2="a70 a150" order="S"/>
      <bond id="a71_a151" atomRefs2="a71 a151" order="S"/>
      <bond id="a71_a152" atomRefs2="a71 a152" order="S"/>
      <bond id="a71_a153" atomRefs2="a71 a153" order="S"/>
      <bond id="a74_a75" atomRefs2="a74 a75" order="S"/>
      <bond id="a75_a76" atomRefs2="a75 a76" order="S"/>
      <bond id="a74_a77" atomRefs2="a74 a77" order="D"/>
      <bond id="a74_a78" atomRefs2="a74 a78" order="S"/>
      <bond id="a75_a154" atomRefs2="a75 a154" order="S"/>
      <bond id="a75_a155" atomRefs2="a75 a155" order="S"/>
      <bond id="a76_a156" atomRefs2="a76 a156" order="S"/>
      <bond id="a76_a157" atomRefs2="a76 a157" order="S"/>
      <bond id="a76_a158" atomRefs2="a76 a158" order="S"/>
      <bond id="a79_a80" atomRefs2="a79 a80" order="S"/>
      <bond id="a80_a81" atomRefs2="a80 a81" order="S"/>
      <bond id="a79_a83" atomRefs2="a79 a83" order="D"/>
      <bond id="a79_a84" atomRefs2="a79 a84" order="S"/>
      <bond id="a80_a159" atomRefs2="a80 a159" order="S"/>
      <bond id="a80_a160" atomRefs2="a80 a160" order="S"/>
      <bond id="a81_a161" atomRefs2="a81 a161" order="S"/>
      <bond id="a81_a162" atomRefs2="a81 a162" order="S"/>
      <bond id="a81_a163" atomRefs2="a81 a163" order="S"/>
      <bond id="a84_a164" atomRefs2="a84 a164" order="S"/>
      <bond id="a85_a165" atomRefs2="a85 a165" order="S"/>
      <bond id="a85_a166" atomRefs2="a85 a166" order="S"/>
      <bond id="a86_a167" atomRefs2="a86 a167" order="S"/>
      <bond id="a86_a168" atomRefs2="a86 a168" order="S"/>
      <bond id="a87_a169" atomRefs2="a87 a169" order="S"/>
      <bond id="a87_a170" atomRefs2="a87 a170" order="S"/>
      <bond id="a88_a171" atomRefs2="a88 a171" order="S"/>
      <bond id="a88_a172" atomRefs2="a88 a172" order="S"/>
    </bondArray>
  </molecule>
</cml>
